# Supplementary material for: Multiregional profiling reveals THBS1-SPP1 monocyte-macrophage axis drives immunosuppression and outcome in colorectal liver metastases
Source: Sci Adv. 2026 May 22;12(21):eaed1296. doi: 10.1126/sciadv.aed1296 (PMC13196778; doi:10.1126/sciadv.aed1296)
Supplement: Supplementary file 2 — Tables S1 to S11 [file sciadv.aed1296_tables_s1_to_s11.zip]

Archive with 1 entries (1 files):
- aed1296_tables_s1_to_s11.xlsx
