# Supplementary material for: Multiregional profiling reveals THBS1-SPP1 monocyte-macrophage axis drives immunosuppression and outcome in colorectal liver metastases
Source: Sci Adv. 2026 May 22;12(21):eaed1296. doi: 10.1126/sciadv.aed1296 (PMC13196778; doi:10.1126/sciadv.aed1296)
Supplement: Supplementary file 2 — Tables S1 to S11 [file sciadv.aed1296_tables_s1_to_s11.zip › aed1296_tables_s1_to_s11.xlsx]

## Sheet: Suppl.Table1
Supplementary Table 1 - Clinical annotations of patients included in the study cohort.
Sample ID	Age	Gender	NACTx Type	Date of last NACTx	Date of surgery	Type of surgery	Synch/Metach	Last f/up date	T	N	Margin (primary tumour)	Number of metastatic lesions	Margin (metastasis)	Mutation status
CB28	67	F	FOLFOX x 6	2022-03-27	2022-07-07	Simulatneous liver/rectosigmoid	Synchronous	Recurrence 31/7/23, still alive today	3	2	R0	3	R0	RAS/RAF WT, MSS
CB22	48	F	FOLFOx/Panitumumab x 6	2021-02-22	2021-04-04	Simulatneous left liver/rectosigmoid, with completion right hemihepaytectomy after further 12 cycles FOLFIRI/Cetux	Synchronous	Recurrence 8/9/22, died 27/11/23	2	1	R0	5	R0	RAS/RAF WT, MSS
CB23	67	F	CAPOX x 6	2021-12-23	2022-02-12	Multiple metastectomies (8, 4b, 5,& 7)	Metachronous	Recurrence, 21/9/22, Died 24/9/23	4a	0	R0	5	R0	RAS/RAF WT, MSS
CB24	71	F	FOLFOX x 6	2022-03-24	2022-05-17	Simultaneous sigmoid colectomy and extended right hemihepatectomy	Synchronous	Recurrence 12/9/22, Died 6/11/22	3	0	R0	8	R1	RAS MUT, RAF WT, MSS
CB25	54	M	CAPOX x 6	2022-04-05	2022-05-18	Simulatneous liver resection/ablation/rectosigmoid	Synchronous	Refurrence 5/10/22, Died 9/6/24	3	0	R0	5	R0	RAS/RAF WT, MSS
CB29	75	M	CAPOX x 6	2022-03-20	2022-05-13	Simultaneous sigmoid colectomy and extended right hemihepatectomy	Synchronous	Died 7/9/24	3	1	R0	8	R0	RAS/RAF WT, MSS
CB27	69	M	CAPOXx6, SCRTx	2022-05-01	2022-06-21	Simultanoeous low anterior resection, left lateral sectionectomy	Synchronous	Died 9/7/24	1	1	R0	3	R0	RAS/RAF WT, MSS
CB35	56	F	CAPOX x 6 (dose reduction cycle 4)	2022-08-06	2022-10-04	Sigmoid colectomy & extended right posterior sectionectomy, etastectomies	Synchronous	Recurrence 2/11/23, still alive	3	1b	R0	5	R0	RAS/RAF WT, MSS
CB38	59	M	FOLFOX x 6	2022-08-12	2022-10-25	Seg 6/7/8 metastectomies	Metachronous	Rapid progression before HIPEC (30/1/23)Died 1/3/23			R0	2	R0
CB41	69	M	CAPOX x 6	2022-09-20	2022-11-11	Open right hemicolectomy and right hemihepatecotmy	Metachronous	Disease free 29/4/25	2	1a	R0	5	R0	RAS/RAF WT, MSS
CB45	70	M	CAPOX x6 (80% dose reduction final cycle)	2022-09-30	2022-12-21	Anterior resection, multiple metastectomies (7), covering looop ileostomy	Simultaneous	Recurrence 3/4/23Died 20/7/24	3	1b	R0	7	R0	RAS/RAF WT, MSS
CB46	79	M	Adjuvant CAPOX for primary in 2021	2021	2023-01-11	Open resection segment 6	Metachronous	Recurrence 22/1/24	3	1b	R0		R0
CB31	55	M	CAPOX x 6	2022-04-23	2022-07-07	Multiple metastectomies & high anterior resection	Synchronous	Recurrence 16/1/25	2	0	R0	3	R0	RAS/RAF WT, MSS

## Sheet: Suppl.Table2
Supplementary Table 2 - DEG list for all cells.
	p_val	avg_log2FC	pct.1	pct.2	p_val_adj	cluster	gene	annotation
CD8A	0	1.96558	0.898	0.314	0	0	CD8A	CD8 T cells
GZMK	0	2.33757	0.752	0.285	0	0	GZMK	CD8 T cells
CD3E	0	1.16695	0.932	0.504	0	0	CD3E	CD8 T cells
CD3D	0	1.15403	0.778	0.363	0	0	CD3D	CD8 T cells
CCL5	0	1.41844	0.98	0.565	0	0	CCL5	CD8 T cells
TRAC	0	1.03246	0.831	0.431	0	0	TRAC	CD8 T cells
IL32	0	0.844884	0.925	0.526	0	0	IL32	CD8 T cells
KLRK1	0	1.36516	0.784	0.396	0	0	KLRK1	CD8 T cells
THEMIS	0	1.58336	0.63	0.272	0	0	THEMIS	CD8 T cells
BCL11B	0	1.14464	0.79	0.437	0	0	BCL11B	CD8 T cells
LAG3	0	1.51394	0.549	0.206	0	0	LAG3	CD8 T cells
CRTAM	0	2.31836	0.477	0.138	0	0	CRTAM	CD8 T cells
DTHD1	0	2.4143	0.431	0.102	0	0	DTHD1	CD8 T cells
CST7	0	0.970577	0.877	0.551	0	0	CST7	CD8 T cells
CD5	0	1.03613	0.64	0.332	0	0	CD5	CD8 T cells
KLRC4	0	1.28381	0.591	0.283	0	0	KLRC4	CD8 T cells
GZMH	0	1.40258	0.513	0.213	0	0	GZMH	CD8 T cells
CCL4	0	1.12501	0.797	0.504	0	0	CCL4	CD8 T cells
TRBC2	0	1.08164	0.874	0.585	0	0	TRBC2	CD8 T cells
DUSP4	0	1.42114	0.51	0.223	0	0	DUSP4	CD8 T cells
FAM102A	0	1.27501	0.659	0.374	0	0	FAM102A	CD8 T cells
CD2	0	0.905395	0.727	0.444	0	0	CD2	CD8 T cells
CD3G	0	1.21038	0.527	0.245	0	0	CD3G	CD8 T cells
ITK	0	0.972655	0.749	0.469	0	0	ITK	CD8 T cells
SH2D1A	0	1.32606	0.629	0.366	0	0	SH2D1A	CD8 T cells
RGS1	0	1.18197	0.842	0.588	0	0	RGS1	CD8 T cells
CD6	0	0.695709	0.722	0.47	0	0	CD6	CD8 T cells
IKZF3	0	0.666346	0.839	0.587	0	0	IKZF3	CD8 T cells
TIGIT	0	0.838411	0.583	0.333	0	0	TIGIT	CD8 T cells
TUBA4A	0	1.17604	0.68	0.431	0	0	TUBA4A	CD8 T cells
TNFSF9	0	1.31615	0.55	0.302	0	0	TNFSF9	CD8 T cells
BICDL1	0	1.47782	0.484	0.236	0	0	BICDL1	CD8 T cells
GZMA	0	0.851462	0.652	0.408	0	0	GZMA	CD8 T cells
TC2N	0	1.16185	0.552	0.314	0	0	TC2N	CD8 T cells
CXCR6	0	1.00051	0.6	0.362	0	0	CXCR6	CD8 T cells
CBLB	0	0.993443	0.813	0.576	0	0	CBLB	CD8 T cells
CD27	0	1.3932	0.43	0.197	0	0	CD27	CD8 T cells
RUNX3	0	0.949572	0.908	0.676	0	0	RUNX3	CD8 T cells
TENT5C	0	0.822204	0.757	0.526	0	0	TENT5C	CD8 T cells
ITM2A	0	1.19115	0.511	0.283	0	0	ITM2A	CD8 T cells
CCR5	0	1.40768	0.501	0.274	0	0	CCR5	CD8 T cells
ETS1	0	0.690204	0.889	0.662	0	0	ETS1	CD8 T cells
RNF19A	0	1.16018	0.62	0.394	0	0	RNF19A	CD8 T cells
ATP8A1	0	1.1229	0.619	0.394	0	0	ATP8A1	CD8 T cells
PIK3R1	0	1.03988	0.818	0.596	0	0	PIK3R1	CD8 T cells
TBX21	0	0.769774	0.607	0.385	0	0	TBX21	CD8 T cells
CD96	0	0.711128	0.752	0.532	0	0	CD96	CD8 T cells
SLC38A1	0	0.889468	0.739	0.52	0	0	SLC38A1	CD8 T cells
LCK	0	0.78439	0.669	0.455	0	0	LCK	CD8 T cells
CLEC2D	0	0.888755	0.755	0.541	0	0	CLEC2D	CD8 T cells
MCOLN2	0	1.84862	0.337	0.126	0	0	MCOLN2	CD8 T cells
KCNA3	0	1.10402	0.466	0.257	0	0	KCNA3	CD8 T cells
HNRNPLL	0	1.44073	0.46	0.252	0	0	HNRNPLL	CD8 T cells
PPP1R16B	0	0.973546	0.669	0.462	0	0	PPP1R16B	CD8 T cells
GNAO1	0	1.7708	0.324	0.12	0	0	GNAO1	CD8 T cells
CNOT6L	0	1.06321	0.89	0.686	0	0	CNOT6L	CD8 T cells
CD69	0	0.312126	0.939	0.735	0	0	CD69	CD8 T cells
TRBC1	0	0.980333	0.634	0.431	0	0	TRBC1	CD8 T cells
AHNAK	0	0.485145	0.917	0.715	0	0	AHNAK	CD8 T cells
FCRL6	0	0.864448	0.458	0.256	0	0	FCRL6	CD8 T cells
SEPTIN1	0	0.658301	0.797	0.596	0	0	SEPTIN1	CD8 T cells
KLRG1	0	0.979804	0.489	0.29	0	0	KLRG1	CD8 T cells
CENPM	0	0.936059	0.446	0.248	0	0	CENPM	CD8 T cells
PARP8	0	0.942801	0.807	0.61	0	0	PARP8	CD8 T cells
LEPROTL1	0	0.984813	0.742	0.545	0	0	LEPROTL1	CD8 T cells
FYN	0	0.829114	0.888	0.692	0	0	FYN	CD8 T cells
RESF1	0	0.943246	0.636	0.442	0	0	RESF1	CD8 T cells
MVB12B	0	1.25956	0.439	0.246	0	0	MVB12B	CD8 T cells
ITM2C	0	1.18064	0.398	0.206	0	0	ITM2C	CD8 T cells
ATXN1	0	1.07144	0.673	0.484	0	0	ATXN1	CD8 T cells
NELL2	0	1.42558	0.316	0.127	0	0	NELL2	CD8 T cells
RGCC	0	0.766132	0.722	0.533	0	0	RGCC	CD8 T cells
CXCR3	0	1.19292	0.339	0.156	0	0	CXCR3	CD8 T cells
PDCD1	0	1.4876	0.318	0.135	0	0	PDCD1	CD8 T cells
NLRC5	0	0.803584	0.796	0.616	0	0	NLRC5	CD8 T cells
PLCG1	0	0.899144	0.467	0.288	0	0	PLCG1	CD8 T cells
RHOH	0	0.804412	0.65	0.473	0	0	RHOH	CD8 T cells
PPP2R5C	0	0.937778	0.772	0.595	0	0	PPP2R5C	CD8 T cells
PLAAT4	0	0.67235	0.817	0.641	0	0	PLAAT4	CD8 T cells
NIBAN1	0	0.929458	0.536	0.362	0	0	NIBAN1	CD8 T cells
SLAMF6	0	0.979668	0.489	0.315	0	0	SLAMF6	CD8 T cells
ARAP2	0	1.0617	0.517	0.345	0	0	ARAP2	CD8 T cells
LIME1	0	0.996355	0.407	0.236	0	0	LIME1	CD8 T cells
CD84	0	1.23863	0.425	0.26	0	0	CD84	CD8 T cells
CCSER2	0	0.93035	0.627	0.463	0	0	CCSER2	CD8 T cells
TNFRSF9	0	1.44972	0.275	0.112	0	0	TNFRSF9	CD8 T cells
CDC42SE2	0	0.875588	0.766	0.603	0	0	CDC42SE2	CD8 T cells
F2R	0	1.27142	0.326	0.163	0	0	F2R	CD8 T cells
TERF2IP	0	1.08966	0.845	0.682	0	0	TERF2IP	CD8 T cells
EML4	0	0.770504	0.684	0.528	0	0	EML4	CD8 T cells
HERPUD2	0	1.01457	0.6	0.446	0	0	HERPUD2	CD8 T cells
STK17A	0	0.747952	0.652	0.502	0	0	STK17A	CD8 T cells
ENC1	0	1.74731	0.275	0.126	0	0	ENC1	CD8 T cells
DUSP2	0	0.733923	0.971	0.826	0	0	DUSP2	CD8 T cells
SARAF	0	0.765661	0.775	0.63	0	0	SARAF	CD8 T cells
PDCD4	0	0.629385	0.873	0.73	0	0	PDCD4	CD8 T cells
SRSF7	0	0.850238	0.849	0.713	0	0	SRSF7	CD8 T cells
PTGER4	0	0.626181	0.812	0.678	0	0	PTGER4	CD8 T cells
CD44	0	0.426847	0.953	0.819	0	0	CD44	CD8 T cells
WNK1	0	1.03757	0.861	0.73	0	0	WNK1	CD8 T cells
EVL	0	0.576329	0.871	0.749	0	0	EVL	CD8 T cells
TAGAP	0	0.653289	0.861	0.74	0	0	TAGAP	CD8 T cells
FYB1	0	0.60166	0.779	0.669	0	0	FYB1	CD8 T cells
PTPRC	0	0.67615	0.864	0.76	0	0	PTPRC	CD8 T cells
CDKN1B	0	0.553446	0.931	0.833	0	0	CDKN1B	CD8 T cells
STK4	0	0.639687	0.862	0.772	0	0	STK4	CD8 T cells
WIPF1	0	0.567775	0.977	0.897	0	0	WIPF1	CD8 T cells
ZFP36L2	0	0.834965	0.995	0.916	0	0	ZFP36L2	CD8 T cells
AKNA	0	0.563534	0.994	0.916	0	0	AKNA	CD8 T cells
HECA	0	0.561073	0.864	0.79	0	0	HECA	CD8 T cells
CYTIP	0	0.531737	0.943	0.871	0	0	CYTIP	CD8 T cells
ARHGDIB	0	0.470448	0.934	0.863	0	0	ARHGDIB	CD8 T cells
CXCR4	0	0.846462	0.996	0.939	0	0	CXCR4	CD8 T cells
BTG1	0	0.573638	0.984	0.936	0	0	BTG1	CD8 T cells
TMSB4X	0	0.333909	0.99	0.952	0	0	TMSB4X	CD8 T cells
TSC22D3	0	0.50397	0.979	0.942	0	0	TSC22D3	CD8 T cells
B2M	0	0.408358	0.997	0.967	0	0	B2M	CD8 T cells
JUNB	0	0.538373	0.988	0.967	0	0	JUNB	CD8 T cells
JUND	0	0.352773	0.998	0.98	0	0	JUND	CD8 T cells
ADAT1	3.15414354734897e-307	1.39477	0.328	0.181	4.91636354725284e-303	0	ADAT1	CD8 T cells
ZNF831	1.80042307375178e-300	1.09398	0.392	0.23	2.8063194450569e-296	0	ZNF831	CD8 T cells
CAMK4	1.94767934183163e-300	1.0943	0.329	0.172	3.03584779011296e-296	0	CAMK4	CD8 T cells
IKZF1	3.38746474173728e-298	0.402218	0.938	0.837	5.2800412929459e-294	0	IKZF1	CD8 T cells
CITED2	4.47115988178837e-297	0.686932	0.709	0.576	6.96919690774353e-293	0	CITED2	CD8 T cells
GGA2	9.1770017870232e-296	0.895347	0.609	0.493	1.43041926854331e-291	0	GGA2	CD8 T cells
CEMIP2	1.27858694979963e-293	0.666643	0.669	0.516	1.99293347865268e-289	0	CEMIP2	CD8 T cells
FAM118A	6.32039986108728e-293	0.846539	0.598	0.441	9.85160726347675e-289	0	FAM118A	CD8 T cells
BTN3A1	2.53862593522137e-291	0.783346	0.592	0.443	3.95695624522955e-287	0	BTN3A1	CD8 T cells
CD99	5.267466357258e-290	0.605478	0.747	0.641	8.21039981105805e-286	0	CD99	CD8 T cells
ARID5B	8.39873186942513e-289	0.730115	0.66	0.515	1.3091103364873e-284	0	ARID5B	CD8 T cells
STK17B	2.20447768758128e-288	0.495765	0.825	0.736	3.43611937163294e-284	0	STK17B	CD8 T cells
TRGC2	1.88428994862534e-284	1.16983	0.341	0.188	2.93704274292231e-280	0	TRGC2	CD8 T cells
PRDM1	1.94312707533343e-283	0.55974	0.786	0.648	3.02875217232222e-279	0	PRDM1	CD8 T cells
IFNG	7.40990578040889e-283	0.967453	0.38	0.214	1.15498201399233e-278	0	IFNG	CD8 T cells
SYNE2	7.81102603307932e-283	0.45147	0.787	0.568	1.21750462777607e-278	0	SYNE2	CD8 T cells
NCK2	1.03068663837312e-281	0.760921	0.605	0.453	1.60653126323218e-277	0	NCK2	CD8 T cells
TRAT1	1.64395543138781e-280	1.13635	0.336	0.184	2.56243333090417e-276	0	TRAT1	CD8 T cells
PITPNC1	1.063645960425e-279	0.596669	0.746	0.604	1.65790495851445e-275	0	PITPNC1	CD8 T cells
PPDPF	7.96962626602097e-279	0.693082	0.661	0.556	1.24222564608469e-274	0	PPDPF	CD8 T cells
ISG20	3.145236524229e-278	0.449955	0.883	0.772	4.90248017031575e-274	0	ISG20	CD8 T cells
EZR	1.26426759194097e-274	0.454624	0.876	0.783	1.97061389555839e-270	0	EZR	CD8 T cells
RASGRP1	9.87106514054565e-270	0.825263	0.49	0.323	1.53860292345685e-265	0	RASGRP1	CD8 T cells
P2RY10	1.78601090778386e-269	0.838875	0.477	0.31	2.7838552019627e-265	0	P2RY10	CD8 T cells
CRYBG1	7.03361309388152e-261	0.670174	0.623	0.488	1.09632927294331e-256	0	CRYBG1	CD8 T cells
CEP120	4.02376436749801e-259	0.88527	0.482	0.336	6.27184151961915e-255	0	CEP120	CD8 T cells
IPCEF1	7.67193372809013e-256	0.767772	0.554	0.399	1.19582431019741e-251	0	IPCEF1	CD8 T cells
ELF1	3.42565712269928e-252	0.568604	0.756	0.674	5.33957175715138e-248	0	ELF1	CD8 T cells
CDR2	2.75177019733794e-251	1.04427	0.363	0.217	4.28918420659064e-247	0	CDR2	CD8 T cells
ARHGEF1	9.88821473301464e-249	0.329096	0.976	0.929	1.54127603043499e-244	0	ARHGEF1	CD8 T cells
PTPN22	2.30318485583215e-247	0.724076	0.585	0.443	3.58997423478557e-243	0	PTPN22	CD8 T cells
PYHIN1	3.57545232323556e-247	0.656015	0.579	0.406	5.57305753622727e-243	0	PYHIN1	CD8 T cells
PIP4K2A	2.34600272772562e-244	0.637301	0.655	0.535	3.65671445170593e-240	0	PIP4K2A	CD8 T cells
TSPYL2	1.04590139360001e-243	0.65808	0.677	0.535	1.63024650220433e-239	0	TSPYL2	CD8 T cells
NFATC2	3.61388162390385e-243	0.735305	0.57	0.427	5.63295728717893e-239	0	NFATC2	CD8 T cells
ITGAL	1.39441770406393e-241	0.458641	0.808	0.687	2.17347887532445e-237	0	ITGAL	CD8 T cells
CCDC88C	9.36975433372729e-241	0.637063	0.634	0.495	1.46046360799807e-236	0	CCDC88C	CD8 T cells
C12orf57	1.15746670234139e-239	0.689999	0.628	0.502	1.80414334893952e-235	0	C12orf57	CD8 T cells
RASAL3	4.59524387679021e-238	0.618587	0.679	0.557	7.16260663075291e-234	0	RASAL3	CD8 T cells
AOAH	1.50150218516798e-236	0.419556	0.797	0.621	2.34039145602134e-232	0	AOAH	CD8 T cells
SLC7A5	4.0688345828708e-236	0.520749	0.665	0.517	6.34209246432072e-232	0	SLC7A5	CD8 T cells
TGFBR2	4.11887881621958e-236	0.588267	0.709	0.609	6.42009641084147e-232	0	TGFBR2	CD8 T cells
LBH	1.85863294148756e-235	0.49731	0.751	0.575	2.89705116589666e-231	0	LBH	CD8 T cells
CTSW	3.97333125120084e-234	0.481075	0.584	0.393	6.19323142124675e-230	0	CTSW	CD8 T cells
ZFYVE28	3.03756157272031e-233	0.997798	0.368	0.225	4.73464722339914e-229	0	ZFYVE28	CD8 T cells
PCNX2	1.32735652847726e-232	1.05883	0.333	0.198	2.06895062093751e-228	0	PCNX2	CD8 T cells
OXNAD1	3.6561773909811e-231	0.710033	0.499	0.344	5.69888369932225e-227	0	OXNAD1	CD8 T cells
RBL2	1.38589726547293e-230	0.617349	0.666	0.558	2.16019806769265e-226	0	RBL2	CD8 T cells
SAMD3	1.06298524494173e-229	0.696405	0.473	0.31	1.65687510129067e-225	0	SAMD3	CD8 T cells
SMCHD1	1.17708214467963e-227	0.547136	0.653	0.55	1.83471793891214e-223	0	SMCHD1	CD8 T cells
GRAP2	5.90003205188984e-227	0.985206	0.346	0.207	9.1963799592807e-223	0	GRAP2	CD8 T cells
ICOS	6.6096815834677e-226	0.859467	0.336	0.192	1.03025106841511e-221	0	ICOS	CD8 T cells
PRKCH	1.01878337321449e-225	0.470544	0.751	0.6	1.58797764382943e-221	0	PRKCH	CD8 T cells
CLK1	1.20604996830725e-225	0.514147	0.766	0.696	1.87987008560051e-221	0	CLK1	CD8 T cells
SIT1	1.2298911869674e-224	1.09827	0.289	0.159	1.91703139312608e-220	0	SIT1	CD8 T cells
CLEC2B	2.78857756392401e-224	0.700059	0.577	0.449	4.34655584888836e-220	0	CLEC2B	CD8 T cells
IL21R	3.67425479021329e-224	1.00164	0.343	0.207	5.72706094150546e-220	0	IL21R	CD8 T cells
GPR174	1.05950578555051e-219	1.12882	0.297	0.171	1.65145166793758e-215	0	GPR174	CD8 T cells
ASXL2	1.82505897978522e-218	0.946134	0.463	0.344	2.84471943179123e-214	0	ASXL2	CD8 T cells
TOMM7	1.55818990106984e-217	0.443854	0.795	0.721	2.42875059879755e-213	0	TOMM7	CD8 T cells
KMT2A	1.12925340544482e-215	0.850049	0.474	0.35	1.76016728306683e-211	0	KMT2A	CD8 T cells
FOXO1	7.00449750282593e-215	0.76362	0.476	0.335	1.09179102576548e-210	0	FOXO1	CD8 T cells
EMB	8.43271623477869e-215	0.787041	0.491	0.364	1.31440747951495e-210	0	EMB	CD8 T cells
OGT	1.85464827395129e-214	0.563517	0.725	0.65	2.89084026460788e-210	0	OGT	CD8 T cells
FBXO32	2.26253445248168e-213	1.23782	0.257	0.138	3.52661245108319e-209	0	FBXO32	CD8 T cells
ZC3HAV1	3.83783226786306e-211	0.457482	0.771	0.682	5.98202915591816e-207	0	ZC3HAV1	CD8 T cells
BTN3A2	2.93078348815158e-209	0.718297	0.554	0.429	4.56821222298186e-205	0	BTN3A2	CD8 T cells
SNRNP200	5.67945437515915e-209	0.604534	0.666	0.586	8.85256553456057e-205	0	SNRNP200	CD8 T cells
PRKCQ	1.97476457780547e-208	0.85066	0.423	0.286	3.07806554742539e-204	0	PRKCQ	CD8 T cells
PGGHG	3.53000572330623e-208	0.563055	0.664	0.537	5.50221992091741e-204	0	PGGHG	CD8 T cells
KLF6	8.20852049771277e-205	0.331013	0.957	0.921	1.27946208997849e-200	0	KLF6	CD8 T cells
NSMCE3	1.37423076982683e-200	0.675838	0.591	0.478	2.14201350092908e-196	0	NSMCE3	CD8 T cells
GBP5	3.91809640509315e-197	0.661614	0.547	0.421	6.10713686661869e-193	0	GBP5	CD8 T cells
SLC2A4RG	2.61256281060654e-196	0.811545	0.479	0.356	4.07220165289242e-192	0	SLC2A4RG	CD8 T cells
BRD2	3.57782724340819e-196	0.392907	0.864	0.817	5.57675932430034e-192	0	BRD2	CD8 T cells
PBX4	9.98112068966226e-196	0.747562	0.364	0.223	1.55575728189766e-191	0	PBX4	CD8 T cells
JUN	6.28179611972085e-195	0.265279	0.966	0.882	9.79143561180889e-191	0	JUN	CD8 T cells
IL10RA	1.2850610235158e-194	0.587042	0.712	0.633	2.00302461735408e-190	0	IL10RA	CD8 T cells
UHRF2	2.31193321515417e-194	0.942404	0.398	0.28	3.6036103024608e-190	0	UHRF2	CD8 T cells
RCAN3	3.89173814287713e-194	0.782735	0.383	0.247	6.06605224330258e-190	0	RCAN3	CD8 T cells
IDS	4.88989301177749e-194	0.453013	0.806	0.747	7.62187623745757e-190	0	IDS	CD8 T cells
LY9	1.56814774937723e-193	0.653917	0.39	0.258	2.44427189695429e-189	0	LY9	CD8 T cells
SYTL3	3.00235646436358e-192	0.448437	0.746	0.612	4.67977302100352e-188	0	SYTL3	CD8 T cells
RBM38	3.94795808575658e-192	0.542481	0.646	0.516	6.15368226826877e-188	0	RBM38	CD8 T cells
ANO9	1.2320663662183e-191	0.860404	0.328	0.2	1.92042184502447e-187	0	ANO9	CD8 T cells
SLC2A1	2.04066488009158e-191	0.865255	0.407	0.278	3.18078434859874e-187	0	SLC2A1	CD8 T cells
CRIP1	2.87028781160812e-190	0.423087	0.778	0.649	4.47391761195358e-186	0	CRIP1	CD8 T cells
FAM214A	7.76648024847002e-190	0.859703	0.451	0.331	1.21056127632902e-185	0	FAM214A	CD8 T cells
ATF7IP	8.96856023146526e-187	0.774325	0.49	0.375	1.39792948327849e-182	0	ATF7IP	CD8 T cells
ZBTB38	3.55660021763006e-183	0.988981	0.358	0.241	5.54367275921997e-179	0	ZBTB38	CD8 T cells
STAT4	2.83060956464722e-182	0.379533	0.782	0.643	4.41207112841562e-178	0	STAT4	CD8 T cells
RNF125	4.2402433205362e-181	0.693692	0.499	0.367	6.60926726371977e-177	0	RNF125	CD8 T cells
SFMBT2	1.30553170907179e-180	0.683424	0.556	0.441	2.03493227493021e-176	0	SFMBT2	CD8 T cells
ARHGAP35	1.31424229973805e-178	1.04617	0.332	0.221	2.0485094726017e-174	0	ARHGAP35	CD8 T cells
SKAP1	2.30480598370541e-178	0.566755	0.582	0.443	3.59250108680162e-174	0	SKAP1	CD8 T cells
ATP8B2	1.55973544849955e-177	0.806427	0.364	0.238	2.43115964357625e-173	0	ATP8B2	CD8 T cells
YPEL5	1.01474409931373e-175	0.350331	0.81	0.726	1.58168162760031e-171	0	YPEL5	CD8 T cells
RABGAP1L	1.56970917919626e-172	0.510627	0.673	0.583	2.44670569761321e-168	0	RABGAP1L	CD8 T cells
PIK3IP1	1.37688770896848e-171	0.413804	0.753	0.624	2.14615487196917e-167	0	PIK3IP1	CD8 T cells
OPTN	1.07332362022109e-170	0.680121	0.498	0.373	1.67298952683861e-166	0	OPTN	CD8 T cells
BCL9L	2.07269200615645e-169	0.589576	0.588	0.471	3.23070502999606e-165	0	BCL9L	CD8 T cells
ENO2	2.10761155612242e-169	0.887006	0.296	0.179	3.28513413252802e-165	0	ENO2	CD8 T cells
LAT	4.69938570043994e-169	0.584051	0.559	0.431	7.32493249127573e-165	0	LAT	CD8 T cells
HEXIM1	2.73966886425235e-165	0.671224	0.562	0.474	4.27032185871014e-161	0	HEXIM1	CD8 T cells
MYH9	2.65978523089681e-164	0.449758	0.729	0.674	4.14580723939886e-160	0	MYH9	CD8 T cells
CASK	3.64063513122516e-164	0.750267	0.417	0.299	5.67465797904066e-160	0	CASK	CD8 T cells
FNBP1	7.44264789561461e-164	0.478894	0.69	0.626	1.16008552748945e-159	0	FNBP1	CD8 T cells
MAP4K1	9.5358063151206e-164	0.651894	0.55	0.449	1.48634613033785e-159	0	MAP4K1	CD8 T cells
MBNL1	1.2797030886844e-163	0.422847	0.761	0.695	1.99467320433238e-159	0	MBNL1	CD8 T cells
ITGA4	1.87450924790874e-163	0.495614	0.678	0.585	2.92179756471535e-159	0	ITGA4	CD8 T cells
SEMA4D	2.51560722834825e-163	0.503974	0.641	0.566	3.92107698682642e-159	0	SEMA4D	CD8 T cells
CAPN2	4.61911426293299e-163	0.529844	0.62	0.505	7.19981340163365e-159	0	CAPN2	CD8 T cells
BUB3	3.54021484402678e-162	0.702933	0.523	0.426	5.51813287738454e-158	0	BUB3	CD8 T cells
PDE7A	6.08731837335316e-161	0.573867	0.583	0.476	9.48830314854557e-157	0	PDE7A	CD8 T cells
APBA2	2.35410758014553e-160	0.631829	0.4	0.266	3.66934748517284e-156	0	APBA2	CD8 T cells
ORMDL3	4.12330795430383e-160	0.678597	0.511	0.402	6.42700010837338e-156	0	ORMDL3	CD8 T cells
GFI1	3.55853742892928e-158	0.823342	0.365	0.247	5.54669229047207e-154	0	GFI1	CD8 T cells
AKAP13	1.31936806452634e-157	0.419613	0.777	0.73	2.0564990021772e-153	0	AKAP13	CD8 T cells
DDX24	1.17393815866822e-156	0.590416	0.623	0.553	1.82981740791616e-152	0	DDX24	CD8 T cells
ACAP1	2.88069703678356e-155	0.340905	0.825	0.71	4.49014247123453e-151	0	ACAP1	CD8 T cells
ATG16L1	4.55538557335331e-155	0.837533	0.398	0.29	7.1004794931858e-151	0	ATG16L1	CD8 T cells
GPR171	2.64067198255073e-154	0.474227	0.383	0.252	4.11601541920183e-150	0	GPR171	CD8 T cells
BTN3A3	6.65181729824166e-154	0.707109	0.487	0.388	1.03681876227693e-149	0	BTN3A3	CD8 T cells
DDX6	4.05471395555395e-153	0.516946	0.655	0.596	6.32008264252195e-149	0	DDX6	CD8 T cells
LYST	3.27842949882148e-149	0.934379	0.434	0.344	5.11008805981304e-145	0	LYST	CD8 T cells
ID2	3.28959042117555e-149	0.416769	0.772	0.695	5.12748458948632e-145	0	ID2	CD8 T cells
XCL2	4.89754339499932e-149	0.649472	0.25	0.145	7.63380088978545e-145	0	XCL2	CD8 T cells
HCST	7.73381793312885e-149	0.489846	0.678	0.604	1.20547020123679e-144	0	HCST	CD8 T cells
CD28	4.55182179314518e-145	0.596964	0.41	0.28	7.09492462897539e-141	0	CD28	CD8 T cells
GZMM	1.4601878808566e-144	0.463621	0.54	0.395	2.27599484989118e-140	0	GZMM	CD8 T cells
SRSF2	1.21805206743495e-143	0.490209	0.685	0.638	1.89857775751086e-139	0	SRSF2	CD8 T cells
APOBEC3G	5.88443531808212e-143	0.857278	0.386	0.283	9.17206933029461e-139	0	APOBEC3G	CD8 T cells
HSPA8	1.06410789539252e-142	0.317807	0.883	0.82	1.65862497654832e-138	0	HSPA8	CD8 T cells
SLFN5	3.33137619207975e-141	0.662891	0.49	0.387	5.19261607059471e-137	0	SLFN5	CD8 T cells
IDH2	1.9562944350553e-140	0.703502	0.517	0.44	3.04927613592069e-136	0	IDH2	CD8 T cells
CNN2	1.47016002974939e-139	0.455056	0.684	0.616	2.29153843837038e-135	0	CNN2	CD8 T cells
EOMES	1.56365094267326e-139	0.48952	0.407	0.274	2.43726272434482e-135	0	EOMES	CD8 T cells
NIN	1.05146866653682e-138	0.732558	0.476	0.398	1.63892421053094e-134	0	NIN	CD8 T cells
TSPYL1	2.35838233831305e-138	0.394579	0.758	0.695	3.67601055072855e-134	0	TSPYL1	CD8 T cells
WDR82	6.21089824427803e-138	0.486635	0.675	0.621	9.68092709335617e-134	0	WDR82	CD8 T cells
ATP2A3	1.04239200940185e-137	0.347028	0.748	0.641	1.62477642505466e-133	0	ATP2A3	CD8 T cells
KIF13B	1.43994631879742e-137	0.755594	0.461	0.378	2.24444432710954e-133	0	KIF13B	CD8 T cells
NAA50	6.1469475714834e-137	1.13706	0.28	0.19	9.58124717967117e-133	0	NAA50	CD8 T cells
TBC1D2B	7.20235836860244e-137	0.601211	0.559	0.48	1.12263159891406e-132	0	TBC1D2B	CD8 T cells
IER5L	7.89128262377108e-136	0.729198	0.38	0.275	1.2300142225672e-131	0	IER5L	CD8 T cells
EPS15	4.04765656421886e-134	0.684263	0.482	0.401	6.30908228664793e-130	0	EPS15	CD8 T cells
SMARCA2	5.53579024387275e-133	0.538794	0.615	0.544	8.62863625312445e-129	0	SMARCA2	CD8 T cells
ZNF217	6.05779385745843e-132	0.750249	0.481	0.406	9.44228328562045e-128	0	ZNF217	CD8 T cells
FBXW4	1.35788683871099e-131	0.699462	0.463	0.375	2.11653821549882e-127	0	FBXW4	CD8 T cells
MCM6	1.43206646087551e-131	0.99998	0.254	0.16	2.23216199256665e-127	0	MCM6	CD8 T cells
PNMA1	2.99811091648515e-131	0.908456	0.366	0.268	4.67315548552541e-127	0	PNMA1	CD8 T cells
ITPKB	6.78366154556263e-131	0.403509	0.72	0.631	1.05736932510685e-126	0	ITPKB	CD8 T cells
OGA	3.64468524134605e-130	0.380409	0.711	0.656	5.68097088568609e-126	0	OGA	CD8 T cells
PNRC1	7.93482806539882e-128	0.261223	0.918	0.88	1.23680165055371e-123	0	PNRC1	CD8 T cells
TAP2	3.83715551154118e-127	0.503613	0.632	0.576	5.98097429583923e-123	0	TAP2	CD8 T cells
BRD1	2.65269836378864e-126	0.584649	0.565	0.496	4.13476093963735e-122	0	BRD1	CD8 T cells
CDC14A	2.99794033740116e-126	0.675943	0.366	0.26	4.67288960390718e-122	0	CDC14A	CD8 T cells
ANXA1	9.50653533908419e-126	0.427826	0.766	0.68	1.48178366330305e-121	0	ANXA1	CD8 T cells
SH2D2A	5.65409919934894e-124	0.34214	0.713	0.566	8.81304442202519e-120	0	SH2D2A	CD8 T cells
GIMAP4	3.64844332723951e-123	0.652591	0.499	0.414	5.68682861416822e-119	0	GIMAP4	CD8 T cells
MXRA7	5.20549856697604e-123	0.877622	0.288	0.192	8.11381061634555e-119	0	MXRA7	CD8 T cells
TRERF1	1.06688751562359e-122	0.661385	0.436	0.34	1.6629575706025e-118	0	TRERF1	CD8 T cells
RAB27A	1.07971888790465e-122	0.51585	0.518	0.428	1.68295783057698e-118	0	RAB27A	CD8 T cells
KANSL1	2.11498120628346e-122	0.544276	0.568	0.507	3.29662120623403e-118	0	KANSL1	CD8 T cells
MSL2	5.73982224610876e-122	0.658825	0.48	0.395	8.94666093500972e-118	0	MSL2	CD8 T cells
CASP8	7.6742680245556e-122	0.50257	0.574	0.489	1.19618815698748e-117	0	CASP8	CD8 T cells
FCMR	7.82293272135613e-122	0.391445	0.612	0.492	1.21936052327778e-117	0	FCMR	CD8 T cells
MYADM	8.00530717302958e-120	0.296737	0.776	0.687	1.24778722906012e-115	0	MYADM	CD8 T cells
GALM	2.26168213528087e-119	0.970422	0.257	0.169	3.52528394426229e-115	0	GALM	CD8 T cells
EPB41	1.1686941313118e-118	0.666716	0.44	0.352	1.8216435424757e-114	0	EPB41	CD8 T cells
EIF1	1.60507526221838e-118	0.495005	0.614	0.561	2.50183081121978e-114	0	EIF1	CD8 T cells
SLFN12L	2.87369037944348e-118	0.838456	0.275	0.183	4.47922119443856e-114	0	SLFN12L	CD8 T cells
TMX4	1.53343437427653e-117	0.535444	0.552	0.478	2.39016415918483e-113	0	TMX4	CD8 T cells
RNF213	1.89754081840052e-117	0.353106	0.748	0.706	2.95769687364089e-113	0	RNF213	CD8 T cells
RASA3	3.37687335801184e-117	0.533653	0.504	0.414	5.26353250313305e-113	0	RASA3	CD8 T cells
KLF12	7.76474200687982e-116	0.648063	0.415	0.319	1.21029033661236e-111	0	KLF12	CD8 T cells
EIF4E3	8.398146154614e-116	0.576391	0.481	0.392	1.30901904111968e-111	0	EIF4E3	CD8 T cells
TNRC6C	1.06625906663533e-115	0.671941	0.384	0.287	1.66197800716448e-111	0	TNRC6C	CD8 T cells
IFI16	1.21819073038958e-115	0.477132	0.63	0.576	1.89879389145824e-111	0	IFI16	CD8 T cells
HABP4	2.46985904842981e-115	0.908481	0.253	0.164	3.84976929878755e-111	0	HABP4	CD8 T cells
ORAI1	4.34792933585099e-115	0.600618	0.514	0.432	6.77711745579094e-111	0	ORAI1	CD8 T cells
SMAD7	8.08511693003926e-115	0.632607	0.482	0.392	1.26022717588522e-110	0	SMAD7	CD8 T cells
PTPN7	4.47857826754398e-114	0.468642	0.595	0.513	6.9807599456208e-110	0	PTPN7	CD8 T cells
MAF	1.28291909113608e-113	0.519636	0.596	0.494	1.99968598735381e-109	0	MAF	CD8 T cells
ARF6	2.88573409142321e-113	0.432613	0.675	0.635	4.49799372830137e-109	0	ARF6	CD8 T cells
IL2RG	4.46065408537796e-113	0.250405	0.873	0.78	6.95282152287863e-109	0	IL2RG	CD8 T cells
MDFIC	4.53010118086184e-113	0.623966	0.471	0.387	7.06106871060936e-109	0	MDFIC	CD8 T cells
DDX3X	1.64748823291948e-112	0.476742	0.614	0.563	2.5679399086516e-108	0	DDX3X	CD8 T cells
DUSP5	1.53799664950304e-111	0.468793	0.564	0.478	2.39727537758039e-107	0	DUSP5	CD8 T cells
SKI	1.28915465964552e-110	0.391362	0.705	0.657	2.00940536798946e-106	0	SKI	CD8 T cells
CNNM3	3.92825626894797e-110	0.725456	0.4	0.311	6.1229730464092e-106	0	CNNM3	CD8 T cells
TNF	4.80896248980843e-109	0.962158	0.348	0.253	7.49572983286439e-105	0	TNF	CD8 T cells
EIF4A2	2.19662641726545e-108	0.645335	0.475	0.41	3.42388159659166e-104	0	EIF4A2	CD8 T cells
MFSD6	3.0039656764453e-108	0.858552	0.313	0.228	4.68228129987528e-104	0	MFSD6	CD8 T cells
CCL4L2	3.42080695227977e-108	0.885581	0.325	0.229	5.33201179651848e-104	0	CCL4L2	CD8 T cells
ASXL1	7.46144896295424e-107	0.531712	0.55	0.487	1.16301604985568e-102	0	ASXL1	CD8 T cells
SEPTIN9	1.88427583511261e-106	0.317994	0.797	0.752	2.93702074419003e-102	0	SEPTIN9	CD8 T cells
MPZL3	1.19989367530028e-105	0.56028	0.408	0.31	1.87027427169054e-101	0	MPZL3	CD8 T cells
TXNIP	2.67891963422468e-105	0.265859	0.892	0.857	4.17563203386601e-101	0	TXNIP	CD8 T cells
USP11	2.73525680627246e-105	0.774738	0.383	0.301	4.26344478393688e-101	0	USP11	CD8 T cells
TMF1	1.01863701890594e-104	0.614309	0.463	0.389	1.58774952136868e-100	0	TMF1	CD8 T cells
TOB1	6.35308610830086e-104	0.41006	0.553	0.456	9.90255531700856e-100	0	TOB1	CD8 T cells
KLF9	6.40752734680324e-104	0.459487	0.614	0.548	9.9874128754622e-100	0	KLF9	CD8 T cells
GIMAP7	1.77320344355719e-103	0.558022	0.475	0.382	2.7638922074726e-99	0	GIMAP7	CD8 T cells
CNBP	2.91890375484433e-103	0.414576	0.667	0.637	4.54969528267586e-99	0	CNBP	CD8 T cells
LIX1L	1.06590988907615e-102	0.591976	0.485	0.414	1.661433744103e-98	0	LIX1L	CD8 T cells
VAMP1	2.1452697721163e-102	0.689646	0.366	0.277	3.34383199379768e-98	0	VAMP1	CD8 T cells
NAP1L4	8.38335511054809e-102	0.537074	0.517	0.443	1.30671356108113e-97	0	NAP1L4	CD8 T cells
PATJ	2.24096940971695e-101	0.644959	0.334	0.241	3.49299901892582e-97	0	PATJ	CD8 T cells
RSBN1	4.39449353786653e-101	0.723345	0.329	0.244	6.84969707747256e-97	0	RSBN1	CD8 T cells
AAK1	1.66661728486222e-100	0.454968	0.573	0.509	2.59775636191474e-96	0	AAK1	CD8 T cells
FOXP1	3.4107432358873e-98	0.445152	0.607	0.562	5.31632548177753e-94	0	FOXP1	CD8 T cells
TCF7	9.01372407984322e-98	0.358402	0.448	0.334	1.40496917232516e-93	0	TCF7	CD8 T cells
C16orf54	3.391078861845e-97	0.380251	0.673	0.593	5.28567462195781e-93	0	C16orf54	CD8 T cells
CD48	8.7592058870205e-97	0.472455	0.591	0.536	1.36529742160989e-92	0	CD48	CD8 T cells
PHF12	4.92965840493764e-96	0.524591	0.524	0.463	7.6838585557763e-92	0	PHF12	CD8 T cells
SYTL2	2.38962174216204e-95	0.663681	0.328	0.237	3.72470340950797e-91	0	SYTL2	CD8 T cells
SLAMF7	3.24246364579982e-95	0.72614	0.302	0.216	5.05402808470818e-91	0	SLAMF7	CD8 T cells
KDM2A	1.08415135348112e-93	0.321538	0.769	0.745	1.68986671467103e-89	0	KDM2A	CD8 T cells
GIMAP2	3.48088021395577e-93	0.719645	0.357	0.279	5.42564798949285e-89	0	GIMAP2	CD8 T cells
RAP1A	4.81491903029935e-93	0.575081	0.503	0.45	7.5050142925276e-89	0	RAP1A	CD8 T cells
AUTS2	8.95657260101418e-93	0.758538	0.38	0.299	1.39606097132008e-88	0	AUTS2	CD8 T cells
CHD2	1.08295952942923e-91	0.30367	0.785	0.763	1.68800901852135e-87	0	CHD2	CD8 T cells
SFI1	2.41705009529266e-91	0.611823	0.398	0.316	3.76745598353268e-87	0	SFI1	CD8 T cells
SCML4	8.06214110272592e-91	0.591845	0.347	0.257	1.25664593368189e-86	0	SCML4	CD8 T cells
CCNI	2.98924943014743e-90	0.379445	0.663	0.638	4.6593430867708e-86	0	CCNI	CD8 T cells
SP100	9.01679543441647e-90	0.42323	0.599	0.554	1.4054479043625e-85	0	SP100	CD8 T cells
USP25	1.21894008002661e-89	0.599496	0.443	0.38	1.89996190273747e-85	0	USP25	CD8 T cells
DYNLL2	1.42337025191608e-89	0.491961	0.562	0.516	2.21860721166159e-85	0	DYNLL2	CD8 T cells
ZNF331	6.5297231297492e-89	0.329723	0.619	0.524	1.01778794423401e-84	0	ZNF331	CD8 T cells
DIAPH1	6.66110631995206e-89	0.326547	0.73	0.69	1.03826664209093e-84	0	DIAPH1	CD8 T cells
PCED1B	7.77393211907535e-89	0.790051	0.274	0.196	1.21172279940028e-84	0	PCED1B	CD8 T cells
CARNMT1	1.47415537108314e-88	0.959913	0.252	0.179	2.29776597690728e-84	0	CARNMT1	CD8 T cells
HNRNPH3	1.76571094295135e-88	0.455802	0.581	0.544	2.75221364677827e-84	0	HNRNPH3	CD8 T cells
SLA2	3.43764225200188e-88	0.438329	0.465	0.365	5.35825297819533e-84	0	SLA2	CD8 T cells
NKTR	6.20110129077303e-88	0.508789	0.54	0.495	9.66565658192792e-84	0	NKTR	CD8 T cells
EIF5	2.35215743398771e-87	0.380389	0.639	0.609	3.66630779235664e-83	0	EIF5	CD8 T cells
OBSCN	3.78619692175837e-87	0.676693	0.287	0.203	5.90154514194478e-83	0	OBSCN	CD8 T cells
SLC4A7	1.00241526222013e-86	0.732249	0.349	0.277	1.56246466922252e-82	0	SLC4A7	CD8 T cells
C16orf72	1.74239522022755e-86	0.42667	0.614	0.589	2.71587142976868e-82	0	C16orf72	CD8 T cells
YBX3	9.7310495793865e-86	0.868832	0.264	0.189	1.51677869793897e-81	0	YBX3	CD8 T cells
RBM33	1.84371392302004e-85	0.363753	0.676	0.653	2.87379689181134e-81	0	RBM33	CD8 T cells
GSDMB	1.88863825312483e-85	0.846947	0.25	0.176	2.94382044514568e-81	0	GSDMB	CD8 T cells
PRDM2	4.93074063924049e-85	0.449808	0.557	0.513	7.68554543438415e-81	0	PRDM2	CD8 T cells
GPRIN3	5.08845361943549e-85	0.526518	0.496	0.432	7.9313726566141e-81	0	GPRIN3	CD8 T cells
ARHGAP15	7.24991349418337e-85	0.300868	0.63	0.588	1.13004401633836e-80	0	ARHGAP15	CD8 T cells
MARCH6	1.10640031165482e-84	0.460708	0.557	0.523	1.72454616577637e-80	0	MARCH6	CD8 T cells
ARHGAP25	3.66902751827216e-84	0.521187	0.483	0.422	5.71891319273082e-80	0	ARHGAP25	CD8 T cells
POLR2A	6.02844172093486e-84	0.295451	0.746	0.721	9.39653211042116e-80	0	POLR2A	CD8 T cells
TNFSF8	2.60528540968687e-83	0.73897	0.281	0.206	4.06085836807892e-79	0	TNFSF8	CD8 T cells
ERAP2	2.16458676002617e-82	0.7669	0.315	0.244	3.37394138285279e-78	0	ERAP2	CD8 T cells
PRKACB	6.85628829771032e-82	0.530525	0.432	0.356	1.06868965696411e-77	0	PRKACB	CD8 T cells
ARID4B	1.26121294304291e-81	0.496053	0.51	0.465	1.96585261432099e-77	0	ARID4B	CD8 T cells
SNRPN	3.62825221369556e-81	0.733525	0.324	0.253	5.65535672548727e-77	0	SNRPN	CD8 T cells
UBC	1.24689912101308e-80	0.285244	0.759	0.722	1.94354165992309e-76	0	UBC	CD8 T cells
SP140	1.66722544510343e-80	0.455661	0.45	0.372	2.59870430128271e-76	0	SP140	CD8 T cells
ANKRD44	1.92252877985055e-80	0.395915	0.615	0.583	2.99664560915305e-76	0	ANKRD44	CD8 T cells
NOP58	4.55727831540661e-80	0.654583	0.402	0.336	7.10342971022428e-76	0	NOP58	CD8 T cells
HERPUD1	6.77618633901233e-80	0.261241	0.628	0.567	1.05620416466185e-75	0	HERPUD1	CD8 T cells
TBCC	6.84385676508859e-80	0.662687	0.358	0.286	1.06675195397436e-75	0	TBCC	CD8 T cells
AKIRIN1	7.78965681601681e-80	0.620038	0.421	0.36	1.21417380791254e-75	0	AKIRIN1	CD8 T cells
KAT6A	1.2745610228583e-79	0.5252	0.487	0.439	1.98665826632923e-75	0	KAT6A	CD8 T cells
SLC9A3R1	7.15068323795653e-79	0.358455	0.65	0.591	1.11457699630028e-74	0	SLC9A3R1	CD8 T cells
C9orf78	8.43513677902445e-79	0.55555	0.477	0.428	1.31478476974654e-74	0	C9orf78	CD8 T cells
PBXIP1	8.96539120811285e-79	0.27779	0.649	0.566	1.39743552760855e-74	0	PBXIP1	CD8 T cells
ATXN7	1.7212806210684e-78	0.500214	0.485	0.434	2.68296010405931e-74	0	ATXN7	CD8 T cells
ATM	3.58322598506131e-78	0.417971	0.579	0.525	5.58517434291506e-74	0	ATM	CD8 T cells
PSME4	4.8998309543874e-78	0.659982	0.396	0.339	7.63736650860364e-74	0	PSME4	CD8 T cells
FNBP4	8.74482463532283e-78	0.471424	0.545	0.513	1.36305581590777e-73	0	FNBP4	CD8 T cells
TRAF5	1.20052491321114e-77	0.526136	0.406	0.332	1.8712581822222e-73	0	TRAF5	CD8 T cells
N4BP1	2.19334032826111e-77	0.680313	0.377	0.317	3.41875956966058e-73	0	N4BP1	CD8 T cells
CCNL2	2.50387549414787e-77	0.331259	0.671	0.651	3.90279073272828e-73	0	CCNL2	CD8 T cells
TAP1	3.1092029529857e-77	0.281776	0.756	0.719	4.84631464281882e-73	0	TAP1	CD8 T cells
N4BP2L2	4.101177812213e-76	0.420736	0.567	0.537	6.3925058558964e-72	0	N4BP2L2	CD8 T cells
ELK4	6.85402657348918e-76	0.538254	0.484	0.435	1.06833712200976e-71	0	ELK4	CD8 T cells
STK39	1.30221784753219e-75	0.45941	0.491	0.421	2.02976695894843e-71	0	STK39	CD8 T cells
GNB5	8.79154455129738e-75	0.659678	0.336	0.265	1.37033804921072e-70	0	GNB5	CD8 T cells
ZBED4	1.05098672212371e-74	0.628435	0.385	0.319	1.63817300377423e-70	0	ZBED4	CD8 T cells
SLA	2.4231652082312e-74	0.288502	0.82	0.797	3.77698761006998e-70	0	SLA	CD8 T cells
CRIM1	1.00676852619346e-73	0.729332	0.271	0.199	1.56925010177774e-69	0	CRIM1	CD8 T cells
FBXW7	1.55906567583334e-73	0.434421	0.573	0.542	2.43011566892143e-69	0	FBXW7	CD8 T cells
ANXA6	1.9900735807845e-73	0.304363	0.683	0.634	3.10192769036879e-69	0	ANXA6	CD8 T cells
TUBB4B	2.06272564828087e-73	0.471162	0.527	0.489	3.21517046797539e-69	0	TUBB4B	CD8 T cells
DYRK2	3.31822662054163e-73	0.616165	0.377	0.308	5.17211983343825e-69	0	DYRK2	CD8 T cells
HBP1	8.90066184646104e-73	0.516216	0.475	0.425	1.38734616200788e-68	0	HBP1	CD8 T cells
ZBTB25	1.21337552726417e-72	0.612891	0.354	0.286	1.89128843434667e-68	0	ZBTB25	CD8 T cells
PHF1	3.44870770834551e-71	0.394536	0.551	0.498	5.37550070499814e-67	0	PHF1	CD8 T cells
FASLG	5.95966842868337e-71	0.561846	0.326	0.244	9.28933517978877e-67	0	FASLG	CD8 T cells
ZNF644	2.83982469420495e-70	0.649434	0.414	0.364	4.42643475085726e-66	0	ZNF644	CD8 T cells
LPIN1	4.61679001843394e-70	0.493406	0.447	0.381	7.19619060173299e-66	0	LPIN1	CD8 T cells
PARP15	3.57165563127134e-69	0.5602	0.323	0.251	5.56713963246263e-65	0	PARP15	CD8 T cells
TSEN54	3.64362441234373e-69	0.56109	0.381	0.309	5.67931737152017e-65	0	TSEN54	CD8 T cells
MAP4	3.25858455580878e-68	0.544761	0.496	0.458	5.07915574713915e-64	0	MAP4	CD8 T cells
TBCD	8.79766987593676e-68	0.646283	0.376	0.32	1.37129280356226e-63	0	TBCD	CD8 T cells
UBR2	1.55517772870064e-67	0.445661	0.52	0.486	2.42405552572569e-63	0	UBR2	CD8 T cells
PSMB9	1.63855132388335e-67	0.452941	0.554	0.523	2.55400994853697e-63	0	PSMB9	CD8 T cells
SLBP	1.81471692937399e-67	0.632984	0.408	0.354	2.82859927781524e-63	0	SLBP	CD8 T cells
TRIR	2.68659734679098e-67	0.318799	0.722	0.711	4.18759928444309e-63	0	TRIR	CD8 T cells
FAS	3.93727395589075e-67	0.708761	0.251	0.184	6.1370289150469e-63	0	FAS	CD8 T cells
ARHGEF3	4.8567027825641e-67	0.471611	0.48	0.421	7.57014262718266e-63	0	ARHGEF3	CD8 T cells
RMND5A	4.97589624360095e-67	0.673342	0.355	0.299	7.75592947490079e-63	0	RMND5A	CD8 T cells
KIAA1191	5.98792382464871e-67	0.79009	0.303	0.243	9.33337686547994e-63	0	KIAA1191	CD8 T cells
PHC3	1.24330149850765e-66	0.610901	0.387	0.333	1.93793404572388e-62	0	PHC3	CD8 T cells
SYNRG	1.64102949513236e-66	0.443969	0.501	0.455	2.55787267406281e-62	0	SYNRG	CD8 T cells
PRR5L	4.76553229999864e-66	0.617908	0.308	0.239	7.42803519600789e-62	0	PRR5L	CD8 T cells
DGKA	3.12884414915753e-65	0.415972	0.46	0.399	4.87692937529184e-61	0	DGKA	CD8 T cells
KMT2E	4.04000662085219e-64	0.386376	0.557	0.529	6.29715831992231e-60	0	KMT2E	CD8 T cells
BTG3	4.71294891869605e-64	0.72749	0.283	0.221	7.34607347957153e-60	0	BTG3	CD8 T cells
TMEM50A	8.23877213407609e-64	0.471201	0.549	0.536	1.28417741253844e-59	0	TMEM50A	CD8 T cells
ALKBH5	1.37566199250051e-63	0.497406	0.513	0.485	2.14424434771055e-59	0	ALKBH5	CD8 T cells
RFTN1	3.48655232750269e-63	0.656551	0.35	0.292	5.43448911287844e-59	0	RFTN1	CD8 T cells
ATP2B4	4.17089833786463e-63	0.354296	0.564	0.508	6.50117923922959e-59	0	ATP2B4	CD8 T cells
PCSK7	9.46981410847687e-63	0.346139	0.604	0.571	1.47605992508829e-58	0	PCSK7	CD8 T cells
G3BP2	3.37049410536525e-62	0.292462	0.635	0.602	5.25358916203282e-58	0	G3BP2	CD8 T cells
CMC2	3.40300529379748e-62	0.790113	0.307	0.252	5.30426435144214e-58	0	CMC2	CD8 T cells
SLFN11	6.92502497854514e-62	0.591619	0.384	0.331	1.07940364340583e-57	0	SLFN11	CD8 T cells
SIGIRR	1.05357040747181e-61	0.250726	0.674	0.623	1.64220019412631e-57	0	SIGIRR	CD8 T cells
SAFB2	3.63251746506423e-61	0.443043	0.526	0.503	5.66200497279562e-57	0	SAFB2	CD8 T cells
RNF38	5.14756210593544e-61	0.764173	0.279	0.222	8.02350505452157e-57	0	RNF38	CD8 T cells
TRANK1	7.39982605824618e-61	0.620565	0.283	0.22	1.15341088769883e-56	0	TRANK1	CD8 T cells
NCOR1	9.11579699929481e-61	0.4494	0.514	0.488	1.42087927828008e-56	0	NCOR1	CD8 T cells
ODC1	1.62816589780622e-60	0.710355	0.276	0.215	2.53782218491056e-56	0	ODC1	CD8 T cells
ITGB7	2.62909307113808e-60	0.358621	0.409	0.332	4.09796736998293e-56	0	ITGB7	CD8 T cells
KIF2A	2.74486502560795e-60	0.70876	0.279	0.22	4.27842111541512e-56	0	KIF2A	CD8 T cells
PSME1	2.86956315623823e-60	0.316488	0.694	0.675	4.47278809162852e-56	0	PSME1	CD8 T cells
DAZAP2	6.9029211789783e-60	0.279666	0.738	0.714	1.07595832416735e-55	0	DAZAP2	CD8 T cells
TBC1D10C	8.16757731366405e-60	0.299211	0.604	0.539	1.27308027588082e-55	0	TBC1D10C	CD8 T cells
PITHD1	1.28246066668924e-59	0.700881	0.302	0.246	1.99897144116852e-55	0	PITHD1	CD8 T cells
PPP2R5A	1.96672737353439e-59	0.637155	0.303	0.243	3.06553795712805e-55	0	PPP2R5A	CD8 T cells
SP4	2.4040945845614e-59	0.623204	0.296	0.235	3.74726222895586e-55	0	SP4	CD8 T cells
SOD1	4.01512842454675e-59	0.548616	0.407	0.357	6.25838067534101e-55	0	SOD1	CD8 T cells
PCNX1	4.23442235995322e-59	0.353081	0.539	0.502	6.60019413245909e-55	0	PCNX1	CD8 T cells
SNU13	7.38130372749182e-59	0.374784	0.594	0.571	1.15052381200415e-54	0	SNU13	CD8 T cells
DMWD	1.06768956025994e-58	0.654294	0.287	0.224	1.66420771757717e-54	0	DMWD	CD8 T cells
AGFG2	1.21654583750304e-58	0.623069	0.256	0.193	1.89622999691599e-54	0	AGFG2	CD8 T cells
NFATC3	2.2316504846445e-58	0.460873	0.456	0.408	3.47847361041539e-54	0	NFATC3	CD8 T cells
USP20	5.23942545971347e-58	0.540974	0.396	0.34	8.16669246405538e-54	0	USP20	CD8 T cells
TBL1XR1	5.58918688601887e-58	0.616253	0.355	0.303	8.71186559923762e-54	0	TBL1XR1	CD8 T cells
GYPC	7.72016166783541e-58	0.515113	0.437	0.386	1.20334159916551e-53	0	GYPC	CD8 T cells
APOBEC3C	1.36732775204746e-57	0.671418	0.355	0.302	2.13125376711637e-53	0	APOBEC3C	CD8 T cells
HNRNPL	2.62164844423963e-57	0.489407	0.475	0.449	4.08636343003632e-53	0	HNRNPL	CD8 T cells
CCDC91	4.15415862532466e-57	0.555079	0.4	0.354	6.47508704929355e-53	0	CCDC91	CD8 T cells
HNRNPA0	6.28534138420981e-57	0.259506	0.795	0.78	9.79696161556784e-53	0	HNRNPA0	CD8 T cells
CLIP4	6.64982879783004e-57	0.647011	0.344	0.293	1.03650881471777e-52	0	CLIP4	CD8 T cells
NEK7	7.2702531640093e-57	0.543475	0.428	0.385	1.13321436067413e-52	0	NEK7	CD8 T cells
B3GNT2	1.65111987801543e-56	0.75887	0.278	0.223	2.57360055386265e-52	0	B3GNT2	CD8 T cells
APBB1IP	5.78295850053931e-56	0.395982	0.547	0.528	9.01389741479063e-52	0	APBB1IP	CD8 T cells
AK1	1.12152557621159e-55	0.61524	0.276	0.214	1.74812191564101e-51	0	AK1	CD8 T cells
JMJD6	1.94891134767374e-55	0.396039	0.506	0.476	3.03776811761906e-51	0	JMJD6	CD8 T cells
HELB	5.38159049741934e-55	0.488208	0.365	0.305	8.38828510832753e-51	0	HELB	CD8 T cells
GLCCI1	6.3228629239051e-55	0.441594	0.361	0.294	9.85544643949089e-51	0	GLCCI1	CD8 T cells
ATF4	9.34915889587639e-55	0.439276	0.497	0.472	1.45725339710025e-50	0	ATF4	CD8 T cells
GATA3	1.01072081072185e-54	0.382405	0.448	0.371	1.57541052767215e-50	0	GATA3	CD8 T cells
CGGBP1	1.32197758270065e-54	0.536391	0.423	0.384	2.0605664581555e-50	0	CGGBP1	CD8 T cells
SOS1	1.48924339232865e-54	0.729457	0.267	0.212	2.32128367562267e-50	0	SOS1	CD8 T cells
AIP	1.90890770829136e-54	0.472818	0.499	0.471	2.97541444491375e-50	0	AIP	CD8 T cells
PRPS1	3.3906257729329e-54	0.740487	0.271	0.218	5.28496839227051e-50	0	PRPS1	CD8 T cells
XRN1	3.51845579129848e-54	0.521665	0.428	0.393	5.48421704189694e-50	0	XRN1	CD8 T cells
SPATA13	4.09582556016218e-54	0.389184	0.496	0.451	6.38416330062479e-50	0	SPATA13	CD8 T cells
SRSF3	1.13622501375589e-53	0.428169	0.491	0.468	1.77103392894131e-49	0	SRSF3	CD8 T cells
SERINC1	5.32332411421429e-53	0.509559	0.452	0.426	8.29746529682581e-49	0	SERINC1	CD8 T cells
TMEM181	1.12882416919941e-52	0.609936	0.314	0.26	1.75949823253113e-48	0	TMEM181	CD8 T cells
SFXN1	1.22955524506111e-52	0.615849	0.264	0.207	1.91650776047674e-48	0	SFXN1	CD8 T cells
TAF1D	2.30939750264986e-52	0.55514	0.386	0.345	3.59965788738033e-48	0	TAF1D	CD8 T cells
RHOF	2.67413128654797e-52	0.388597	0.49	0.437	4.16816843634232e-48	0	RHOF	CD8 T cells
PHF3	6.72159005964275e-52	0.65231	0.289	0.237	1.04769424259652e-47	0	PHF3	CD8 T cells
H2AFX	1.32357517144331e-51	0.374061	0.437	0.379	2.06305661972869e-47	0	H2AFX	CD8 T cells
KIF22	1.51341679206851e-51	0.641652	0.261	0.205	2.35896275379719e-47	0	KIF22	CD8 T cells
SPTAN1	1.54113191060424e-51	0.284528	0.619	0.585	2.40216230905883e-47	0	SPTAN1	CD8 T cells
THUMPD1	1.95977000122024e-51	0.692508	0.294	0.244	3.05469350090199e-47	0	THUMPD1	CD8 T cells
AMD1	2.20593835634931e-51	0.641806	0.306	0.256	3.43839611604167e-47	0	AMD1	CD8 T cells
TOX	2.8696429218984e-51	0.577434	0.27	0.208	4.47291242236303e-47	0	TOX	CD8 T cells
TNIK	4.41877097772599e-51	0.277193	0.54	0.467	6.88753832298151e-47	0	TNIK	CD8 T cells
CMPK1	4.4838361558532e-51	0.40478	0.535	0.518	6.98895541612839e-47	0	CMPK1	CD8 T cells
TNKS2	4.81190942113793e-51	0.639087	0.346	0.305	7.50032321472769e-47	0	TNKS2	CD8 T cells
RBM25	7.54831637808262e-51	0.384416	0.528	0.514	1.17655607385174e-46	0	RBM25	CD8 T cells
SERGEF	1.54815636798142e-50	0.760565	0.255	0.202	2.41311133077264e-46	0	SERGEF	CD8 T cells
SEL1L3	1.91285654272935e-50	0.434893	0.357	0.299	2.98156949315224e-46	0	SEL1L3	CD8 T cells
NCK1	2.38787883787595e-50	0.709332	0.275	0.223	3.72198674459724e-46	0	NCK1	CD8 T cells
PRKD2	3.07912360412052e-50	0.392227	0.472	0.424	4.79942996174265e-46	0	PRKD2	CD8 T cells
ZBTB1	3.33688839520449e-50	0.502337	0.43	0.391	5.20120794160524e-46	0	ZBTB1	CD8 T cells
ISCU	3.94034304847329e-50	0.52997	0.394	0.35	6.14181270965532e-46	0	ISCU	CD8 T cells
CLSTN1	7.23359894010116e-50	0.518036	0.431	0.4	1.12750106679357e-45	0	CLSTN1	CD8 T cells
PTMS	1.01873638302436e-49	0.5898	0.278	0.221	1.58790440022007e-45	0	PTMS	CD8 T cells
MTFP1	3.0318779541846e-49	0.681566	0.269	0.213	4.72578816718753e-45	0	MTFP1	CD8 T cells
DOCK10	4.4267272674044e-49	0.46968	0.441	0.404	6.89993979170323e-45	0	DOCK10	CD8 T cells
MAN2A1	1.61494074410168e-48	0.719046	0.315	0.273	2.51720813783129e-44	0	MAN2A1	CD8 T cells
TRAF4	2.46814884344192e-48	0.474647	0.359	0.304	3.84710360227292e-44	0	TRAF4	CD8 T cells
ZNRF2	3.58917682098588e-48	0.481961	0.428	0.392	5.59444991087069e-44	0	ZNRF2	CD8 T cells
ARL6IP5	3.95273520681927e-48	0.373552	0.543	0.522	6.1611283668692e-44	0	ARL6IP5	CD8 T cells
LRBA	8.29239459132909e-48	0.620253	0.296	0.247	1.29253554495046e-43	0	LRBA	CD8 T cells
LPAR2	9.21921391164521e-48	0.342609	0.351	0.296	1.43699887240814e-43	0	LPAR2	CD8 T cells
HNRNPDL	2.78607473843297e-47	0.296381	0.63	0.63	4.34265469479548e-43	0	HNRNPDL	CD8 T cells
TNFAIP8	8.84810877203663e-47	0.450574	0.399	0.352	1.37915471429735e-42	0	TNFAIP8	CD8 T cells
SURF4	1.6892495905586e-46	0.437666	0.496	0.473	2.63303333680369e-42	0	SURF4	CD8 T cells
ADRB2	2.68804399295769e-46	0.258851	0.468	0.404	4.18985417182315e-42	0	ADRB2	CD8 T cells
BICRAL	2.82360249097117e-46	0.665051	0.287	0.238	4.40114920267677e-42	0	BICRAL	CD8 T cells
ANKZF1	5.15500178932161e-46	0.53662	0.349	0.302	8.03510128901559e-42	0	ANKZF1	CD8 T cells
VKORC1	7.26406067223875e-46	0.511531	0.434	0.406	1.13224913698185e-41	0	VKORC1	CD8 T cells
APOL6	1.66070266969132e-45	0.320777	0.61	0.581	2.58853725124786e-41	0	APOL6	CD8 T cells
PHF5A	2.98760913910222e-45	0.567526	0.335	0.289	4.65678636511864e-41	0	PHF5A	CD8 T cells
TMEM245	4.10487150062379e-45	0.539441	0.361	0.317	6.3982632080223e-41	0	TMEM245	CD8 T cells
HMGB2	4.95285934420469e-45	0.369991	0.435	0.393	7.72002185981185e-41	0	HMGB2	CD8 T cells
TSC22D2	5.2303513169238e-45	0.32774	0.61	0.596	8.15254859768912e-41	0	TSC22D2	CD8 T cells
DOCK8	2.79537963329968e-44	0.328123	0.578	0.572	4.35715823442421e-40	0	DOCK8	CD8 T cells
ADAR	2.89861546606097e-44	0.274302	0.627	0.626	4.51807192694923e-40	0	ADAR	CD8 T cells
MED15	3.33568384247544e-44	0.406233	0.512	0.503	5.19933040526647e-40	0	MED15	CD8 T cells
PPP3CC	3.61677382943051e-44	0.557441	0.302	0.252	5.63746536793333e-40	0	PPP3CC	CD8 T cells
RSRC2	4.35569262488692e-44	0.368116	0.541	0.532	6.78921809441125e-40	0	RSRC2	CD8 T cells
PRPF38B	5.70403019693191e-44	0.388691	0.539	0.526	8.89087186795777e-40	0	PRPF38B	CD8 T cells
STT3B	8.4812248191703e-44	0.480961	0.435	0.41	1.32196851256407e-39	0	STT3B	CD8 T cells
NLRC3	1.19652465213466e-43	0.334048	0.429	0.364	1.8650229752823e-39	0	NLRC3	CD8 T cells
PRRC2C	1.21393982159305e-43	0.431456	0.451	0.426	1.89216799991708e-39	0	PRRC2C	CD8 T cells
PSPC1	1.36202578816171e-43	0.412035	0.485	0.468	2.12298959600766e-39	0	PSPC1	CD8 T cells
SH3KBP1	1.56621419063181e-43	0.438684	0.498	0.481	2.4412580589378e-39	0	SH3KBP1	CD8 T cells
USP34	1.78458637106905e-43	0.343367	0.54	0.529	2.78163477658533e-39	0	USP34	CD8 T cells
ST6GALNAC6	2.09612817207833e-43	0.413829	0.41	0.36	3.2672349818185e-39	0	ST6GALNAC6	CD8 T cells
SLC38A2	2.25546469212036e-43	0.404869	0.51	0.489	3.515592815608e-39	0	SLC38A2	CD8 T cells
NPC1	2.53445289568377e-43	0.344931	0.502	0.46	3.95045172850229e-39	0	NPC1	CD8 T cells
TRAPPC10	3.34376805356717e-43	0.364354	0.519	0.5	5.21193126509516e-39	0	TRAPPC10	CD8 T cells
KIF21B	5.9212818332159e-43	0.401642	0.4	0.349	9.22950199343362e-39	0	KIF21B	CD8 T cells
FGFR1OP2	2.22870104713747e-42	0.459997	0.415	0.381	3.47387632217317e-38	0	FGFR1OP2	CD8 T cells
SEPTIN6	3.04321144212256e-42	0.387447	0.504	0.477	4.74345367483644e-38	0	SEPTIN6	CD8 T cells
MYCBP2	1.09685153990798e-41	0.619609	0.298	0.256	1.70966249525457e-37	0	MYCBP2	CD8 T cells
KLF13	1.33656093311558e-41	0.313091	0.548	0.52	2.08329752644726e-37	0	KLF13	CD8 T cells
FKBP5	1.8020263216273e-41	0.25029	0.666	0.646	2.80881842752048e-37	0	FKBP5	CD8 T cells
RBM12	2.09237788705759e-41	0.498652	0.391	0.36	3.26138941255666e-37	0	RBM12	CD8 T cells
GATAD2B	3.7438789096862e-41	0.428357	0.45	0.426	5.83558405652789e-37	0	GATAD2B	CD8 T cells
TNRC6B	3.90877820159773e-41	0.371848	0.504	0.485	6.09261258283039e-37	0	TNRC6B	CD8 T cells
GSPT1	4.8064990032303e-41	0.669687	0.286	0.245	7.49188999633507e-37	0	GSPT1	CD8 T cells
DENND4A	1.46992186540642e-40	0.46536	0.394	0.357	2.29116721160898e-36	0	DENND4A	CD8 T cells
CARMIL2	2.0940564995394e-40	0.402432	0.35	0.292	3.26400586583206e-36	0	CARMIL2	CD8 T cells
ASTL	3.0729638049749e-40	0.416269	0.301	0.244	4.78982868281437e-36	0	ASTL	CD8 T cells
PPM1K	3.16577950430168e-40	0.531758	0.275	0.226	4.93450051335503e-36	0	PPM1K	CD8 T cells
CMTM7	4.42751581818841e-40	0.553652	0.371	0.339	6.90116890581028e-36	0	CMTM7	CD8 T cells
EPC1	6.89621426482168e-40	0.374826	0.5	0.479	1.07491291745776e-35	0	EPC1	CD8 T cells
RC3H2	1.2436655978089e-39	0.612619	0.313	0.274	1.93850156730474e-35	0	RC3H2	CD8 T cells
SEPTIN7	1.35834920410153e-39	0.665034	0.263	0.221	2.11725890443305e-35	0	SEPTIN7	CD8 T cells
VAMP2	2.00996216259532e-39	0.332378	0.527	0.511	3.13292802283732e-35	0	VAMP2	CD8 T cells
MECP2	2.13973443132767e-39	0.401877	0.465	0.445	3.33520405811043e-35	0	MECP2	CD8 T cells
PRRC2B	2.83867620073616e-39	0.410208	0.452	0.427	4.42464459408746e-35	0	PRRC2B	CD8 T cells
BIRC6	2.8498219023095e-39	0.367537	0.507	0.494	4.44201739912982e-35	0	BIRC6	CD8 T cells
TTC13	5.16078593141798e-39	0.59031	0.285	0.242	8.0441170313012e-35	0	TTC13	CD8 T cells
DDX17	6.51070624115043e-39	0.328411	0.559	0.548	1.01482378180812e-34	0	DDX17	CD8 T cells
TBC1D1	7.55626990414585e-39	0.423485	0.394	0.358	1.17779578995921e-34	0	TBC1D1	CD8 T cells
ANAPC16	2.18722195160716e-38	0.385964	0.47	0.441	3.40922285597007e-34	0	ANAPC16	CD8 T cells
ITPR3	3.52458453215732e-38	0.413668	0.323	0.27	5.49376991027362e-34	0	ITPR3	CD8 T cells
SLC25A38	6.08752204476146e-38	0.604281	0.268	0.222	9.48862061116969e-34	0	SLC25A38	CD8 T cells
WSB2	7.33680000755554e-38	0.829844	0.256	0.22	1.14358701717768e-33	0	WSB2	CD8 T cells
DCTN6	2.13910496806581e-37	0.646685	0.284	0.244	3.33422291372417e-33	0	DCTN6	CD8 T cells
KLHDC4	2.39810965604846e-37	0.358353	0.454	0.412	3.73793352088274e-33	0	KLHDC4	CD8 T cells
LUC7L	4.92207571730021e-37	0.405991	0.483	0.471	7.67203942055583e-33	0	LUC7L	CD8 T cells
LPIN2	5.2618382428519e-37	0.375978	0.426	0.388	8.20162726913325e-33	0	LPIN2	CD8 T cells
VPS13C	7.23952937730499e-37	0.344058	0.54	0.541	1.12842544404053e-32	0	VPS13C	CD8 T cells
NOP56	1.08260652692389e-36	0.441013	0.427	0.399	1.68745879351627e-32	0	NOP56	CD8 T cells
JADE2	1.34060318631767e-36	0.496911	0.33	0.286	2.08959818651335e-32	0	JADE2	CD8 T cells
RNF115	1.51002481042144e-36	0.391606	0.427	0.388	2.3536756720039e-32	0	RNF115	CD8 T cells
CALM2	2.24368606886647e-36	0.453709	0.433	0.415	3.49723347554216e-32	0	CALM2	CD8 T cells
CDC25B	3.65976274304441e-36	0.383525	0.313	0.264	5.70447218758333e-32	0	CDC25B	CD8 T cells
EVI2B	5.33553774416482e-36	0.528516	0.38	0.357	8.3165026818297e-32	0	EVI2B	CD8 T cells
GCC2	1.62144616654887e-35	0.617499	0.257	0.216	2.52734813979973e-31	0	GCC2	CD8 T cells
JMY	1.86239377622952e-35	0.267305	0.438	0.396	2.90291317900895e-31	0	JMY	CD8 T cells
GTF2B	2.2910158635597e-35	0.524785	0.358	0.328	3.5710064265305e-31	0	GTF2B	CD8 T cells
FKBP11	2.29137864156088e-35	0.26575	0.588	0.538	3.57157188860095e-31	0	FKBP11	CD8 T cells
SNTB2	2.4350015674918e-35	0.399254	0.378	0.333	3.79543694324946e-31	0	SNTB2	CD8 T cells
SF3B1	2.60089112315737e-35	0.410099	0.429	0.414	4.0540089936654e-31	0	SF3B1	CD8 T cells
ANXA2R	2.76323271232419e-35	0.475203	0.292	0.245	4.30705082869972e-31	0	ANXA2R	CD8 T cells
SETD1B	2.81999756956049e-35	0.441801	0.436	0.41	4.39553021167394e-31	0	SETD1B	CD8 T cells
MSI2	4.442965667572e-35	0.441402	0.341	0.298	6.92525058604448e-31	0	MSI2	CD8 T cells
FUBP1	6.94832072423166e-35	0.326565	0.545	0.54	1.08303475128599e-30	0	FUBP1	CD8 T cells
PCID2	1.24824911523395e-34	0.605272	0.258	0.217	1.94564589591516e-30	0	PCID2	CD8 T cells
B4GALT3	1.80651999774743e-34	0.611117	0.318	0.286	2.81582272048892e-30	0	B4GALT3	CD8 T cells
PFKP	1.8404063852179e-34	0.563151	0.293	0.252	2.86864143263915e-30	0	PFKP	CD8 T cells
ATRX	3.31369898416431e-34	0.462565	0.377	0.35	5.16506260661691e-30	0	ATRX	CD8 T cells
TUT4	6.74102722421782e-34	0.47667	0.331	0.293	1.05072391343883e-29	0	TUT4	CD8 T cells
SHISA5	8.57901300009325e-34	0.37946	0.521	0.518	1.33721075632454e-29	0	SHISA5	CD8 T cells
CLDND1	9.24395485873945e-34	0.666558	0.483	0.473	1.44085524383172e-29	0	CLDND1	CD8 T cells
ALG13	1.20481295909987e-33	0.308944	0.465	0.443	1.87794195934897e-29	0	ALG13	CD8 T cells
KDM2B	1.56910088038345e-33	0.390102	0.433	0.407	2.44575754225368e-29	0	KDM2B	CD8 T cells
KAT7	2.20934165639405e-33	0.493004	0.365	0.337	3.4437008398214e-29	0	KAT7	CD8 T cells
RABAC1	2.55596593185734e-33	0.420372	0.472	0.46	3.98398409798603e-29	0	RABAC1	CD8 T cells
YWHAB	2.62957164447514e-33	0.555815	0.346	0.323	4.0987133222434e-29	0	YWHAB	CD8 T cells
LDHB	3.11330482117635e-33	0.275355	0.437	0.4	4.85270822476758e-29	0	LDHB	CD8 T cells
MYLIP	3.32045672680847e-33	0.305796	0.47	0.438	5.17559590007636e-29	0	MYLIP	CD8 T cells
CREBRF	9.04513052690194e-33	0.420035	0.35	0.317	1.40986449522821e-28	0	CREBRF	CD8 T cells
USP24	1.03319278054887e-32	0.520325	0.347	0.321	1.61043758704152e-28	0	USP24	CD8 T cells
KAT2B	1.16368211804527e-32	0.359247	0.401	0.362	1.81383131739717e-28	0	KAT2B	CD8 T cells
MAGED2	3.27111078253037e-32	0.638815	0.278	0.241	5.09868037673009e-28	0	MAGED2	CD8 T cells
ATP5F1E	7.90434517048655e-32	0.291019	0.575	0.576	1.23205028172374e-27	0	ATP5F1E	CD8 T cells
PYGO2	9.99912968436347e-32	0.522937	0.294	0.253	1.55856434390173e-27	0	PYGO2	CD8 T cells
ZBTB4	1.18761780640924e-31	0.351187	0.479	0.463	1.85113987485008e-27	0	ZBTB4	CD8 T cells
AKAP9	1.43747585349726e-31	0.508504	0.345	0.316	2.24059361284618e-27	0	AKAP9	CD8 T cells
HMCES	1.52897658464341e-31	0.493893	0.332	0.296	2.38321580248369e-27	0	HMCES	CD8 T cells
ANKHD1	1.93420410128208e-31	0.324524	0.523	0.524	3.01484393266838e-27	0	ANKHD1	CD8 T cells
RASA2	1.96562030607901e-31	0.266069	0.478	0.448	3.06381237108536e-27	0	RASA2	CD8 T cells
URI1	2.72657230864094e-31	0.460984	0.387	0.358	4.24990825747864e-27	0	URI1	CD8 T cells
HMGN4	2.85678968411195e-31	0.508956	0.36	0.333	4.4528780806253e-27	0	HMGN4	CD8 T cells
DHX36	3.28780826065575e-31	0.466242	0.371	0.347	5.12470673588412e-27	0	DHX36	CD8 T cells
DNAJA1	7.57903370634635e-31	0.383422	0.474	0.456	1.18134398380821e-26	0	DNAJA1	CD8 T cells
ERO1B	1.17050941938144e-30	0.571186	0.258	0.22	1.82447303198985e-26	0	ERO1B	CD8 T cells
PTPN4	1.31989955527545e-30	0.310567	0.368	0.32	2.05732743680784e-26	0	PTPN4	CD8 T cells
ZBTB7A	1.6249454686042e-30	0.270655	0.602	0.594	2.53280250191337e-26	0	ZBTB7A	CD8 T cells
SMARCA5	1.77147989523236e-30	0.478016	0.369	0.345	2.76120571269868e-26	0	SMARCA5	CD8 T cells
RNF138	2.27329411652065e-30	0.440068	0.368	0.34	3.54338353942073e-26	0	RNF138	CD8 T cells
MFSD14A	3.01580962709468e-30	0.567728	0.31	0.281	4.70074246575248e-26	0	MFSD14A	CD8 T cells
GPR132	3.38193123799956e-30	0.26469	0.477	0.442	5.27141622066992e-26	0	GPR132	CD8 T cells
BTBD9	5.0749244517328e-30	0.477759	0.351	0.32	7.91028474291592e-26	0	BTBD9	CD8 T cells
ZMYM2	6.28719045054935e-30	0.488411	0.354	0.331	9.79984375527127e-26	0	ZMYM2	CD8 T cells
GIMAP5	1.05339975047829e-29	0.468907	0.312	0.274	1.64193419107052e-25	0	GIMAP5	CD8 T cells
CLPP	1.30942056911652e-29	0.460249	0.358	0.327	2.04099384108192e-25	0	CLPP	CD8 T cells
MIER1	1.50435858573076e-29	0.461057	0.362	0.338	2.34484372757854e-25	0	MIER1	CD8 T cells
LUC7L2	2.38156126819685e-29	0.328485	0.548	0.553	3.71213954873843e-25	0	LUC7L2	CD8 T cells
HNRNPC	2.75544782476461e-29	0.280213	0.557	0.562	4.29491652446061e-25	0	HNRNPC	CD8 T cells
PCM1	3.15260618476404e-29	0.428232	0.402	0.383	4.91396726019171e-25	0	PCM1	CD8 T cells
TAF7	5.2454508229016e-29	0.373082	0.427	0.405	8.17608419765672e-25	0	TAF7	CD8 T cells
CIB1	5.37103846528248e-29	0.2927	0.533	0.522	8.3718376558358e-25	0	CIB1	CD8 T cells
BIN1	5.63370608539892e-29	0.327107	0.455	0.423	8.7812576753113e-25	0	BIN1	CD8 T cells
TSTD1	6.16789047884169e-29	0.519122	0.291	0.255	9.61389088937054e-25	0	TSTD1	CD8 T cells
ASH1L	1.39176880665553e-28	0.346092	0.476	0.469	2.16935003893397e-24	0	ASH1L	CD8 T cells
NCOA2	1.53207692257326e-28	0.55493	0.305	0.277	2.38804829921494e-24	0	NCOA2	CD8 T cells
NR1D2	1.99020118953597e-28	0.479814	0.278	0.24	3.10212659412972e-24	0	NR1D2	CD8 T cells
RFFL	5.35793356119899e-28	0.423	0.37	0.343	8.35141104184086e-24	0	RFFL	CD8 T cells
STIM2	6.54772610348494e-28	0.472133	0.376	0.353	1.0205940677502e-23	0	STIM2	CD8 T cells
TGFBR3	1.46678465148409e-27	0.379746	0.25	0.206	2.28627723626825e-23	0	TGFBR3	CD8 T cells
NUP98	1.67876702112511e-27	0.365175	0.413	0.401	2.61669415582771e-23	0	NUP98	CD8 T cells
ACSL5	1.78002493184999e-27	0.57359	0.298	0.273	2.77452486127458e-23	0	ACSL5	CD8 T cells
PRKAA1	2.37065989488771e-27	0.460535	0.36	0.337	3.69514757816148e-23	0	PRKAA1	CD8 T cells
WDR33	2.7035775494586e-27	0.441811	0.388	0.37	4.21406632634112e-23	0	WDR33	CD8 T cells
MAT2B	3.50532153429266e-27	0.428666	0.382	0.361	5.46374467550196e-23	0	MAT2B	CD8 T cells
BCOR	3.91223737669113e-27	0.559164	0.262	0.227	6.09800439904846e-23	0	BCOR	CD8 T cells
ST8SIA4	6.64351439404238e-27	0.469641	0.395	0.38	1.03552458859939e-22	0	ST8SIA4	CD8 T cells
BCL2L11	1.74614994673151e-26	0.461384	0.456	0.439	2.72172392197041e-22	0	BCL2L11	CD8 T cells
STAT1	2.55050631141937e-26	0.43582	0.418	0.4	3.97547418760937e-22	0	STAT1	CD8 T cells
ANKRD12	3.02367454556867e-26	0.448087	0.34	0.315	4.71300151417789e-22	0	ANKRD12	CD8 T cells
GON4L	4.08397200845806e-26	0.523792	0.306	0.28	6.36568716958357e-22	0	GON4L	CD8 T cells
QRICH1	4.08740697428753e-26	0.468548	0.365	0.349	6.37104125082198e-22	0	QRICH1	CD8 T cells
TTC3	5.26776159389037e-26	0.503714	0.325	0.301	8.21085999639693e-22	0	TTC3	CD8 T cells
PTBP3	6.19327430298691e-26	0.342101	0.495	0.499	9.6534566560657e-22	0	PTBP3	CD8 T cells
NELFCD	7.97753102992867e-26	0.5697	0.315	0.291	1.24345776163498e-21	0	NELFCD	CD8 T cells
ADSS	9.31660110244627e-26	0.442427	0.341	0.315	1.4521786138383e-21	0	ADSS	CD8 T cells
LRCH3	1.11860301797845e-25	0.469017	0.342	0.32	1.74356652412301e-21	0	LRCH3	CD8 T cells
MAX	1.97229139614762e-25	0.265914	0.568	0.578	3.0742105991753e-21	0	MAX	CD8 T cells
CNTRL	2.01758482758326e-25	0.394835	0.446	0.436	3.14480947075402e-21	0	CNTRL	CD8 T cells
AEBP2	2.30320615172192e-25	0.485514	0.337	0.314	3.59000742868896e-21	0	AEBP2	CD8 T cells
ABCC1	7.18869216475899e-25	0.331516	0.461	0.452	1.12050144772098e-20	0	ABCC1	CD8 T cells
ZNF638	7.50413380549803e-25	0.450781	0.347	0.33	1.16966933626298e-20	0	ZNF638	CD8 T cells
DERL1	1.094963447209e-24	0.415386	0.425	0.414	1.70671952516467e-20	0	DERL1	CD8 T cells
SLTM	1.09727030523864e-24	0.342575	0.476	0.472	1.71031522477547e-20	0	SLTM	CD8 T cells
FBXL3	1.4772904606393e-24	0.53535	0.281	0.253	2.30265264099848e-20	0	FBXL3	CD8 T cells
HIST1H1D	1.56094000603976e-24	0.275398	0.385	0.346	2.43303718741418e-20	0	HIST1H1D	CD8 T cells
HERC1	1.74638071489042e-24	0.407423	0.364	0.343	2.7220836202997e-20	0	HERC1	CD8 T cells
SFPQ	2.65530696203113e-24	0.435489	0.371	0.361	4.13882696171792e-20	0	SFPQ	CD8 T cells
IRF3	3.85650446679597e-24	0.270058	0.536	0.535	6.01113351239488e-20	0	IRF3	CD8 T cells
SRRM1	4.44358818953858e-24	0.380452	0.442	0.444	6.92622091103378e-20	0	SRRM1	CD8 T cells
SNRK	1.59013510341185e-23	0.259995	0.493	0.481	2.47854358568805e-19	0	SNRK	CD8 T cells
MALT1	1.89351810681489e-23	0.399774	0.365	0.344	2.95142667309237e-19	0	MALT1	CD8 T cells
DYNLT1	2.38221143650456e-23	0.356983	0.427	0.421	3.71315296607965e-19	0	DYNLT1	CD8 T cells
BAZ1B	2.43910695148717e-23	0.486075	0.322	0.299	3.80183600528306e-19	0	BAZ1B	CD8 T cells
PAF1	3.42612827081365e-23	0.357138	0.457	0.454	5.34030613571724e-19	0	PAF1	CD8 T cells
DNAJA2	3.5156596283248e-23	0.439305	0.376	0.365	5.47985866266986e-19	0	DNAJA2	CD8 T cells
AGAP2	3.55238940803429e-23	0.265357	0.368	0.333	5.53710937030305e-19	0	AGAP2	CD8 T cells
RELL1	5.22758332215889e-23	0.403641	0.323	0.298	8.14823412424906e-19	0	RELL1	CD8 T cells
BET1L	9.87520445941658e-23	0.417304	0.389	0.374	1.53924811908926e-18	0	BET1L	CD8 T cells
IQGAP2	1.15041522786983e-22	0.448243	0.363	0.347	1.79315221568071e-18	0	IQGAP2	CD8 T cells
GIMAP1	1.7940471862983e-22	0.398216	0.373	0.345	2.79638134928316e-18	0	GIMAP1	CD8 T cells
TIAL1	2.3890838762318e-22	0.368167	0.442	0.442	3.7238650378825e-18	0	TIAL1	CD8 T cells
TGFB1	3.32135799381849e-22	0.319409	0.544	0.553	5.17700070496488e-18	0	TGFB1	CD8 T cells
GLS	3.92926863333399e-22	0.471965	0.328	0.309	6.12455101877768e-18	0	GLS	CD8 T cells
CALM1	4.34054437037502e-22	0.376909	0.425	0.417	6.76560651010355e-18	0	CALM1	CD8 T cells
STAT5B	5.37139817802556e-22	0.322987	0.404	0.389	8.37239834008843e-18	0	STAT5B	CD8 T cells
PCMTD1	6.77536132465068e-22	0.282973	0.504	0.505	1.0560755696733e-17	0	PCMTD1	CD8 T cells
CWF19L2	1.00812367928772e-21	0.510832	0.254	0.225	1.57136237890577e-17	0	CWF19L2	CD8 T cells
SET	1.35293423250153e-21	0.38245	0.402	0.395	2.10881858820013e-17	0	SET	CD8 T cells
UQCRB	1.68373044051027e-21	0.512806	0.304	0.286	2.62443063762336e-17	0	UQCRB	CD8 T cells
KLC1	3.15917619757039e-21	0.339684	0.441	0.442	4.92420793915296e-17	0	KLC1	CD8 T cells
SLC35E1	4.17075703273187e-21	0.483278	0.313	0.293	6.50095898691917e-17	0	SLC35E1	CD8 T cells
DYRK1A	5.11765127568626e-21	0.470658	0.316	0.297	7.97688304341217e-17	0	DYRK1A	CD8 T cells
PURA	8.35934454760548e-21	0.513737	0.282	0.256	1.30297103463527e-16	0	PURA	CD8 T cells
PUM1	9.78883565968425e-21	0.356533	0.456	0.466	1.52578581427498e-16	0	PUM1	CD8 T cells
CREBBP	1.63708863181139e-20	0.254397	0.555	0.572	2.55173005040442e-16	0	CREBBP	CD8 T cells
OFD1	2.83535521722302e-20	0.325271	0.357	0.328	4.41946817708552e-16	0	OFD1	CD8 T cells
PSMB8	5.83200078926102e-20	0.293864	0.533	0.544	9.09033963022114e-16	0	PSMB8	CD8 T cells
CDK17	6.66952215051659e-20	0.424439	0.261	0.233	1.03957841760102e-15	0	CDK17	CD8 T cells
PPP4R3A	6.81041285560282e-20	0.456182	0.341	0.326	1.06153905180281e-15	0	PPP4R3A	CD8 T cells
CTC1	1.20455940193596e-19	0.458869	0.26	0.232	1.87754673979759e-15	0	CTC1	CD8 T cells
MPHOSPH8	1.8917687953462e-19	0.487879	0.266	0.242	2.94870002130613e-15	0	MPHOSPH8	CD8 T cells
SEC24B	1.93940476648781e-19	0.517074	0.275	0.255	3.02295020952455e-15	0	SEC24B	CD8 T cells
CDK5RAP2	2.02632337192365e-19	0.484152	0.282	0.259	3.15843023981739e-15	0	CDK5RAP2	CD8 T cells
TMEM109	2.7508758226658e-19	0.362445	0.452	0.448	4.28779014478918e-15	0	TMEM109	CD8 T cells
TRIM39	1.26196345117e-18	0.438781	0.256	0.229	1.96702243133867e-14	0	TRIM39	CD8 T cells
SDHA	1.37500014898174e-18	0.558248	0.258	0.238	2.14321273221783e-14	0	SDHA	CD8 T cells
SHFL	1.66295537933987e-18	0.429577	0.356	0.339	2.59204854977705e-14	0	SHFL	CD8 T cells
PIEZO1	1.78357585528787e-18	0.441837	0.348	0.335	2.7800596856372e-14	0	PIEZO1	CD8 T cells
NUCKS1	2.03208863444075e-18	0.464731	0.31	0.295	3.16741655450279e-14	0	NUCKS1	CD8 T cells
SMG1	2.54999064265474e-18	0.390954	0.344	0.332	3.97467041470594e-14	0	SMG1	CD8 T cells
CDC42EP3	2.75882997710794e-18	0.356306	0.316	0.292	4.30018828531814e-14	0	CDC42EP3	CD8 T cells
MARCH7	3.43790310586742e-18	0.259913	0.474	0.479	5.35865957111555e-14	0	MARCH7	CD8 T cells
GOLPH3	4.16294343113951e-18	0.354987	0.457	0.463	6.48877992611716e-14	0	GOLPH3	CD8 T cells
MAPK1IP1L	4.45444244679366e-18	0.420238	0.369	0.365	6.94313944181728e-14	0	MAPK1IP1L	CD8 T cells
KDM3A	4.48752616253821e-18	0.383447	0.31	0.289	6.99470702954831e-14	0	KDM3A	CD8 T cells
TMA7	4.68981042307534e-18	0.541731	0.254	0.234	7.31000750644753e-14	0	TMA7	CD8 T cells
RBM15	6.05362058294697e-18	0.415027	0.343	0.327	9.43577840263944e-14	0	RBM15	CD8 T cells
TLK1	7.00045207088973e-18	0.449508	0.272	0.249	1.09116046428958e-13	0	TLK1	CD8 T cells
WHRN	9.55002968831243e-18	0.530109	0.295	0.269	1.48856312751726e-13	0	WHRN	CD8 T cells
NRBP1	9.59875690000627e-18	0.368901	0.423	0.427	1.49615823800398e-13	0	NRBP1	CD8 T cells
SAP18	9.772506367757e-18	0.307751	0.486	0.499	1.52324056754228e-13	0	SAP18	CD8 T cells
PPHLN1	1.17687959128305e-17	0.479797	0.293	0.277	1.83440221893289e-13	0	PPHLN1	CD8 T cells
CHMP4A	1.55261368619566e-17	0.376318	0.407	0.406	2.42005895267318e-13	0	CHMP4A	CD8 T cells
RNF139	1.771692991865e-17	0.484978	0.282	0.262	2.76153786641998e-13	0	RNF139	CD8 T cells
KANSL2	1.87030818601647e-17	0.485684	0.267	0.245	2.91524936954386e-13	0	KANSL2	CD8 T cells
CHIC2	2.26279179782764e-17	0.347142	0.369	0.359	3.52701357527394e-13	0	CHIC2	CD8 T cells
PRPF8	3.12301403675081e-17	0.431729	0.347	0.341	4.86784197908349e-13	0	PRPF8	CD8 T cells
KIAA2026	4.90015327948909e-17	0.457007	0.315	0.299	7.63786891673965e-13	0	KIAA2026	CD8 T cells
KAT6B	6.07610588053086e-17	0.358905	0.367	0.351	9.47082623598346e-13	0	KAT6B	CD8 T cells
TNKS	6.13086925440551e-17	0.403004	0.335	0.323	9.55618590684187e-13	0	TNKS	CD8 T cells
RICTOR	6.68663567550191e-17	0.423431	0.266	0.244	1.04224590274048e-12	0	RICTOR	CD8 T cells
ATG9A	7.15450136280499e-17	0.432306	0.266	0.245	1.11517212742041e-12	0	ATG9A	CD8 T cells
TRAM1	7.76158915327327e-17	0.42494	0.346	0.335	1.20979890132071e-12	0	TRAM1	CD8 T cells
NSD3	1.23185305493644e-16	0.412839	0.306	0.289	1.92008935672942e-12	0	NSD3	CD8 T cells
COX14	1.2456026566229e-16	0.487015	0.301	0.287	1.94152086087812e-12	0	COX14	CD8 T cells
DR1	1.40588727881788e-16	0.45567	0.322	0.309	2.19135650149343e-12	0	DR1	CD8 T cells
MEF2D	1.4074356149219e-16	0.268615	0.503	0.509	2.19376989297876e-12	0	MEF2D	CD8 T cells
TADA2B	1.59248632091627e-16	0.501223	0.293	0.276	2.48220842841219e-12	0	TADA2B	CD8 T cells
UBL3	2.06048320722974e-16	0.600248	0.25	0.232	3.211675175109e-12	0	UBL3	CD8 T cells
TBRG1	2.73387583085755e-16	0.36768	0.393	0.397	4.26129225755766e-12	0	TBRG1	CD8 T cells
ERF	3.76028042461315e-16	0.372363	0.416	0.414	5.86114909784452e-12	0	ERF	CD8 T cells
PLP2	3.81019269751778e-16	0.381689	0.326	0.309	5.93894735762097e-12	0	PLP2	CD8 T cells
LNPEP	4.31766640630954e-16	0.265161	0.427	0.415	6.72994662751468e-12	0	LNPEP	CD8 T cells
PAFAH1B1	4.33324571802985e-16	0.304603	0.462	0.473	6.75423010069312e-12	0	PAFAH1B1	CD8 T cells
KANSL3	5.10807555346143e-16	0.42809	0.329	0.317	7.96195736518034e-12	0	KANSL3	CD8 T cells
LDB1	8.84024655458545e-16	0.288997	0.436	0.437	1.37792923046323e-11	0	LDB1	CD8 T cells
DNAJB9	1.21345138186682e-15	0.429693	0.256	0.233	1.89140666891581e-11	0	DNAJB9	CD8 T cells
USP9X	1.279273362876e-15	0.328113	0.392	0.394	1.99400339071482e-11	0	USP9X	CD8 T cells
RNF103	1.28018817717353e-15	0.352002	0.305	0.287	1.99542931176039e-11	0	RNF103	CD8 T cells
PUM2	1.3023013827699e-15	0.333342	0.394	0.393	2.02989716532345e-11	0	PUM2	CD8 T cells
POLR3GL	1.35943828956773e-15	0.390547	0.35	0.336	2.11895646194921e-11	0	POLR3GL	CD8 T cells
EP300	1.48276741672397e-15	0.309761	0.425	0.434	2.31118957244766e-11	0	EP300	CD8 T cells
GUK1	1.72703286787819e-15	0.28545	0.469	0.479	2.69192613116173e-11	0	GUK1	CD8 T cells
PPIG	2.37445770535457e-15	0.363798	0.35	0.343	3.70106722533616e-11	0	PPIG	CD8 T cells
CBFA2T2	2.74260714103918e-15	0.476808	0.28	0.265	4.27490175073777e-11	0	CBFA2T2	CD8 T cells
HUWE1	2.89290861582351e-15	0.370276	0.399	0.401	4.50917665948411e-11	0	HUWE1	CD8 T cells
DHX9	4.46203458675319e-15	0.428457	0.343	0.338	6.9549733103722e-11	0	DHX9	CD8 T cells
CREBZF	5.22489561784728e-15	0.28531	0.484	0.491	8.14404479953856e-11	0	CREBZF	CD8 T cells
ISG20L2	5.60661118798191e-15	0.46125	0.268	0.252	8.7390248587074e-11	0	ISG20L2	CD8 T cells
BPTF	5.72906112391787e-15	0.348579	0.391	0.389	8.92988757385078e-11	0	BPTF	CD8 T cells
FOXN2	5.94036109933112e-15	0.487958	0.281	0.266	9.25924084552742e-11	0	FOXN2	CD8 T cells
WDR20	6.84929931319469e-15	0.47612	0.272	0.256	1.06760028394766e-10	0	WDR20	CD8 T cells
FBXO7	6.95214709889258e-15	0.405424	0.356	0.353	1.08363116830439e-10	0	FBXO7	CD8 T cells
TAB2	7.41058957750318e-15	0.371334	0.342	0.335	1.15508859744542e-10	0	TAB2	CD8 T cells
CHTOP	8.01863092456067e-15	0.352197	0.41	0.416	1.24986400221127e-10	0	CHTOP	CD8 T cells
USP14	8.92421966954269e-15	0.543021	0.265	0.251	1.39101811989162e-10	0	USP14	CD8 T cells
TUBGCP6	1.33147128775192e-14	0.35849	0.362	0.355	2.07536429621892e-10	0	TUBGCP6	CD8 T cells
TMED4	1.46476944642486e-14	0.317958	0.484	0.501	2.28313613614243e-10	0	TMED4	CD8 T cells
SENP6	1.63874425947613e-14	0.445104	0.29	0.278	2.55431067724545e-10	0	SENP6	CD8 T cells
GLIPR1	1.80849074664956e-14	0.276232	0.473	0.481	2.81889452680267e-10	0	GLIPR1	CD8 T cells
OSBPL8	1.82237586541184e-14	0.339849	0.348	0.341	2.84053726141743e-10	0	OSBPL8	CD8 T cells
VCPIP1	2.00871136008762e-14	0.486393	0.273	0.258	3.13097839696857e-10	0	VCPIP1	CD8 T cells
MARK2	2.49407781694246e-14	0.271666	0.477	0.495	3.88751909326821e-10	0	MARK2	CD8 T cells
SP2	4.03404194329862e-14	0.536612	0.267	0.252	6.28786117701956e-10	0	SP2	CD8 T cells
NMRAL1	4.32188415197033e-14	0.447338	0.282	0.266	6.73652082767615e-10	0	NMRAL1	CD8 T cells
DUSP11	4.55325386869972e-14	0.415117	0.291	0.274	7.09715680514225e-10	0	DUSP11	CD8 T cells
SNRPD2	4.64058363925058e-14	0.465209	0.272	0.259	7.23327771849988e-10	0	SNRPD2	CD8 T cells
UBP1	4.7007175976517e-14	0.432993	0.331	0.326	7.3270085194597e-10	0	UBP1	CD8 T cells
RBM5	5.01777220151097e-14	0.357005	0.378	0.383	7.82120153049515e-10	0	RBM5	CD8 T cells
C6orf62	5.28774804082146e-14	0.385826	0.307	0.301	8.24201287122841e-10	0	C6orf62	CD8 T cells
EPM2AIP1	6.70679757479997e-14	0.438232	0.263	0.247	1.04538853798407e-09	0	EPM2AIP1	CD8 T cells
TIA1	7.37648132118617e-14	0.353078	0.376	0.374	1.14977214353329e-09	0	TIA1	CD8 T cells
KDM5A	7.66539267195352e-14	0.357446	0.365	0.363	1.1948047557774e-09	0	KDM5A	CD8 T cells
RBM27	8.57369804143231e-14	0.440239	0.275	0.262	1.33638231371805e-09	0	RBM27	CD8 T cells
SLK	1.17844512070253e-13	0.459771	0.274	0.26	1.83684240963904e-09	0	SLK	CD8 T cells
NIPBL	1.21918720717829e-13	0.355127	0.361	0.362	1.9003470998288e-09	0	NIPBL	CD8 T cells
PHF10	2.44248209844519e-13	0.33127	0.351	0.343	3.80709684684651e-09	0	PHF10	CD8 T cells
NEU1	3.30658998668213e-13	0.458003	0.362	0.357	5.15398181224144e-09	0	NEU1	CD8 T cells
CAMLG	3.44868423820712e-13	0.494135	0.262	0.247	5.37546412209344e-09	0	CAMLG	CD8 T cells
STAU1	3.56116129516266e-13	0.337255	0.409	0.417	5.55078211077003e-09	0	STAU1	CD8 T cells
ATP5IF1	4.80097943283094e-13	0.359698	0.398	0.402	7.48328664195359e-09	0	ATP5IF1	CD8 T cells
ZFR	5.41848037727571e-13	0.512942	0.268	0.259	8.44578536405965e-09	0	ZFR	CD8 T cells
PPP1R12A	5.84132976319612e-13	0.311	0.404	0.41	9.10488070189379e-09	0	PPP1R12A	CD8 T cells
ABHD17B	7.03187651955595e-13	0.310332	0.291	0.27	1.09605859310319e-08	0	ABHD17B	CD8 T cells
BUD23	7.29181208101321e-13	0.35872	0.399	0.404	1.13657474906753e-08	0	BUD23	CD8 T cells
PIK3CG	1.07170192309468e-12	0.403137	0.292	0.279	1.67046178752768e-08	0	PIK3CG	CD8 T cells
PPAN	1.32187294765252e-12	0.391459	0.304	0.291	2.06040336350598e-08	0	PPAN	CD8 T cells
EIF4B	1.59937416469155e-12	0.285911	0.443	0.458	2.49294451050472e-08	0	EIF4B	CD8 T cells
UBE2A	2.59482569881805e-12	0.420147	0.336	0.336	4.0445548167477e-08	0	UBE2A	CD8 T cells
CCNDBP1	2.63970615572167e-12	0.281127	0.448	0.458	4.11450998492337e-08	0	CCNDBP1	CD8 T cells
USP48	3.19316004772467e-12	0.386597	0.309	0.3	4.97717856638844e-08	0	USP48	CD8 T cells
RNF166	3.45971370175242e-12	0.257806	0.466	0.475	5.3926557469215e-08	0	RNF166	CD8 T cells
ZNF655	4.07998428357364e-12	0.30857	0.439	0.454	6.35947150280624e-08	0	ZNF655	CD8 T cells
SRSF8	4.16649828937856e-12	0.393286	0.291	0.276	6.49432088365436e-08	0	SRSF8	CD8 T cells
TTC14	4.36904873438397e-12	0.372662	0.316	0.307	6.81003626228429e-08	0	TTC14	CD8 T cells
FZR1	5.63179295509369e-12	0.323513	0.396	0.397	8.77827567910454e-08	0	FZR1	CD8 T cells
ST6GAL1	5.85016433752709e-12	0.258021	0.33	0.316	9.11865115290348e-08	0	ST6GAL1	CD8 T cells
BBX	6.07798018031197e-12	0.461558	0.25	0.237	9.47374770705227e-08	0	BBX	CD8 T cells
GNL1	6.46719741097019e-12	0.357609	0.358	0.354	1.00804206044792e-07	0	GNL1	CD8 T cells
AMBRA1	8.80883273776387e-12	0.411525	0.328	0.325	1.37303275883525e-07	0	AMBRA1	CD8 T cells
SCAF8	8.82699376132647e-12	0.481987	0.251	0.239	1.37586351757796e-07	0	SCAF8	CD8 T cells
TBC1D10A	1.00189263425717e-11	0.359781	0.347	0.341	1.56165004901665e-07	0	TBC1D10A	CD8 T cells
TRPC4AP	1.02584416106042e-11	0.330685	0.42	0.437	1.59898329384488e-07	0	TRPC4AP	CD8 T cells
TPR	1.07561989461136e-11	0.378451	0.319	0.314	1.67656872973073e-07	0	TPR	CD8 T cells
VPS13B	1.20488490401784e-11	0.252079	0.424	0.434	1.8780540998926e-07	0	VPS13B	CD8 T cells
MBTPS1	1.37442356199445e-11	0.477372	0.254	0.243	2.14231400608075e-07	0	MBTPS1	CD8 T cells
INTS6	1.41624327267415e-11	0.306394	0.296	0.282	2.20749838911719e-07	0	INTS6	CD8 T cells
GPBP1	1.48832725441558e-11	0.255915	0.447	0.456	2.31985569145756e-07	0	GPBP1	CD8 T cells
TASOR	2.00354459668124e-11	0.40495	0.307	0.299	3.12292496284705e-07	0	TASOR	CD8 T cells
YTHDC1	2.2850613001728e-11	0.251132	0.436	0.45	3.56172504857934e-07	0	YTHDC1	CD8 T cells
POLR2B	4.09644982887726e-11	0.461423	0.269	0.263	6.38513634827098e-07	0	POLR2B	CD8 T cells
KIAA1109	5.15869738670506e-11	0.351486	0.307	0.3	8.04086161665718e-07	0	KIAA1109	CD8 T cells
RAB14	5.26920334606034e-11	0.395928	0.347	0.352	8.21310725550425e-07	0	RAB14	CD8 T cells
SIK3	8.10264426499002e-11	0.371838	0.334	0.334	1.26295916158399e-06	0	SIK3	CD8 T cells
C7orf26	9.24024843480245e-11	0.409747	0.326	0.322	1.44027752353266e-06	0	C7orf26	CD8 T cells
MEAF6	1.13367634380316e-10	0.461081	0.274	0.267	1.76706131708598e-06	0	MEAF6	CD8 T cells
EPC2	1.2605591537337e-10	0.280736	0.41	0.417	1.96483355292472e-06	0	EPC2	CD8 T cells
HNRNPD	1.40107058211806e-10	0.268845	0.453	0.476	2.18384871634741e-06	0	HNRNPD	CD8 T cells
SIAH2	1.63747408010895e-10	0.349283	0.375	0.377	2.55233084866581e-06	0	SIAH2	CD8 T cells
RABGGTB	2.0162370345076e-10	0.456146	0.288	0.284	3.14270866568699e-06	0	RABGGTB	CD8 T cells
UBE2D3	2.23431872676917e-10	0.298409	0.393	0.404	3.4826325994151e-06	0	UBE2D3	CD8 T cells
FBXL17	2.62806785017375e-10	0.42461	0.259	0.248	4.09636935806583e-06	0	FBXL17	CD8 T cells
RAB11FIP4	2.68782226265709e-10	0.319366	0.293	0.279	4.1895085608036e-06	0	RAB11FIP4	CD8 T cells
COX7C	2.9802552412632e-10	0.274143	0.422	0.437	4.64532384455696e-06	0	COX7C	CD8 T cells
NDUFA3	3.17662267767686e-10	0.341849	0.423	0.44	4.95140176769492e-06	0	NDUFA3	CD8 T cells
HP1BP3	3.49308445620715e-10	0.426701	0.297	0.294	5.44467074189008e-06	0	HP1BP3	CD8 T cells
CRLF3	4.00590305206174e-10	0.271913	0.399	0.406	6.24400108724863e-06	0	CRLF3	CD8 T cells
FRYL	4.00930616424763e-10	0.342873	0.323	0.321	6.24930551821278e-06	0	FRYL	CD8 T cells
SUCLG2	4.35697914750059e-10	0.433701	0.265	0.257	6.79122339720916e-06	0	SUCLG2	CD8 T cells
SCAF11	4.89491363425393e-10	0.337603	0.364	0.373	7.62970188171159e-06	0	SCAF11	CD8 T cells
CEP350	4.97449427085713e-10	0.373596	0.311	0.311	7.75374421998501e-06	0	CEP350	CD8 T cells
TMEM43	5.36129998896805e-10	0.354759	0.376	0.381	8.3566582928045e-06	0	TMEM43	CD8 T cells
SF3A2	6.03921469343341e-10	0.441651	0.314	0.317	9.41332394265465e-06	0	SF3A2	CD8 T cells
LSM8	6.87948860067963e-10	0.465293	0.254	0.245	1.07230588818793e-05	0	LSM8	CD8 T cells
NUP153	8.58538949050486e-10	0.403061	0.273	0.265	1.33820465988499e-05	0	NUP153	CD8 T cells
DIP2A	1.15619805814457e-09	0.268719	0.388	0.391	1.80216591322994e-05	0	DIP2A	CD8 T cells
R3HDM2	1.1692539617814e-09	0.336924	0.374	0.385	1.82251615022867e-05	0	R3HDM2	CD8 T cells
EFCAB14	1.24496453688912e-09	0.401716	0.317	0.319	1.94052622364907e-05	0	EFCAB14	CD8 T cells
HINT1	1.44807511413698e-09	0.431066	0.265	0.258	2.25711468040531e-05	0	HINT1	CD8 T cells
GPBP1L1	1.59917985495871e-09	0.316407	0.386	0.397	2.49264163992414e-05	0	GPBP1L1	CD8 T cells
SF3A1	2.0092398382307e-09	0.308777	0.368	0.378	3.13180213585019e-05	0	SF3A1	CD8 T cells
CELF1	2.56178107077181e-09	0.286518	0.422	0.44	3.99304815501203e-05	0	CELF1	CD8 T cells
TMEM170A	3.19589347098645e-09	0.424647	0.306	0.306	4.98143915322657e-05	0	TMEM170A	CD8 T cells
MFSD10	3.2364978625547e-09	0.372853	0.347	0.352	5.044729218364e-05	0	MFSD10	CD8 T cells
ATF2	3.38520395080665e-09	0.420507	0.283	0.279	5.27651739812233e-05	0	ATF2	CD8 T cells
XPC	4.23566331929339e-09	0.442935	0.269	0.262	6.60212841578261e-05	0	XPC	CD8 T cells
PPM1A	4.42490136559259e-09	0.355768	0.319	0.317	6.89709375854918e-05	0	PPM1A	CD8 T cells
CABIN1	4.51528654955041e-09	0.258004	0.393	0.391	7.03797714478422e-05	0	CABIN1	CD8 T cells
CSDE1	4.68788366402655e-09	0.334381	0.355	0.367	7.30700426711818e-05	0	CSDE1	CD8 T cells
ATP9B	5.05543835585732e-09	0.326079	0.367	0.377	7.8799117652748e-05	0	ATP9B	CD8 T cells
MED17	5.16393919173014e-09	0.455977	0.251	0.244	8.04903201814978e-05	0	MED17	CD8 T cells
CDS2	5.6838921248914e-09	0.393052	0.294	0.292	8.85948265506823e-05	0	CDS2	CD8 T cells
TAX1BP1	7.88104027085875e-09	0.368734	0.316	0.32	0.000122842	0	TAX1BP1	CD8 T cells
RETREG3	8.9521215756761e-09	0.372703	0.329	0.331	0.000139537	0	RETREG3	CD8 T cells
COQ10B	9.93856679777562e-09	0.424161	0.25	0.243	0.000154912	0	COQ10B	CD8 T cells
DNAJC1	1.04546589020973e-08	0.364047	0.293	0.286	0.000162957	0	DNAJC1	CD8 T cells
REEP5	1.20171489055023e-08	0.362409	0.382	0.4	0.000187311	0	REEP5	CD8 T cells
CUL4A	1.23047490897789e-08	0.44601	0.26	0.254	0.000191794	0	CUL4A	CD8 T cells
FAM53B	1.33055062882197e-08	0.332655	0.369	0.373	0.000207393	0	FAM53B	CD8 T cells
PJA2	1.38571850312037e-08	0.266458	0.404	0.42	0.000215992	0	PJA2	CD8 T cells
KLHL24	2.12107916473351e-08	0.337907	0.287	0.283	0.000330613	0	KLHL24	CD8 T cells
TRMT112	2.28083636721404e-08	0.333997	0.394	0.412	0.000355514	0	TRMT112	CD8 T cells
MAF1	2.38201140410776e-08	0.284777	0.461	0.487	0.000371284	0	MAF1	CD8 T cells
NUDT21	2.54999711060232e-08	0.467771	0.264	0.261	0.000397468	0	NUDT21	CD8 T cells
STAG2	2.68926642416086e-08	0.322719	0.347	0.352	0.000419176	0	STAG2	CD8 T cells
PPP3CB	2.70218715735961e-08	0.488249	0.253	0.249	0.00042119	0	PPP3CB	CD8 T cells
EVI2A	2.82489324959889e-08	0.408456	0.286	0.284	0.000440316	0	EVI2A	CD8 T cells
ATXN1L	3.68963234893004e-08	0.419298	0.313	0.318	0.000575103	0	ATXN1L	CD8 T cells
MTR	3.91503206951166e-08	0.426759	0.251	0.244	0.000610236	0	MTR	CD8 T cells
CCNYL1	4.66534435144782e-08	0.297376	0.338	0.341	0.000727187	0	CCNYL1	CD8 T cells
NR3C1	4.7246838454284e-08	0.33331	0.339	0.34	0.000736436	0	NR3C1	CD8 T cells
CCM2	5.10128228724145e-08	0.333121	0.324	0.325	0.000795137	0	CCM2	CD8 T cells
SESN2	6.03789093232103e-08	0.27011	0.305	0.296	0.000941126	0	SESN2	CD8 T cells
SELENOW	6.05314826637338e-08	0.256969	0.406	0.417	0.000943504	0	SELENOW	CD8 T cells
TNRC6A	6.6674900951513e-08	0.409172	0.255	0.25	0.00103926	0	TNRC6A	CD8 T cells
PATZ1	6.94497851950603e-08	0.382391	0.278	0.271	0.00108251	0	PATZ1	CD8 T cells
FIP1L1	1.09812373745152e-07	0.424523	0.269	0.267	0.00171165	0	FIP1L1	CD8 T cells
SIN3A	1.33234494602135e-07	0.285942	0.347	0.35	0.00207673	0	SIN3A	CD8 T cells
HMOX2	1.42356828220487e-07	0.309914	0.322	0.319	0.00221892	0	HMOX2	CD8 T cells
AATF	1.74515639868243e-07	0.338079	0.36	0.376	0.00272018	0	AATF	CD8 T cells
INTS4	1.80305897001521e-07	0.38518	0.273	0.27	0.00281043	0	INTS4	CD8 T cells
DAXX	2.15762233034365e-07	0.370946	0.268	0.263	0.00336309	0	DAXX	CD8 T cells
COPB1	2.2186715938481e-07	0.369456	0.307	0.312	0.00345824	0	COPB1	CD8 T cells
FMR1	2.53841890729647e-07	0.299742	0.343	0.347	0.00395663	0	FMR1	CD8 T cells
SUPT5H	2.64369203198953e-07	0.265339	0.455	0.483	0.00412072	0	SUPT5H	CD8 T cells
WWC3	3.26252626229945e-07	0.315134	0.27	0.264	0.0050853	0	WWC3	CD8 T cells
CENPT	3.55570632851685e-07	0.399831	0.259	0.254	0.00554228	0	CENPT	CD8 T cells
HBS1L	3.91163612361883e-07	0.281279	0.365	0.373	0.00609707	0	HBS1L	CD8 T cells
APOL2	3.97810040300805e-07	0.359582	0.272	0.268	0.00620067	0	APOL2	CD8 T cells
ASCC3	4.18681101614355e-07	0.388699	0.272	0.27	0.00652598	0	ASCC3	CD8 T cells
CASP3	4.80040273763505e-07	0.315041	0.281	0.273	0.00748239	0	CASP3	CD8 T cells
MARK3	6.08375610551247e-07	0.261454	0.384	0.404	0.00948275	0	MARK3	CD8 T cells
ARID1B	6.31105729920996e-07	0.264321	0.433	0.455	0.00983705	0	ARID1B	CD8 T cells
POLR3E	7.89343295275502e-07	0.344094	0.332	0.334	0.0123035	0	POLR3E	CD8 T cells
NCOA3	8.81919109708831e-07	0.321617	0.313	0.317	0.0137465	0	NCOA3	CD8 T cells
KIF5B	9.06648986100023e-07	0.280222	0.367	0.382	0.0141319	0	KIF5B	CD8 T cells
ZZEF1	9.46370000853196e-07	0.251333	0.405	0.423	0.0147511	0	ZZEF1	CD8 T cells
CDV3	1.02492576192551e-06	0.337399	0.328	0.34	0.0159755	0	CDV3	CD8 T cells
KMT2B	1.12309630705331e-06	0.312283	0.388	0.404	0.0175057	0	KMT2B	CD8 T cells
UBE3C	1.26788112794956e-06	0.360483	0.313	0.321	0.0197625	0	UBE3C	CD8 T cells
ARID1A	1.53415998115188e-06	0.265171	0.402	0.42	0.023913	0	ARID1A	CD8 T cells
DNAJC21	1.56730832435371e-06	0.357166	0.286	0.286	0.0244296	0	DNAJC21	CD8 T cells
EIF4G2	1.59663187350324e-06	0.40424	0.272	0.275	0.0248867	0	EIF4G2	CD8 T cells
SRP54	1.72841922233613e-06	0.339356	0.284	0.286	0.0269409	0	SRP54	CD8 T cells
KRTCAP2	2.1225483569445e-06	0.405127	0.282	0.286	0.0330842	0	KRTCAP2	CD8 T cells
UAP1	2.15514327324758e-06	0.256507	0.262	0.254	0.0335922	0	UAP1	CD8 T cells
YTHDF2	2.41544417134837e-06	0.444038	0.25	0.249	0.0376495	0	YTHDF2	CD8 T cells
KHNYN	2.69992640972436e-06	0.325318	0.342	0.35	0.0420838	0	KHNYN	CD8 T cells
ABI1	3.51916492038185e-06	0.295309	0.344	0.357	0.0548532	0	ABI1	CD8 T cells
SRRT	3.82134114443428e-06	0.381734	0.3	0.306	0.0595632	0	SRRT	CD8 T cells
TP53BP2	4.83309383064642e-06	0.349767	0.305	0.309	0.0753334	0	TP53BP2	CD8 T cells
RNF7	4.84778270761448e-06	0.38015	0.31	0.319	0.0755624	0	RNF7	CD8 T cells
RNGTT	5.59348261094884e-06	0.379273	0.262	0.262	0.0871856	0	RNGTT	CD8 T cells
CCNK	5.63819051192577e-06	0.367755	0.303	0.313	0.0878825	0	CCNK	CD8 T cells
C19orf12	5.6693935325787e-06	0.335307	0.267	0.261	0.0883688	0	C19orf12	CD8 T cells
STUB1	6.30885017749181e-06	0.316853	0.378	0.398	0.098336	0	STUB1	CD8 T cells
SETD5	7.03838779479213e-06	0.301412	0.358	0.371	0.109707	0	SETD5	CD8 T cells
EBP	7.95341299550196e-06	0.315747	0.257	0.25	0.12397	0	EBP	CD8 T cells
UBXN4	9.98189870114505e-06	0.259498	0.349	0.362	0.155588	0	UBXN4	CD8 T cells
PPP4R3B	1.61946714884745e-05	0.325483	0.299	0.306	0.252426	0	PPP4R3B	CD8 T cells
XAB2	1.89521809789628e-05	0.337125	0.348	0.364	0.295408	0	XAB2	CD8 T cells
TAOK1	1.90025505449867e-05	0.371413	0.324	0.341	0.296193	0	TAOK1	CD8 T cells
WBP1	1.91698959080906e-05	0.349253	0.273	0.273	0.298801	0	WBP1	CD8 T cells
ARIH2	1.95754544816602e-05	0.325368	0.349	0.363	0.305123	0	ARIH2	CD8 T cells
SIVA1	2.20134903446186e-05	0.367459	0.34	0.352	0.343124	0	SIVA1	CD8 T cells
ITSN2	2.41393124402056e-05	0.274848	0.358	0.376	0.376259	0	ITSN2	CD8 T cells
ZNF800	2.4475904566143e-05	0.281103	0.308	0.314	0.381506	0	ZNF800	CD8 T cells
CRKL	2.8850184218499e-05	0.325245	0.329	0.343	0.449688	0	CRKL	CD8 T cells
PDHA1	2.88627992512434e-05	0.324492	0.333	0.343	0.449884	0	PDHA1	CD8 T cells
WDR6	5.57101701371434e-05	0.294169	0.373	0.392	0.868354	0	WDR6	CD8 T cells
SDR39U1	6.44798400361079e-05	0.366777	0.295	0.301	1	0	SDR39U1	CD8 T cells
DDX23	6.49166637720255e-05	0.319913	0.335	0.348	1	0	DDX23	CD8 T cells
AP4B1	7.2681127616197e-05	0.31953	0.258	0.255	1	0	AP4B1	CD8 T cells
CDK13	8.39019031155178e-05	0.307785	0.267	0.268	1	0	CDK13	CD8 T cells
IK	8.53162849541344e-05	0.301359	0.378	0.403	1	0	IK	CD8 T cells
PHF19	9.20494176338491e-05	0.286793	0.279	0.276	1	0	PHF19	CD8 T cells
UXT	9.35924724748843e-05	0.259366	0.405	0.431	1	0	UXT	CD8 T cells
ZBTB11	9.55002758533582e-05	0.299696	0.279	0.282	1	0	ZBTB11	CD8 T cells
PRPF3	0.000114162	0.254477	0.368	0.386	1	0	PRPF3	CD8 T cells
KIDINS220	0.000136924	0.337197	0.267	0.274	1	0	KIDINS220	CD8 T cells
CDIPT	0.000200581	0.280993	0.391	0.413	1	0	CDIPT	CD8 T cells
PPP3R1	0.000228303	0.279021	0.38	0.406	1	0	PPP3R1	CD8 T cells
UBE3A	0.000228404	0.406203	0.264	0.27	1	0	UBE3A	CD8 T cells
PCF11	0.000269149	0.318574	0.331	0.346	1	0	PCF11	CD8 T cells
MAN2B2	0.000295959	0.343507	0.319	0.332	1	0	MAN2B2	CD8 T cells
USP38	0.000305102	0.348002	0.264	0.269	1	0	USP38	CD8 T cells
RNF114	0.000316273	0.325489	0.348	0.369	1	0	RNF114	CD8 T cells
ORMDL1	0.00032237	0.364183	0.273	0.279	1	0	ORMDL1	CD8 T cells
RNF167	0.000394805	0.361076	0.281	0.289	1	0	RNF167	CD8 T cells
MSL1	0.000428832	0.251309	0.339	0.355	1	0	MSL1	CD8 T cells
GIGYF1	0.000458459	0.262412	0.372	0.392	1	0	GIGYF1	CD8 T cells
SRI	0.000503087	0.263001	0.35	0.364	1	0	SRI	CD8 T cells
FAM172A	0.00054242	0.270501	0.267	0.269	1	0	FAM172A	CD8 T cells
CYTH2	0.000563917	0.277435	0.372	0.392	1	0	CYTH2	CD8 T cells
TMUB1	0.00072826	0.290532	0.353	0.37	1	0	TMUB1	CD8 T cells
ECPAS	0.000780732	0.362503	0.272	0.282	1	0	ECPAS	CD8 T cells
MORC3	0.000860904	0.257145	0.293	0.303	1	0	MORC3	CD8 T cells
PPIA	0.0010668	0.265451	0.343	0.364	1	0	PPIA	CD8 T cells
PPP6C	0.00116594	0.257237	0.374	0.401	1	0	PPP6C	CD8 T cells
SYS1	0.00119426	0.33767	0.296	0.307	1	0	SYS1	CD8 T cells
PHF8	0.00153404	0.289975	0.316	0.33	1	0	PHF8	CD8 T cells
ERAP1	0.00161125	0.311911	0.264	0.27	1	0	ERAP1	CD8 T cells
TRRAP	0.00183481	0.292045	0.322	0.339	1	0	TRRAP	CD8 T cells
RAB6A	0.00189383	0.336872	0.301	0.318	1	0	RAB6A	CD8 T cells
TM2D3	0.00193641	0.329134	0.248	0.253	1	0	TM2D3	CD8 T cells
THAP11	0.00197867	0.374189	0.257	0.262	1	0	THAP11	CD8 T cells
ADA	0.00200067	0.314463	0.257	0.258	1	0	ADA	CD8 T cells
INO80D	0.00205272	0.338521	0.25	0.255	1	0	INO80D	CD8 T cells
OST4	0.00216139	0.407186	0.261	0.273	1	0	OST4	CD8 T cells
EXOSC6	0.00228008	0.309991	0.331	0.346	1	0	EXOSC6	CD8 T cells
PRPF6	0.00272371	0.303453	0.335	0.356	1	0	PRPF6	CD8 T cells
API5	0.00331094	0.37471	0.266	0.277	1	0	API5	CD8 T cells
SF3B5	0.00345317	0.2518	0.412	0.445	1	0	SF3B5	CD8 T cells
ZNF264	0.00354078	0.309165	0.282	0.29	1	0	ZNF264	CD8 T cells
PITPNM1	0.00373736	0.259353	0.383	0.406	1	0	PITPNM1	CD8 T cells
NUDCD3	0.00410474	0.333136	0.251	0.257	1	0	NUDCD3	CD8 T cells
MGAT2	0.00437349	0.346927	0.329	0.349	1	0	MGAT2	CD8 T cells
DPM1	0.00439249	0.357509	0.268	0.279	1	0	DPM1	CD8 T cells
DYNC1H1	0.00463671	0.365737	0.259	0.271	1	0	DYNC1H1	CD8 T cells
TBC1D15	0.00473143	0.308509	0.261	0.27	1	0	TBC1D15	CD8 T cells
RNF4	0.00558463	0.257876	0.317	0.331	1	0	RNF4	CD8 T cells
PNRC2	0.00608807	0.279765	0.299	0.315	1	0	PNRC2	CD8 T cells
UBR5	0.00622727	0.272739	0.284	0.297	1	0	UBR5	CD8 T cells
ARCN1	0.00643243	0.264148	0.359	0.386	1	0	ARCN1	CD8 T cells
UHMK1	0.00679478	0.250046	0.345	0.365	1	0	UHMK1	CD8 T cells
PHF2	0.00719517	0.342699	0.272	0.285	1	0	PHF2	CD8 T cells
ATXN2L	0.00722157	0.264192	0.322	0.344	1	0	ATXN2L	CD8 T cells
MIA3	0.00745465	0.347747	0.279	0.293	1	0	MIA3	CD8 T cells
CNOT8	0.00746942	0.298205	0.322	0.34	1	0	CNOT8	CD8 T cells
SART3	0.00911191	0.330527	0.314	0.331	1	0	SART3	CD8 T cells
EFR3A	0.00993727	0.309148	0.327	0.351	1	0	EFR3A	CD8 T cells
IL7R	0	1.78072	0.964	0.369	0	1	IL7R	CD4 T cells
CD281	0	1.78908	0.771	0.244	0	1	CD28	CD4 T cells
LTB	0	1.88619	0.908	0.394	0	1	LTB	CD4 T cells
CD51	0	1.70283	0.83	0.318	0	1	CD5	CD4 T cells
CD40LG	0	2.48157	0.641	0.13	0	1	CD40LG	CD4 T cells
TCF71	0	2.0385	0.798	0.298	0	1	TCF7	CD4 T cells
CD3D1	0	1.14603	0.838	0.365	0	1	CD3D	CD4 T cells
TRAC1	0	1.18847	0.903	0.431	0	1	TRAC	CD4 T cells
CCR7	0	3.49807	0.54	0.072	0	1	CCR7	CD4 T cells
RCAN31	0	1.89035	0.672	0.218	0	1	RCAN3	CD4 T cells
BCL11B1	0	1.24724	0.883	0.434	0	1	BCL11B	CD4 T cells
CD3E1	0	0.986287	0.952	0.51	0	1	CD3E	CD4 T cells
FLT3LG	0	1.81616	0.706	0.274	0	1	FLT3LG	CD4 T cells
CD4	0	1.23229	0.736	0.309	0	1	CD4	CD4 T cells
ITK1	0	1.53568	0.886	0.46	0	1	ITK	CD4 T cells
LEF1	0	3.45241	0.484	0.06	0	1	LEF1	CD4 T cells
FAM102A1	0	1.49646	0.789	0.366	0	1	FAM102A	CD4 T cells
SPOCK2	0	1.03786	0.981	0.562	0	1	SPOCK2	CD4 T cells
CCR4	0	2.98709	0.5	0.085	0	1	CCR4	CD4 T cells
CD61	0	1.28237	0.873	0.459	0	1	CD6	CD4 T cells
TESPA1	0	2.34919	0.55	0.146	0	1	TESPA1	CD4 T cells
THEMIS1	0	1.04874	0.67	0.275	0	1	THEMIS	CD4 T cells
CDC14A1	0	1.6848	0.628	0.234	0	1	CDC14A	CD4 T cells
CD21	0	1.21893	0.828	0.439	0	1	CD2	CD4 T cells
MAL	0	3.86614	0.418	0.033	0	1	MAL	CD4 T cells
IL321	0	0.702817	0.92	0.535	0	1	IL32	CD4 T cells
PBX41	0	1.63019	0.587	0.202	0	1	PBX4	CD4 T cells
DGKA1	0	1.51205	0.75	0.368	0	1	DGKA	CD4 T cells
OXNAD11	0	1.35566	0.704	0.325	0	1	OXNAD1	CD4 T cells
GPR183	0	1.48569	0.692	0.316	0	1	GPR183	CD4 T cells
ICOS1	0	1.78595	0.545	0.172	0	1	ICOS	CD4 T cells
NELL21	0	2.24775	0.48	0.113	0	1	NELL2	CD4 T cells
ADAM19	0	1.65501	0.603	0.238	0	1	ADAM19	CD4 T cells
BICDL11	0	1.44393	0.593	0.229	0	1	BICDL1	CD4 T cells
LDHB1	0	1.75931	0.73	0.369	0	1	LDHB	CD4 T cells
SYNE21	0	1.00133	0.918	0.558	0	1	SYNE2	CD4 T cells
TNFRSF25	0	1.85666	0.509	0.151	0	1	TNFRSF25	CD4 T cells
LMNA	0	1.56042	0.687	0.335	0	1	LMNA	CD4 T cells
CD3G1	0	1.10736	0.595	0.243	0	1	CD3G	CD4 T cells
CD52	0	1.13312	0.848	0.497	0	1	CD52	CD4 T cells
TMEM173	0	1.51255	0.724	0.376	0	1	TMEM173	CD4 T cells
PATJ1	0	1.46154	0.565	0.218	0	1	PATJ	CD4 T cells
ZC3H12D	0	2.13419	0.487	0.147	0	1	ZC3H12D	CD4 T cells
RGCC1	0	1.15621	0.855	0.522	0	1	RGCC	CD4 T cells
P2RY101	0	1.32471	0.628	0.297	0	1	P2RY10	CD4 T cells
DOCK9	0	1.68423	0.484	0.153	0	1	DOCK9	CD4 T cells
TRAT11	0	1.56957	0.494	0.17	0	1	TRAT1	CD4 T cells
AP3M2	0	2.59027	0.416	0.093	0	1	AP3M2	CD4 T cells
TOB11	0	1.7049	0.756	0.436	0	1	TOB1	CD4 T cells
KCNA31	0	1.15137	0.569	0.25	0	1	KCNA3	CD4 T cells
AQP3	0	1.57409	0.482	0.163	0	1	AQP3	CD4 T cells
LSR	0	1.85138	0.442	0.125	0	1	LSR	CD4 T cells
TRABD2A	0	2.97045	0.379	0.063	0	1	TRABD2A	CD4 T cells
GPR1711	0	1.58149	0.549	0.236	0	1	GPR171	CD4 T cells
RHOH1	0	0.980163	0.775	0.463	0	1	RHOH	CD4 T cells
CAMK41	0	1.47835	0.472	0.16	0	1	CAMK4	CD4 T cells
PBXIP11	0	0.862249	0.856	0.545	0	1	PBXIP1	CD4 T cells
PAG1	0	0.992776	0.703	0.392	0	1	PAG1	CD4 T cells
ATP8B21	0	1.36718	0.53	0.223	0	1	ATP8B2	CD4 T cells
LEPROTL11	0	1.2992	0.845	0.538	0	1	LEPROTL1	CD4 T cells
DUSP16	0	1.1378	0.573	0.267	0	1	DUSP16	CD4 T cells
NCK21	0	0.997487	0.745	0.441	0	1	NCK2	CD4 T cells
FOXO11	0	1.12585	0.624	0.322	0	1	FOXO1	CD4 T cells
TMEM63A	0	1.26434	0.617	0.319	0	1	TMEM63A	CD4 T cells
TC2N1	0	0.894394	0.61	0.312	0	1	TC2N	CD4 T cells
CLEC2D1	0	0.896805	0.833	0.537	0	1	CLEC2D	CD4 T cells
BIRC3	0	1.37331	0.624	0.33	0	1	BIRC3	CD4 T cells
SERINC5	0	2.21485	0.417	0.126	0	1	SERINC5	CD4 T cells
RASGRP2	0	1.06983	0.755	0.467	0	1	RASGRP2	CD4 T cells
PIK3IP11	0	0.814163	0.897	0.611	0	1	PIK3IP1	CD4 T cells
TRBC21	0	0.86885	0.875	0.591	0	1	TRBC2	CD4 T cells
SOCS3	0	0.533736	0.861	0.577	0	1	SOCS3	CD4 T cells
MPZL31	0	1.04223	0.577	0.293	0	1	MPZL3	CD4 T cells
RASA31	0	1.00955	0.679	0.397	0	1	RASA3	CD4 T cells
SESN3	0	2.46101	0.4	0.119	0	1	SESN3	CD4 T cells
CRYBG11	0	1.35906	0.756	0.477	0	1	CRYBG1	CD4 T cells
ARID5B1	0	1.20055	0.783	0.505	0	1	ARID5B	CD4 T cells
PDE3B	0	1.84271	0.417	0.142	0	1	PDE3B	CD4 T cells
SARAF1	0	1.21762	0.894	0.62	0	1	SARAF	CD4 T cells
LAT1	0	0.831736	0.693	0.419	0	1	LAT	CD4 T cells
SC5D	0	1.86255	0.431	0.158	0	1	SC5D	CD4 T cells
LCK1	0	0.55702	0.726	0.453	0	1	LCK	CD4 T cells
CDR21	0	1.25887	0.48	0.208	0	1	CDR2	CD4 T cells
GIMAP71	0	1.10445	0.637	0.366	0	1	GIMAP7	CD4 T cells
TTC39C	0	0.961479	0.563	0.293	0	1	TTC39C	CD4 T cells
SLC7A6	0	1.09997	0.582	0.313	0	1	SLC7A6	CD4 T cells
TNFSF81	0	1.52681	0.456	0.188	0	1	TNFSF8	CD4 T cells
GPR1321	0	1.15363	0.688	0.42	0	1	GPR132	CD4 T cells
ITM2A1	0	0.956194	0.55	0.283	0	1	ITM2A	CD4 T cells
BCL2	0	0.992279	0.776	0.509	0	1	BCL2	CD4 T cells
PLCG11	0	0.888394	0.549	0.283	0	1	PLCG1	CD4 T cells
CASK1	0	1.07331	0.553	0.287	0	1	CASK	CD4 T cells
RASGRP11	0	0.847125	0.582	0.316	0	1	RASGRP1	CD4 T cells
CD961	0	0.633196	0.796	0.532	0	1	CD96	CD4 T cells
ETS11	0	0.739871	0.925	0.663	0	1	ETS1	CD4 T cells
ENO21	0	1.30236	0.429	0.167	0	1	ENO2	CD4 T cells
CRIP11	0	1.18644	0.9	0.638	0	1	CRIP1	CD4 T cells
SEPTIN11	0	0.540506	0.856	0.594	0	1	SEPTIN1	CD4 T cells
ANO91	0	1.11796	0.45	0.189	0	1	ANO9	CD4 T cells
CD226	0	0.972028	0.52	0.26	0	1	CD226	CD4 T cells
TNIK1	0	0.673618	0.71	0.45	0	1	TNIK	CD4 T cells
TNFAIP81	0	1.10506	0.591	0.332	0	1	TNFAIP8	CD4 T cells
PRDX2	0	1.06975	0.571	0.312	0	1	PRDX2	CD4 T cells
PIM1	0	0.925248	0.759	0.501	0	1	PIM1	CD4 T cells
RORA	0	0.594134	0.733	0.475	0	1	RORA	CD4 T cells
TRADD	0	1.4831	0.487	0.23	0	1	TRADD	CD4 T cells
LRIG1	0	1.53373	0.402	0.146	0	1	LRIG1	CD4 T cells
SUSD3	0	1.70578	0.373	0.117	0	1	SUSD3	CD4 T cells
ANK3	0	2.39358	0.323	0.067	0	1	ANK3	CD4 T cells
NIBAN11	0	1.05181	0.612	0.357	0	1	NIBAN1	CD4 T cells
LIME11	0	1.08684	0.486	0.231	0	1	LIME1	CD4 T cells
S1PR1	0	1.85925	0.356	0.102	0	1	S1PR1	CD4 T cells
LDLRAP1	0	1.42783	0.43	0.177	0	1	LDLRAP1	CD4 T cells
DPP4	0	1.30332	0.38	0.131	0	1	DPP4	CD4 T cells
CHMP7	0	1.42436	0.503	0.254	0	1	CHMP7	CD4 T cells
RIPOR2	0	0.859259	0.644	0.4	0	1	RIPOR2	CD4 T cells
SMCHD11	0	0.904971	0.782	0.538	0	1	SMCHD1	CD4 T cells
CENPM1	0	0.69128	0.491	0.247	0	1	CENPM	CD4 T cells
MFHAS1	0	1.60998	0.396	0.153	0	1	MFHAS1	CD4 T cells
TENT5C1	0	0.644765	0.772	0.529	0	1	TENT5C	CD4 T cells
RAPGEF6	0	1.21516	0.583	0.34	0	1	RAPGEF6	CD4 T cells
TRBC11	0	1.03152	0.673	0.431	0	1	TRBC1	CD4 T cells
PLK3	0	0.471656	0.719	0.477	0	1	PLK3	CD4 T cells
CD271	0	0.936961	0.439	0.201	0	1	CD27	CD4 T cells
C12orf571	0	0.696162	0.731	0.493	0	1	C12orf57	CD4 T cells
MGAT4A	0	0.874288	0.584	0.347	0	1	MGAT4A	CD4 T cells
NDFIP1	0	1.35231	0.624	0.387	0	1	NDFIP1	CD4 T cells
SFMBT1	0	2.2285	0.316	0.08	0	1	SFMBT1	CD4 T cells
CD82	0	0.849204	0.496	0.261	0	1	CD82	CD4 T cells
HIST1H1D1	0	0.88167	0.558	0.328	0	1	HIST1H1D	CD4 T cells
SKI1	0	0.77809	0.87	0.64	0	1	SKI	CD4 T cells
PCNX21	0	1.16633	0.421	0.191	0	1	PCNX2	CD4 T cells
HNRNPLL1	0	0.871271	0.484	0.254	0	1	HNRNPLL	CD4 T cells
LPAR21	0	0.828863	0.509	0.28	0	1	LPAR2	CD4 T cells
SLAMF1	0	0.965641	0.4	0.172	0	1	SLAMF1	CD4 T cells
CNST	0	0.996145	0.529	0.301	0	1	CNST	CD4 T cells
ITPKB1	0	0.893661	0.847	0.619	0	1	ITPKB	CD4 T cells
TNFRSF10A	0	1.58276	0.362	0.135	0	1	TNFRSF10A	CD4 T cells
ANXA11	0	1.22048	0.895	0.668	0	1	ANXA1	CD4 T cells
FAM107B	0	0.909266	0.773	0.546	0	1	FAM107B	CD4 T cells
STMN3	0	2.00096	0.303	0.076	0	1	STMN3	CD4 T cells
LIX1L1	0	0.852949	0.626	0.4	0	1	LIX1L	CD4 T cells
S100A10	0	0.653256	0.756	0.53	0	1	S100A10	CD4 T cells
AAK11	0	0.735435	0.72	0.494	0	1	AAK1	CD4 T cells
AHNAK1	0	0.920052	0.942	0.716	0	1	AHNAK	CD4 T cells
FOXP11	0	0.949078	0.769	0.545	0	1	FOXP1	CD4 T cells
PIM2	0	0.904694	0.739	0.515	0	1	PIM2	CD4 T cells
LRRC8C	0	1.54433	0.365	0.144	0	1	LRRC8C	CD4 T cells
SPTAN11	0	0.70014	0.787	0.567	0	1	SPTAN1	CD4 T cells
PTGER41	0	0.910944	0.892	0.672	0	1	PTGER4	CD4 T cells
FYB11	0	0.934328	0.879	0.66	0	1	FYB1	CD4 T cells
PLP21	0	1.01143	0.508	0.29	0	1	PLP2	CD4 T cells
TMEM243	0	1.13666	0.482	0.264	0	1	TMEM243	CD4 T cells
ABLIM1	0	1.12266	0.417	0.199	0	1	ABLIM1	CD4 T cells
CCR6	0	1.81227	0.332	0.115	0	1	CCR6	CD4 T cells
EML41	0	0.667919	0.742	0.525	0	1	EML4	CD4 T cells
EMB1	0	0.789242	0.574	0.357	0	1	EMB	CD4 T cells
PHF5A1	0	1.05048	0.49	0.273	0	1	PHF5A	CD4 T cells
OBSCN1	0	1.09759	0.407	0.192	0	1	OBSCN	CD4 T cells
CD691	0	0.378696	0.952	0.738	0	1	CD69	CD4 T cells
FRMD4B	0	1.45175	0.401	0.188	0	1	FRMD4B	CD4 T cells
LPIN21	0	0.807677	0.583	0.371	0	1	LPIN2	CD4 T cells
ST6GAL11	0	0.80157	0.508	0.297	0	1	ST6GAL1	CD4 T cells
NDUFV2	0	1.14295	0.54	0.329	0	1	NDUFV2	CD4 T cells
ANKRD121	0	0.97681	0.508	0.297	0	1	ANKRD12	CD4 T cells
PPP2R5C1	0	0.568739	0.805	0.595	0	1	PPP2R5C	CD4 T cells
SOCS1	0	0.564007	0.874	0.664	0	1	SOCS1	CD4 T cells
CNOT6L1	0	0.77353	0.898	0.689	0	1	CNOT6L	CD4 T cells
SFXN11	0	1.1711	0.402	0.193	0	1	SFXN1	CD4 T cells
PHTF2	0	1.09649	0.42	0.211	0	1	PHTF2	CD4 T cells
STT3B1	0	0.916655	0.601	0.392	0	1	STT3B	CD4 T cells
ZBTB251	0	0.937102	0.483	0.274	0	1	ZBTB25	CD4 T cells
JAK3	0	0.716614	0.73	0.522	0	1	JAK3	CD4 T cells
BATF	0	1.26584	0.439	0.232	0	1	BATF	CD4 T cells
ELK3	0	1.43353	0.373	0.167	0	1	ELK3	CD4 T cells
STK17A1	0	0.707114	0.705	0.499	0	1	STK17A	CD4 T cells
EEF1B2	0	0.893522	0.777	0.572	0	1	EEF1B2	CD4 T cells
CDC42SE21	0	0.673974	0.807	0.602	0	1	CDC42SE2	CD4 T cells
GSTK1	0	0.911503	0.809	0.605	0	1	GSTK1	CD4 T cells
NOP53	0	0.987817	0.892	0.688	0	1	NOP53	CD4 T cells
RSBN11	0	1.10071	0.437	0.234	0	1	RSBN1	CD4 T cells
HABP41	0	1.23235	0.358	0.155	0	1	HABP4	CD4 T cells
ZC3HAV11	0	0.765048	0.875	0.672	0	1	ZC3HAV1	CD4 T cells
P2RY8	0	1.05413	0.438	0.236	0	1	P2RY8	CD4 T cells
SIT11	0	1.03473	0.356	0.154	0	1	SIT1	CD4 T cells
NSD31	0	1.03498	0.473	0.271	0	1	NSD3	CD4 T cells
GRAP21	0	0.806694	0.404	0.203	0	1	GRAP2	CD4 T cells
NOSIP	0	1.50288	0.412	0.211	0	1	NOSIP	CD4 T cells
RNF19A1	0	0.866168	0.601	0.401	0	1	RNF19A	CD4 T cells
SLC4A71	0	1.04185	0.465	0.266	0	1	SLC4A7	CD4 T cells
CYLD	0	0.838286	0.612	0.413	0	1	CYLD	CD4 T cells
TOMM71	0	0.924798	0.908	0.71	0	1	TOMM7	CD4 T cells
MGAT5	0	0.988676	0.423	0.225	0	1	MGAT5	CD4 T cells
S100A4	0	0.578285	0.885	0.688	0	1	S100A4	CD4 T cells
ANAPC161	0	0.772072	0.621	0.425	0	1	ANAPC16	CD4 T cells
FKBP51	0	0.720654	0.824	0.629	0	1	FKBP5	CD4 T cells
HAPLN3	0	1.8763	0.278	0.084	0	1	HAPLN3	CD4 T cells
CMTM71	0	0.951477	0.516	0.324	0	1	CMTM7	CD4 T cells
OSBPL81	0	0.907164	0.515	0.323	0	1	OSBPL8	CD4 T cells
TAB21	0	0.962295	0.508	0.317	0	1	TAB2	CD4 T cells
CD481	0	0.754126	0.715	0.524	0	1	CD48	CD4 T cells
CIB11	0	0.781319	0.696	0.505	0	1	CIB1	CD4 T cells
EEF1G	0	0.990539	0.917	0.728	0	1	EEF1G	CD4 T cells
SLC2A3	0	0.6635	0.878	0.69	0	1	SLC2A3	CD4 T cells
ABCC11	0	0.866404	0.622	0.434	0	1	ABCC1	CD4 T cells
FXYD5	0	1.20607	0.968	0.78	0	1	FXYD5	CD4 T cells
MAF2	0	1.0688	0.673	0.487	0	1	MAF	CD4 T cells
INF2	0	1.14804	0.352	0.168	0	1	INF2	CD4 T cells
BACH2	0	1.77795	0.257	0.074	0	1	BACH2	CD4 T cells
EVL1	0	0.580389	0.928	0.746	0	1	EVL	CD4 T cells
CXCR31	0	0.976103	0.341	0.159	0	1	CXCR3	CD4 T cells
RASGRF2	0	1.52441	0.261	0.079	0	1	RASGRF2	CD4 T cells
TMEM123	0	1.64647	0.305	0.124	0	1	TMEM123	CD4 T cells
TNFRSF4	0	1.56756	0.252	0.072	0	1	TNFRSF4	CD4 T cells
EIF11	0	0.740163	0.729	0.549	0	1	EIF1	CD4 T cells
MCUB	0	1.46531	0.311	0.133	0	1	MCUB	CD4 T cells
SGTB	0	1.44318	0.296	0.118	0	1	SGTB	CD4 T cells
KDSR	0	1.55442	0.328	0.151	0	1	KDSR	CD4 T cells
RACK1	0	0.795897	0.863	0.686	0	1	RACK1	CD4 T cells
EZR1	0	0.969534	0.953	0.776	0	1	EZR	CD4 T cells
OCIAD2	0	1.25506	0.3	0.125	0	1	OCIAD2	CD4 T cells
PPP1CB	0	0.702578	0.878	0.704	0	1	PPP1CB	CD4 T cells
CASS4	0	1.19018	0.342	0.171	0	1	CASS4	CD4 T cells
GDPD5	0	1.39063	0.283	0.113	0	1	GDPD5	CD4 T cells
LINS1	0	1.39953	0.291	0.121	0	1	LINS1	CD4 T cells
CD441	0	0.678236	0.983	0.818	0	1	CD44	CD4 T cells
CA5B	0	1.34285	0.293	0.128	0	1	CA5B	CD4 T cells
PER1	0	0.587998	0.925	0.762	0	1	PER1	CD4 T cells
SEPTIN91	0	0.567286	0.901	0.742	0	1	SEPTIN9	CD4 T cells
TIAM1	0	1.7526	0.259	0.107	0	1	TIAM1	CD4 T cells
CYTH1	0	0.634847	0.916	0.765	0	1	CYTH1	CD4 T cells
HECA1	0	0.653054	0.932	0.784	0	1	HECA	CD4 T cells
IKZF11	0	0.670787	0.979	0.835	0	1	IKZF1	CD4 T cells
STK17B1	0	0.701939	0.875	0.732	0	1	STK17B	CD4 T cells
VIM	0	0.688191	0.989	0.846	0	1	VIM	CD4 T cells
CDKN1B1	0	0.599867	0.965	0.831	0	1	CDKN1B	CD4 T cells
UBA52	0	0.720662	0.947	0.814	0	1	UBA52	CD4 T cells
STK41	0	0.554914	0.903	0.77	0	1	STK4	CD4 T cells
HSPA81	0	0.572545	0.94	0.815	0	1	HSPA8	CD4 T cells
SMAP2	0	0.46052	0.914	0.792	0	1	SMAP2	CD4 T cells
CHD21	0	0.538811	0.874	0.754	0	1	CHD2	CD4 T cells
CYTIP1	0	0.65425	0.976	0.869	0	1	CYTIP	CD4 T cells
ARHGDIB1	0	0.630116	0.962	0.861	0	1	ARHGDIB	CD4 T cells
TXNIP1	0	0.807463	0.946	0.852	0	1	TXNIP	CD4 T cells
TNFAIP3	0	0.540751	0.981	0.888	0	1	TNFAIP3	CD4 T cells
EEF2	0	0.592056	0.984	0.895	0	1	EEF2	CD4 T cells
KLF2	0	0.875303	0.841	0.754	0	1	KLF2	CD4 T cells
TMSB10	0	0.572905	0.981	0.9	0	1	TMSB10	CD4 T cells
ZFP36L21	0	0.71514	0.995	0.917	0	1	ZFP36L2	CD4 T cells
CXCR41	0	0.75541	0.997	0.94	0	1	CXCR4	CD4 T cells
KLF61	0	0.613859	0.977	0.92	0	1	KLF6	CD4 T cells
BTG11	0	0.60833	0.989	0.936	0	1	BTG1	CD4 T cells
TSC22D31	0	0.588596	0.991	0.942	0	1	TSC22D3	CD4 T cells
TMSB4X1	0	0.358602	0.993	0.953	0	1	TMSB4X	CD4 T cells
B2M1	0	0.377869	0.998	0.968	0	1	B2M	CD4 T cells
JUNB1	0	0.568356	0.996	0.966	0	1	JUNB	CD4 T cells
PLEC	1.75066645081783e-306	0.768793	0.6	0.396	2.72876379688974e-302	1	PLEC	CD4 T cells
STAT5B1	9.52717542573775e-306	0.773557	0.569	0.372	1.48500083360974e-301	1	STAT5B	CD4 T cells
DOCK101	1.61849274575397e-305	0.827098	0.581	0.39	2.52274464280672e-301	1	DOCK10	CD4 T cells
POLR1E	3.93688487782915e-302	1.20044	0.316	0.151	6.1364224590723e-298	1	POLR1E	CD4 T cells
FBXO321	1.66700204570493e-301	1.29984	0.296	0.136	2.59835608864027e-297	1	FBXO32	CD4 T cells
ADD3	4.6778039797925e-301	0.897578	0.511	0.322	7.29129306330257e-297	1	ADD3	CD4 T cells
ITGB1	1.04133751068823e-300	1.1067	0.433	0.257	1.62313277790974e-296	1	ITGB1	CD4 T cells
MDFIC1	1.0773578583501e-300	0.774268	0.578	0.377	1.67927769381031e-296	1	MDFIC	CD4 T cells
STK38	1.24369939433536e-299	0.802177	0.56	0.366	1.93855424595053e-295	1	STK38	CD4 T cells
SOD11	5.85676747027241e-299	0.864828	0.537	0.344	9.12894345591361e-295	1	SOD1	CD4 T cells
PCNX11	9.59036243144632e-299	0.651829	0.68	0.487	1.49484979218954e-294	1	PCNX1	CD4 T cells
R3HDM4	9.32641760766431e-297	0.691297	0.633	0.435	1.45370871250664e-292	1	R3HDM4	CD4 T cells
MAP4K2	3.35601310773802e-296	0.979017	0.381	0.201	5.23101763103125e-292	1	MAP4K2	CD4 T cells
CARMIL21	1.42030948489807e-295	0.776695	0.49	0.278	2.21383639411062e-291	1	CARMIL2	CD4 T cells
PDCD41	2.64915759368621e-295	0.48585	0.884	0.732	4.1292419412787e-291	1	PDCD4	CD4 T cells
OGT1	3.68783815259081e-294	0.5881	0.798	0.643	5.7482333284433e-290	1	OGT	CD4 T cells
HINT11	1.20890621795318e-293	1.00084	0.421	0.242	1.88432212192362e-289	1	HINT1	CD4 T cells
IL11RA	1.52252401957039e-293	1.23946	0.323	0.159	2.37315818930437e-289	1	IL11RA	CD4 T cells
AKT3	2.14050794755509e-293	1.06216	0.311	0.146	3.33640973785412e-289	1	AKT3	CD4 T cells
RNF157	2.4846926953647e-292	0.964796	0.337	0.163	3.87289050426496e-288	1	RNF157	CD4 T cells
COX7C1	1.0000249964578e-291	0.783826	0.595	0.418	1.55873896197877e-287	1	COX7C	CD4 T cells
PRKCQ1	1.01712541701227e-291	0.72814	0.496	0.281	1.58539338749702e-287	1	PRKCQ	CD4 T cells
PLSCR3	3.37409103376916e-291	1.22657	0.332	0.17	5.25919569433598e-287	1	PLSCR3	CD4 T cells
WDR821	5.3856311561455e-290	0.574061	0.773	0.612	8.39458328308398e-286	1	WDR82	CD4 T cells
TMEM2451	5.2826400472252e-289	0.885275	0.493	0.304	8.23405104160992e-285	1	TMEM245	CD4 T cells
FAM118A1	3.49908663709873e-287	0.79275	0.642	0.439	5.45402634124578e-283	1	FAM118A	CD4 T cells
ARHGAP151	2.22067048741257e-285	0.496486	0.748	0.576	3.46135908872998e-281	1	ARHGAP15	CD4 T cells
SELL	2.2773399846257e-285	1.54886	0.35	0.191	3.54968983403608e-281	1	SELL	CD4 T cells
ITGB71	2.59148762239436e-282	0.645922	0.535	0.32	4.03935175702609e-278	1	ITGB7	CD4 T cells
GLIPR11	2.06519522993201e-281	0.92452	0.623	0.464	3.21901980489503e-277	1	GLIPR1	CD4 T cells
CAPN21	4.23925208305133e-281	0.57468	0.712	0.497	6.60772222185211e-277	1	CAPN2	CD4 T cells
STK24	8.89021162718177e-281	0.733841	0.618	0.44	1.38571728632882e-276	1	STK24	CD4 T cells
KAT6A1	1.48387980691606e-280	0.717711	0.608	0.427	2.31292345504006e-276	1	KAT6A	CD4 T cells
KAT2B1	2.46530498206987e-279	0.75911	0.542	0.348	3.8426708755523e-275	1	KAT2B	CD4 T cells
TRAF1	7.85970218160713e-278	0.529262	0.654	0.432	1.2250917790471e-273	1	TRAF1	CD4 T cells
GSPT11	9.69755743808438e-278	1.02694	0.405	0.233	1.51155827787421e-273	1	GSPT1	CD4 T cells
GPRIN31	1.79187470328746e-276	0.738005	0.612	0.421	2.79299510001416e-272	1	GPRIN3	CD4 T cells
CTLA4	3.22989588476452e-276	0.642386	0.256	0.109	5.03443871558246e-272	1	CTLA4	CD4 T cells
RGS10	3.76593050130447e-274	1.14724	0.356	0.196	5.86995587238327e-270	1	RGS10	CD4 T cells
DYNLT11	4.86200037186948e-274	0.720239	0.583	0.404	7.57839997963296e-270	1	DYNLT1	CD4 T cells
MTERF4	5.70606507982995e-274	1.10221	0.321	0.161	8.89404363993095e-270	1	MTERF4	CD4 T cells
ARL6IP51	6.25570311510483e-271	0.65817	0.679	0.508	9.7507644455139e-267	1	ARL6IP5	CD4 T cells
RESF11	7.82504114423342e-270	0.57849	0.647	0.445	1.21968916315166e-265	1	RESF1	CD4 T cells
RHBDD2	1.78718740751231e-269	0.794346	0.538	0.354	2.78568901208944e-265	1	RHBDD2	CD4 T cells
TLE5	1.87898097088065e-269	0.588197	0.72	0.545	2.92876763931167e-265	1	TLE5	CD4 T cells
BCL9L1	2.10072431558836e-269	0.588656	0.677	0.464	3.27439899070757e-265	1	BCL9L	CD4 T cells
HIVEP2	2.06419347108133e-267	1.03508	0.332	0.171	3.21745836337447e-263	1	HIVEP2	CD4 T cells
CLPP1	4.71095570293747e-267	0.813791	0.497	0.312	7.34296665416864e-263	1	CLPP	CD4 T cells
SEMA4D1	5.0409633004179e-266	0.552007	0.733	0.558	7.85734949636137e-262	1	SEMA4D	CD4 T cells
SLC39A8	7.38521506704812e-266	1.03437	0.304	0.149	1.15113347250079e-261	1	SLC39A8	CD4 T cells
CMPK11	2.89879493464388e-265	0.628492	0.674	0.503	4.51835166462942e-261	1	CMPK1	CD4 T cells
ICAM2	3.65135729160474e-265	0.917408	0.563	0.391	5.69137061042431e-261	1	ICAM2	CD4 T cells
AKIRIN11	8.24036349678858e-265	0.79733	0.53	0.35	1.28442545824444e-260	1	AKIRIN1	CD4 T cells
SNU131	3.06130761680017e-264	0.621758	0.723	0.558	4.77166018230643e-260	1	SNU13	CD4 T cells
ATP1A1	9.75888111594318e-264	0.783544	0.549	0.37	1.52111679954206e-259	1	ATP1A1	CD4 T cells
CCSER21	1.52592137822034e-263	0.610532	0.661	0.463	2.37845365223205e-259	1	CCSER2	CD4 T cells
TMC8	4.62974499484577e-262	0.438113	0.907	0.749	7.2163835234661e-258	1	TMC8	CD4 T cells
GIMAP41	1.69414246971912e-261	0.75522	0.59	0.406	2.6406598675512e-257	1	GIMAP4	CD4 T cells
ZNF101	7.7173984078034e-261	1.11081	0.304	0.15	1.20291088982432e-256	1	ZNF101	CD4 T cells
CHD3	2.66990858893132e-259	0.630297	0.689	0.513	4.16158651756724e-255	1	CHD3	CD4 T cells
DEF6	3.55564363938108e-259	0.477755	0.83	0.675	5.54218174070329e-255	1	DEF6	CD4 T cells
TBC1D2B1	3.76208804973367e-258	0.621367	0.656	0.471	5.86396664311987e-254	1	TBC1D2B	CD4 T cells
PHLDA1	1.28759301021411e-254	0.753701	0.614	0.424	2.00697122502073e-250	1	PHLDA1	CD4 T cells
CITED21	5.21025484953018e-254	0.62299	0.743	0.575	8.12122423396269e-250	1	CITED2	CD4 T cells
RAB3GAP1	5.97216357207403e-254	1.0852	0.314	0.165	9.3088113597918e-250	1	RAB3GAP1	CD4 T cells
SCML41	8.17473913614979e-251	0.720014	0.441	0.249	1.27419658915167e-246	1	SCML4	CD4 T cells
CCDC88C1	6.55687700744847e-249	0.526927	0.7	0.491	1.02202041915099e-244	1	CCDC88C	CD4 T cells
CD47	4.61608277912704e-248	0.600528	0.654	0.476	7.19508822782531e-244	1	CD47	CD4 T cells
TSPAN14	7.2160723040957e-248	0.639295	0.619	0.441	1.1247691900394e-243	1	TSPAN14	CD4 T cells
ARID5A	1.09132819167823e-247	0.742254	0.694	0.534	1.70105325236885e-243	1	ARID5A	CD4 T cells
ATXN71	4.84011573469365e-247	0.684974	0.596	0.423	7.544288395667e-243	1	ATXN7	CD4 T cells
MALT11	5.46343229238888e-247	0.829748	0.5	0.329	8.51585191414655e-243	1	MALT1	CD4 T cells
RNF1251	3.49670738613884e-246	0.635795	0.567	0.362	5.45031780277461e-242	1	RNF125	CD4 T cells
MBNL11	2.96997282062822e-245	0.460392	0.831	0.689	4.62929663551321e-241	1	MBNL1	CD4 T cells
EIF4B1	1.94873275286298e-242	0.690525	0.603	0.44	3.03748974188752e-238	1	EIF4B	CD4 T cells
SP140L	4.53509884713835e-241	0.851657	0.426	0.258	7.06885857303454e-237	1	SP140L	CD4 T cells
FAS1	5.31914070033794e-241	0.974566	0.333	0.177	8.29094460961675e-237	1	FAS	CD4 T cells
FOXN21	1.01309080168231e-239	1.04881	0.408	0.253	1.57910463258221e-235	1	FOXN2	CD4 T cells
TUBB2A	9.58900076277327e-239	1.18751	0.265	0.129	1.49463754889347e-234	1	TUBB2A	CD4 T cells
KLF91	6.06910040050505e-238	0.616433	0.708	0.539	9.45990679426722e-234	1	KLF9	CD4 T cells
ESYT2	1.68326844028694e-237	0.530972	0.691	0.512	2.62371051787525e-233	1	ESYT2	CD4 T cells
CHD7	5.65016418269811e-237	0.857944	0.312	0.161	8.80691091157155e-233	1	CHD7	CD4 T cells
CISH	5.95170635150325e-237	1.09968	0.308	0.161	9.27692469008811e-233	1	CISH	CD4 T cells
NMRK1	3.08499630169773e-236	1.02315	0.286	0.142	4.80858373545626e-232	1	NMRK1	CD4 T cells
SP1401	3.94133677662551e-236	0.593827	0.557	0.362	6.14336163372618e-232	1	SP140	CD4 T cells
MYH91	4.91978871831652e-235	0.46839	0.805	0.667	7.66847467523997e-231	1	MYH9	CD4 T cells
ELF11	2.51694092968137e-234	0.50946	0.805	0.671	3.92315582709435e-230	1	ELF1	CD4 T cells
DNAJB91	3.25513572992583e-234	0.947706	0.379	0.221	5.0737800622354e-230	1	DNAJB9	CD4 T cells
NLRC51	9.15634413230614e-234	0.439821	0.802	0.619	1.42719935990256e-229	1	NLRC5	CD4 T cells
IL2RG1	2.62137835242475e-233	0.364931	0.931	0.775	4.08594243792445e-229	1	IL2RG	CD4 T cells
TUBA4A1	2.63186970442088e-233	0.473699	0.652	0.439	4.10229530828082e-229	1	TUBA4A	CD4 T cells
MYC	5.23370304383507e-233	1.04276	0.348	0.194	8.15777293442572e-229	1	MYC	CD4 T cells
GNAO11	9.3668544648361e-232	0.885935	0.273	0.129	1.460011605434e-227	1	GNAO1	CD4 T cells
CCNI1	1.86174658667415e-230	0.500243	0.772	0.627	2.90190440464899e-226	1	CCNI	CD4 T cells
YPEL51	1.75952406609514e-229	0.441005	0.863	0.722	2.7425701618225e-225	1	YPEL5	CD4 T cells
APBB1	1.84092333735107e-229	0.971506	0.281	0.137	2.86944720592911e-225	1	APBB1	CD4 T cells
S1PR4	2.78515382504212e-229	0.745534	0.487	0.314	4.34121926709316e-225	1	S1PR4	CD4 T cells
ABRACL	5.4907984866523e-229	0.83044	0.466	0.305	8.55850760114494e-225	1	ABRACL	CD4 T cells
CNN21	1.63475038934641e-228	0.490236	0.772	0.608	2.54808543187425e-224	1	CNN2	CD4 T cells
EIF4A21	9.11123823453707e-227	0.663194	0.569	0.401	1.42016870361729e-222	1	EIF4A2	CD4 T cells
ANXA61	1.45123497195527e-226	0.478538	0.788	0.623	2.26203995078668e-222	1	ANXA6	CD4 T cells
SLFN51	2.30618369492131e-226	0.686542	0.568	0.38	3.59464852527384e-222	1	SLFN5	CD4 T cells
DYNLL21	3.36619892708983e-226	0.539481	0.677	0.505	5.24689426765491e-222	1	DYNLL2	CD4 T cells
CD991	1.18457132539841e-225	0.484898	0.787	0.639	1.8463913248985e-221	1	CD99	CD4 T cells
ANTXR2	7.5232284867884e-225	0.710406	0.343	0.192	1.17264562423571e-220	1	ANTXR2	CD4 T cells
GATA31	1.44023255094636e-224	0.702592	0.562	0.36	2.2448904771601e-220	1	GATA3	CD4 T cells
WWP1	2.16261108143909e-224	1.04421	0.302	0.16	3.37086189263911e-220	1	WWP1	CD4 T cells
CDC25B1	5.79976461174901e-224	0.790752	0.421	0.253	9.04009310033318e-220	1	CDC25B	CD4 T cells
IDS1	8.26441275768178e-224	0.433947	0.861	0.742	1.28817401653986e-219	1	IDS	CD4 T cells
SAMHD1	5.95144720863885e-223	0.600878	0.761	0.594	9.27652076410537e-219	1	SAMHD1	CD4 T cells
TAGAP1	1.12782593026035e-222	0.406093	0.886	0.739	1.7579422774968e-218	1	TAGAP	CD4 T cells
CASP81	2.04078233893561e-222	0.581843	0.652	0.482	3.18096743169894e-218	1	CASP8	CD4 T cells
UXT1	9.00789249185821e-222	0.738601	0.567	0.413	1.40406020270594e-217	1	UXT	CD4 T cells
SMDT1	4.52328270654248e-218	0.785287	0.52	0.365	7.05044075468777e-214	1	SMDT1	CD4 T cells
SORL1	5.56229672203661e-217	0.454121	0.658	0.486	8.66995190063846e-213	1	SORL1	CD4 T cells
WDR74	1.78313967486446e-216	0.829943	0.459	0.298	2.77937981121124e-212	1	WDR74	CD4 T cells
ATP6V0E2	6.06944480955392e-216	1.01494	0.256	0.124	9.46044362465169e-212	1	ATP6V0E2	CD4 T cells
GPCPD1	1.15474217296386e-213	0.625097	0.66	0.502	1.79989662499877e-209	1	GPCPD1	CD4 T cells
STAT41	9.77276219657715e-213	0.379016	0.839	0.64	1.52328044358048e-208	1	STAT4	CD4 T cells
TSPYL11	7.12156371242692e-212	0.41461	0.837	0.687	1.11003813585598e-207	1	TSPYL1	CD4 T cells
APRT	3.55920144093564e-210	0.592578	0.683	0.536	5.54772728598639e-206	1	APRT	CD4 T cells
PPDPF1	4.61091888328405e-210	0.466593	0.711	0.552	7.18703926337485e-206	1	PPDPF	CD4 T cells
DUSP41	5.43971495974501e-209	0.331235	0.417	0.239	8.47888370775455e-205	1	DUSP4	CD4 T cells
SNRPN1	6.59129245728202e-207	0.767294	0.405	0.246	1.02738475531655e-202	1	SNRPN	CD4 T cells
YWHAB1	2.05510562776967e-206	0.784833	0.46	0.311	3.20329314200458e-202	1	YWHAB	CD4 T cells
ARL4C	2.51858274006589e-204	0.292742	0.903	0.708	3.9257149169407e-200	1	ARL4C	CD4 T cells
NSMCE31	5.70941919905893e-204	0.588844	0.645	0.474	8.89927170557315e-200	1	NSMCE3	CD4 T cells
CREM	6.2148541203555e-204	0.441839	0.837	0.715	9.68709311739812e-200	1	CREM	CD4 T cells
TP53BP21	7.19999051413303e-204	1.05093	0.438	0.294	1.12226252143792e-199	1	TP53BP2	CD4 T cells
RUNX2	4.50094715805214e-202	0.605194	0.514	0.337	7.01562633525587e-198	1	RUNX2	CD4 T cells
ACAP11	5.64149575427289e-201	0.330191	0.896	0.705	8.79339943218516e-197	1	ACAP1	CD4 T cells
SH3BGRL3	6.6595725100979e-201	0.396431	0.875	0.729	1.03802756714896e-196	1	SH3BGRL3	CD4 T cells
ANP32B	8.55708614608393e-201	1.03961	0.293	0.163	1.3337930175901e-196	1	ANP32B	CD4 T cells
PACS1	5.10347198217346e-199	0.493313	0.709	0.55	7.95478177861378e-195	1	PACS1	CD4 T cells
CCNL21	1.95973274618334e-198	0.417165	0.78	0.64	3.05463543147597e-194	1	CCNL2	CD4 T cells
SATB1	9.40315118490642e-198	0.739895	0.671	0.537	1.46566917519136e-193	1	SATB1	CD4 T cells
PCGF5	2.69561566731523e-197	0.933366	0.316	0.178	4.20165614064426e-193	1	PCGF5	CD4 T cells
ZNF8311	5.72342848592427e-197	0.688223	0.398	0.233	8.92110798101016e-193	1	ZNF831	CD4 T cells
EPB411	7.49704311042902e-197	0.640585	0.512	0.346	1.16856410962257e-192	1	EPB41	CD4 T cells
SYNE3	1.63867393456908e-196	0.890181	0.382	0.237	2.55420106181282e-192	1	SYNE3	CD4 T cells
PTGER2	1.00504057465511e-193	0.839678	0.472	0.321	1.56655674371492e-189	1	PTGER2	CD4 T cells
CEP85L	2.37872985109118e-193	0.860704	0.325	0.184	3.70772621889582e-189	1	CEP85L	CD4 T cells
HBS1L1	2.73439299261009e-192	0.754107	0.507	0.358	4.26209835758135e-188	1	HBS1L	CD4 T cells
SYNGAP1	9.00471952749501e-192	0.747085	0.368	0.215	1.40356563275065e-187	1	SYNGAP1	CD4 T cells
ERAP21	2.40683306935992e-191	0.790108	0.387	0.238	3.7515307052113e-187	1	ERAP2	CD4 T cells
PCYOX1L	2.46241689040028e-191	1.10516	0.272	0.148	3.83816920706692e-187	1	PCYOX1L	CD4 T cells
NR3C11	5.51595174545035e-191	0.836696	0.471	0.326	8.59771398563346e-187	1	NR3C1	CD4 T cells
SEMA4C	1.93038261565929e-190	0.794018	0.318	0.177	3.00888738302813e-186	1	SEMA4C	CD4 T cells
SEPTIN61	5.63105920194495e-190	0.553075	0.623	0.465	8.77713197807159e-186	1	SEPTIN6	CD4 T cells
PDE4B	7.51583593685406e-190	0.549765	0.685	0.53	1.17149334747744e-185	1	PDE4B	CD4 T cells
ADSL	1.459376848238e-189	0.967383	0.343	0.209	2.27473069334857e-185	1	ADSL	CD4 T cells
GPSM3	1.81569609332796e-189	0.407158	0.827	0.702	2.8301255006703e-185	1	GPSM3	CD4 T cells
TNRC6C1	2.18743070210713e-188	0.639447	0.447	0.282	3.40954823537439e-184	1	TNRC6C	CD4 T cells
NOP581	4.62336681096779e-188	0.660317	0.487	0.328	7.20644184825549e-184	1	NOP58	CD4 T cells
NKTR1	5.3321838140602e-188	0.510838	0.641	0.485	8.31127491097564e-184	1	NKTR	CD4 T cells
PHF191	4.2544366711938e-187	0.706806	0.415	0.261	6.63139043938977e-183	1	PHF19	CD4 T cells
KLF121	1.31162364179731e-186	0.596366	0.483	0.313	2.04442777046947e-182	1	KLF12	CD4 T cells
GIMAP21	9.12333318114812e-186	0.74747	0.424	0.274	1.42205394294556e-181	1	GIMAP2	CD4 T cells
EPC11	1.16993866559494e-185	0.541817	0.616	0.466	1.82358339806284e-181	1	EPC1	CD4 T cells
CD53	1.57338939893681e-185	0.341413	0.906	0.828	2.4524420561228e-181	1	CD53	CD4 T cells
RAP1A1	2.27856541855835e-185	0.565417	0.588	0.442	3.5515999179069e-181	1	RAP1A	CD4 T cells
LPAR6	2.62153254786566e-185	1.02383	0.34	0.205	4.0861827823582e-181	1	LPAR6	CD4 T cells
PRDM11	3.70843061866246e-185	0.484724	0.8	0.649	5.78033080530918e-181	1	PRDM1	CD4 T cells
USP3	4.17912998837012e-185	0.618184	0.491	0.343	6.51400991287251e-181	1	USP3	CD4 T cells
ASXL11	6.92816283360343e-185	0.513805	0.637	0.479	1.07989274087377e-180	1	ASXL1	CD4 T cells
FCMR1	2.42139976703435e-183	0.481207	0.678	0.487	3.77423581687644e-179	1	FCMR	CD4 T cells
TNRC6B1	7.57650099383086e-183	0.512948	0.626	0.472	1.18094920990842e-178	1	TNRC6B	CD4 T cells
TGFBR21	8.15267954491082e-183	0.510017	0.739	0.608	1.27075816066525e-178	1	TGFBR2	CD4 T cells
PDCD11	5.28972323239993e-182	0.768494	0.275	0.143	8.24509160234176e-178	1	PDCD1	CD4 T cells
EIF3H	1.12121684171267e-181	0.77624	0.444	0.304	1.74764069117754e-177	1	EIF3H	CD4 T cells
HERPUD21	2.48319671914185e-179	0.50041	0.61	0.448	3.87055872612641e-175	1	HERPUD2	CD4 T cells
TARSL2	3.42309311548729e-178	0.934673	0.251	0.13	5.33557523911004e-174	1	TARSL2	CD4 T cells
SNHG32	6.50595418088789e-178	0.740036	0.435	0.296	1.014083078175e-173	1	SNHG32	CD4 T cells
DDX5	1.42126525950172e-176	0.300152	0.914	0.837	2.21532615998533e-172	1	DDX5	CD4 T cells
RASSF3	1.98252392828126e-176	0.654543	0.479	0.331	3.09016004701199e-172	1	RASSF3	CD4 T cells
CBFB	3.62761075504314e-176	0.658525	0.64	0.515	5.65435688388574e-172	1	CBFB	CD4 T cells
AGFG21	4.37984602242468e-176	0.657805	0.328	0.186	6.82686599515334e-172	1	AGFG2	CD4 T cells
ARID4B1	5.40442575411628e-176	0.49785	0.608	0.456	8.42387842294105e-172	1	ARID4B	CD4 T cells
EDEM1	6.27344487092225e-176	0.462931	0.598	0.438	9.7784185203065e-172	1	EDEM1	CD4 T cells
PIK3R11	3.63989804393377e-174	0.338124	0.776	0.605	5.67350908107957e-170	1	PIK3R1	CD4 T cells
TLK11	1.35148924161237e-173	0.744062	0.379	0.238	2.10656628090119e-169	1	TLK1	CD4 T cells
MIF	1.45895758357565e-173	0.479619	0.636	0.488	2.27407718551937e-169	1	MIF	CD4 T cells
ARHGEF18	7.26221898896499e-173	0.874127	0.39	0.256	1.13196207380997e-168	1	ARHGEF18	CD4 T cells
PRPS11	1.02112911369035e-172	0.835981	0.346	0.211	1.59163394950915e-168	1	PRPS1	CD4 T cells
SENP7	3.31685275403459e-172	0.896995	0.258	0.138	5.16997838771372e-168	1	SENP7	CD4 T cells
JUN1	1.2578222662776e-171	0.259254	0.972	0.884	1.96056756644689e-167	1	JUN	CD4 T cells
PFKP1	2.82483697861966e-171	0.682295	0.389	0.242	4.40307339857446e-167	1	PFKP	CD4 T cells
TP53INP1	9.67422466056906e-171	0.79897	0.335	0.199	1.5079213978429e-166	1	TP53INP1	CD4 T cells
CNBP1	6.34549391290992e-170	0.398253	0.765	0.627	9.89072136205268e-166	1	CNBP	CD4 T cells
ELK41	1.00739225384321e-169	0.55557	0.575	0.426	1.57022230606542e-165	1	ELK4	CD4 T cells
MTHFD2	1.27941646421747e-169	0.915538	0.394	0.263	1.99422644277576e-165	1	MTHFD2	CD4 T cells
ESYT1	2.17553248888053e-169	0.60322	0.546	0.397	3.39100249041809e-165	1	ESYT1	CD4 T cells
RGS11	9.47598940306083e-169	0.520228	0.737	0.605	1.47702246825509e-164	1	RGS1	CD4 T cells
FBXL31	2.08320624337787e-168	0.748316	0.38	0.243	3.24709357155309e-164	1	FBXL3	CD4 T cells
EVI2A1	6.4402378921836e-168	0.753512	0.408	0.271	1.00383988025466e-163	1	EVI2A	CD4 T cells
PRRC2C1	1.2703165350942e-167	0.538957	0.559	0.415	1.98004238325133e-163	1	PRRC2C	CD4 T cells
RBMS1	3.49973124962417e-167	0.789927	0.354	0.22	5.4550310987892e-163	1	RBMS1	CD4 T cells
ZEB1	1.68720647892702e-166	0.839911	0.272	0.149	2.62984873870355e-162	1	ZEB1	CD4 T cells
SNRPD21	4.17236520441132e-165	0.747034	0.382	0.247	6.50346564411593e-161	1	SNRPD2	CD4 T cells
C9orf781	8.84921175324188e-165	0.552733	0.564	0.42	1.37932663597781e-160	1	C9orf78	CD4 T cells
FNBP41	5.64053566433169e-164	0.486259	0.642	0.503	8.7919029399938e-160	1	FNBP4	CD4 T cells
TUT41	1.63140493349738e-163	0.627851	0.431	0.283	2.54287086984236e-159	1	TUT4	CD4 T cells
STAT11	1.25339839251621e-161	0.704584	0.524	0.389	1.95367207441501e-157	1	STAT1	CD4 T cells
TSPYL21	3.26668149256071e-161	0.373529	0.714	0.534	5.09177644245438e-157	1	TSPYL2	CD4 T cells
EMP3	3.41804012260169e-161	0.285141	0.735	0.546	5.32769913909926e-157	1	EMP3	CD4 T cells
CAST	6.3793518478859e-161	0.52068	0.578	0.434	9.94349572529975e-157	1	CAST	CD4 T cells
HELB1	1.0383681705456e-160	0.595962	0.45	0.297	1.61850446742942e-156	1	HELB	CD4 T cells
SSR2	1.3111267327558e-160	0.504664	0.643	0.514	2.04365323834647e-156	1	SSR2	CD4 T cells
RNF1381	3.27329590707229e-160	0.689611	0.47	0.329	5.10208633035359e-156	1	RNF138	CD4 T cells
TSTD11	1.68428025782688e-159	0.661454	0.386	0.245	2.62528763787475e-155	1	TSTD1	CD4 T cells
OPTN1	1.15387278422814e-158	0.473418	0.541	0.371	1.7985415087764e-154	1	OPTN	CD4 T cells
AHR	9.48943290567245e-158	0.738756	0.391	0.258	1.47911790700717e-153	1	AHR	CD4 T cells
LDLRAD4	1.26885589292963e-157	0.812536	0.303	0.182	1.97776568030942e-153	1	LDLRAD4	CD4 T cells
DDX241	9.33074224590212e-157	0.411445	0.692	0.547	1.45438279386876e-152	1	DDX24	CD4 T cells
IL10RA1	1.60083649658269e-156	0.477434	0.757	0.629	2.49522384722343e-152	1	IL10RA	CD4 T cells
JMJD1C	2.96985410756977e-156	0.490687	0.607	0.47	4.629111597469e-152	1	JMJD1C	CD4 T cells
ANKRD441	6.18099430134153e-156	0.385833	0.712	0.573	9.63431581750104e-152	1	ANKRD44	CD4 T cells
PCED1B1	8.0378438372887e-156	0.819279	0.322	0.192	1.25285871891819e-151	1	PCED1B	CD4 T cells
POLR3E1	1.82170940950899e-155	0.654736	0.461	0.32	2.83949845660167e-151	1	POLR3E	CD4 T cells
NFATC1	6.05181267554166e-155	0.851858	0.341	0.216	9.43296041736679e-151	1	NFATC1	CD4 T cells
MT-CO3	1.05999481965192e-153	0.419452	0.569	0.434	1.65221392539145e-149	1	MT-CO3	CD4 T cells
MCM61	1.39388335302791e-153	0.761813	0.281	0.159	2.1726459823646e-149	1	MCM6	CD4 T cells
LGALS8	4.77731347815065e-153	0.788969	0.379	0.254	7.44639851839342e-149	1	LGALS8	CD4 T cells
EIF3L	7.32783556801207e-153	0.617724	0.522	0.39	1.14218972998604e-148	1	EIF3L	CD4 T cells
COMMD6	1.16747795577888e-152	0.837591	0.322	0.2	1.81974788967255e-148	1	COMMD6	CD4 T cells
HMOX21	2.2884013956749e-152	0.672433	0.444	0.306	3.56693125543846e-148	1	HMOX2	CD4 T cells
MICOS10	6.1393972413678e-152	0.925222	0.315	0.198	9.56947848011999e-148	1	MICOS10	CD4 T cells
OGDH	7.65163693624094e-152	0.592877	0.498	0.363	1.19266064925188e-147	1	OGDH	CD4 T cells
PGGHG1	1.41036825673589e-151	0.405283	0.698	0.536	2.19834100177423e-147	1	PGGHG	CD4 T cells
DAZAP21	1.96538229487623e-151	0.342433	0.832	0.704	3.06344138302359e-147	1	DAZAP2	CD4 T cells
PARP81	2.797847849032e-151	0.363236	0.774	0.618	4.36100544228617e-147	1	PARP8	CD4 T cells
G3BP21	2.88018764601646e-150	0.394388	0.724	0.593	4.48934848384585e-146	1	G3BP2	CD4 T cells
GALT	1.14848967532904e-149	0.773216	0.406	0.276	1.79015085693537e-145	1	GALT	CD4 T cells
UGP2	1.82189323937814e-149	0.787038	0.309	0.188	2.83978499221871e-145	1	UGP2	CD4 T cells
TRAM11	5.55010495883161e-149	0.621509	0.456	0.324	8.65094859933083e-145	1	TRAM1	CD4 T cells
UBASH3A	1.24664018459438e-148	0.648946	0.257	0.139	1.94313805572727e-144	1	UBASH3A	CD4 T cells
RERE	1.35868065812783e-148	0.473362	0.567	0.426	2.11777554182386e-144	1	RERE	CD4 T cells
MAPK1IP1L1	1.38138565830791e-148	0.634436	0.481	0.353	2.15316582560455e-144	1	MAPK1IP1L	CD4 T cells
DIAPH11	1.6299078497826e-148	0.352817	0.804	0.683	2.54053736545614e-144	1	DIAPH1	CD4 T cells
DENND4A1	1.36153808673214e-147	0.655225	0.481	0.348	2.12222941578938e-143	1	DENND4A	CD4 T cells
TMF11	6.41899740485668e-147	0.52472	0.527	0.383	1.00052912549501e-142	1	TMF1	CD4 T cells
NDUFS5	7.27718333395729e-147	0.850302	0.291	0.176	1.13429456626392e-142	1	NDUFS5	CD4 T cells
RBL21	9.69953466367938e-147	0.355353	0.712	0.555	1.5118664680277e-142	1	RBL2	CD4 T cells
SRSF71	1.00172079133746e-146	0.250658	0.85	0.716	1.56138219745769e-142	1	SRSF7	CD4 T cells
ENTPD4	1.24954099040788e-146	0.587252	0.47	0.34	1.94765954174877e-142	1	ENTPD4	CD4 T cells
WNK11	1.46065613611292e-146	0.297396	0.846	0.735	2.27672471935921e-142	1	WNK1	CD4 T cells
GIMAP11	7.92310075862705e-146	0.601988	0.48	0.334	1.2349737152472e-141	1	GIMAP1	CD4 T cells
PHC1	3.29521750093414e-145	0.75588	0.291	0.172	5.13625551870605e-141	1	PHC1	CD4 T cells
PHC31	3.6882193677944e-145	0.570214	0.463	0.325	5.74882752858114e-141	1	PHC3	CD4 T cells
LRBA1	3.75616120444495e-145	0.621046	0.373	0.239	5.85472846936835e-141	1	LRBA	CD4 T cells
UXS1	1.09399287728226e-144	0.801737	0.345	0.223	1.70520669781987e-140	1	UXS1	CD4 T cells
MAX1	5.06907174078948e-144	0.436431	0.687	0.565	7.90116212236856e-140	1	MAX	CD4 T cells
PHF13	9.97300423500858e-144	0.393967	0.639	0.489	1.55449217011079e-139	1	PHF1	CD4 T cells
CELF2	1.65460080943528e-143	0.331503	0.879	0.789	2.57902628166678e-139	1	CELF2	CD4 T cells
BIN11	1.89438689205916e-143	0.480517	0.564	0.412	2.95278084865262e-139	1	BIN1	CD4 T cells
MACF1	2.66308668554898e-143	0.382894	0.729	0.599	4.15095321676519e-139	1	MACF1	CD4 T cells
SMARCA21	4.43382780190326e-143	0.452556	0.673	0.539	6.91100739482661e-139	1	SMARCA2	CD4 T cells
ISCU1	1.26648540964754e-142	0.562167	0.475	0.342	1.97407080801763e-138	1	ISCU	CD4 T cells
KMT2A1	1.26943602239177e-142	0.501557	0.496	0.35	1.97866992810206e-138	1	KMT2A	CD4 T cells
CRTC3	3.21888492489622e-142	0.73352	0.401	0.273	5.01727593243574e-138	1	CRTC3	CD4 T cells
STIMATE	6.99127059741641e-142	0.62159	0.419	0.29	1.0897293480193e-137	1	STIMATE	CD4 T cells
DDX21	1.91032309758523e-141	0.664662	0.457	0.331	2.97762061220609e-137	1	DDX21	CD4 T cells
KIF2A1	2.2484029995999e-141	0.670023	0.342	0.215	3.50458575547637e-137	1	KIF2A	CD4 T cells
COX141	4.25920582372204e-141	0.676465	0.401	0.277	6.63882411743554e-137	1	COX14	CD4 T cells
ARHGEF6	3.89788502694637e-139	0.617888	0.417	0.29	6.0756333915013e-135	1	ARHGEF6	CD4 T cells
CRBN	1.80124199977953e-138	0.868328	0.264	0.154	2.80759590505636e-134	1	CRBN	CD4 T cells
KLF3	5.53699153166884e-137	0.682281	0.462	0.341	8.63050870041222e-133	1	KLF3	CD4 T cells
MT-ND3	1.12429558622665e-136	0.639605	0.323	0.207	1.75243953025149e-132	1	MT-ND3	CD4 T cells
ELMO1	1.29473919983852e-136	0.65432	0.37	0.248	2.0181099907883e-132	1	ELMO1	CD4 T cells
PEBP1	1.43434060774068e-136	0.76288	0.276	0.166	2.23570670528539e-132	1	PEBP1	CD4 T cells
CLK11	1.55946411067283e-136	0.336706	0.803	0.694	2.43073670930574e-132	1	CLK1	CD4 T cells
SMAD3	2.88021807319654e-136	0.535449	0.583	0.444	4.48939591069145e-132	1	SMAD3	CD4 T cells
NECAP2	3.17498557884928e-136	0.563556	0.527	0.4	4.94885002175238e-132	1	NECAP2	CD4 T cells
IFI44	5.86239223961696e-136	0.69485	0.33	0.208	9.13771078389096e-132	1	IFI44	CD4 T cells
TEDC1	1.31850409194162e-135	0.816252	0.356	0.233	2.0551523281094e-131	1	TEDC1	CD4 T cells
C21orf91	2.70649612875995e-135	0.726273	0.288	0.172	4.21861551589813e-131	1	C21orf91	CD4 T cells
ARHGEF31	9.16395017950681e-135	0.414656	0.567	0.413	1.42838491447973e-130	1	ARHGEF3	CD4 T cells
SLC2A4RG1	1.37879451838823e-134	0.496785	0.501	0.356	2.14912701581174e-130	1	SLC2A4RG	CD4 T cells
PRKAA11	3.24669396524811e-134	0.554388	0.457	0.327	5.06062188363222e-130	1	PRKAA1	CD4 T cells
ATF41	9.74727659589348e-134	0.47264	0.587	0.462	1.51930800300192e-129	1	ATF4	CD4 T cells
TMA71	1.96152602786474e-133	0.74115	0.341	0.225	3.05743061963277e-129	1	TMA7	CD4 T cells
CHURC1	9.40652834149544e-133	0.621795	0.42	0.298	1.46619557258889e-128	1	CHURC1	CD4 T cells
TOMM20	5.6416544597269e-132	0.664314	0.428	0.313	8.79364680637632e-128	1	TOMM20	CD4 T cells
GTF2B1	1.15688032864107e-131	0.576015	0.443	0.319	1.80322936825284e-127	1	GTF2B	CD4 T cells
PHF31	1.54566407952649e-131	0.681419	0.352	0.231	2.40922660075794e-127	1	PHF3	CD4 T cells
CEBPZ	1.68831453314008e-131	0.755572	0.317	0.202	2.63157586280544e-127	1	CEBPZ	CD4 T cells
NAP1L41	2.91888756163701e-131	0.38479	0.588	0.437	4.5496700423236e-127	1	NAP1L4	CD4 T cells
AK11	7.40072598254322e-131	0.567014	0.336	0.209	1.15355115889901e-126	1	AK1	CD4 T cells
SIRPG	1.56113953566033e-130	0.469423	0.26	0.144	2.43334819423376e-126	1	SIRPG	CD4 T cells
DOCK81	1.68925991381364e-130	0.369913	0.69	0.56	2.63304942766133e-126	1	DOCK8	CD4 T cells
TTC31	2.06234355665876e-130	0.636627	0.415	0.292	3.21457490176402e-126	1	TTC3	CD4 T cells
ZNRF1	3.82944657838708e-130	0.784993	0.254	0.148	5.96895838173194e-126	1	ZNRF1	CD4 T cells
SRSF81	1.08204316426046e-129	0.653704	0.391	0.265	1.68658068013278e-125	1	SRSF8	CD4 T cells
PFDN5	3.54222957256574e-129	0.526741	0.546	0.43	5.52127323475822e-125	1	PFDN5	CD4 T cells
MYCBP21	2.02294384045032e-128	0.657512	0.368	0.249	3.15316256410992e-124	1	MYCBP2	CD4 T cells
CEP1201	2.48427506760226e-128	0.442144	0.478	0.339	3.87223954787164e-124	1	CEP120	CD4 T cells
TAF1D1	2.8713076034142e-128	0.53003	0.464	0.338	4.47550716144171e-124	1	TAF1D	CD4 T cells
GIMAP51	8.3060619146985e-128	0.533623	0.4	0.265	1.29466587064406e-123	1	GIMAP5	CD4 T cells
CCND3	1.03473782012319e-127	0.277735	0.871	0.73	1.61284584022602e-123	1	CCND3	CD4 T cells
SKAP11	8.40769179640282e-127	0.311562	0.627	0.441	1.31050692030531e-122	1	SKAP1	CD4 T cells
EIF4E31	1.54822572536184e-126	0.405139	0.529	0.389	2.4132194381215e-122	1	EIF4E3	CD4 T cells
ANKRD28	1.89783415666012e-126	0.783845	0.37	0.25	2.95815409998612e-122	1	ANKRD28	CD4 T cells
SNRNP2001	4.5432221932695e-125	0.360232	0.705	0.584	7.08152043264917e-121	1	SNRNP200	CD4 T cells
DARS	7.46653548380339e-125	0.729403	0.307	0.198	1.16380888586043e-120	1	DARS	CD4 T cells
USP201	1.03692167345199e-124	0.454853	0.471	0.333	1.61624981240962e-120	1	USP20	CD4 T cells
GNB51	2.54863924904887e-124	0.553604	0.389	0.26	3.97256399749247e-120	1	GNB5	CD4 T cells
CSDE11	6.17269056103615e-124	0.547552	0.472	0.354	9.62137277748705e-120	1	CSDE1	CD4 T cells
CSRNP1	8.82274005103952e-124	0.288795	0.911	0.809	1.37520049175553e-119	1	CSRNP1	CD4 T cells
MT-ND4	1.17107285828438e-123	0.441551	0.46	0.338	1.82535126420786e-119	1	MT-ND4	CD4 T cells
MIER11	6.44998385105793e-122	0.490346	0.455	0.328	1.0053589828644e-117	1	MIER1	CD4 T cells
FKBP111	6.56867280367481e-122	0.292222	0.701	0.527	1.02385902990879e-117	1	FKBP11	CD4 T cells
MPHOSPH81	3.71596793329203e-121	0.60164	0.351	0.233	5.79207921762228e-117	1	MPHOSPH8	CD4 T cells
CUTA	1.02136313304379e-120	0.412196	0.598	0.468	1.59199871547535e-116	1	CUTA	CD4 T cells
NOP561	1.05560915735893e-120	0.473396	0.517	0.39	1.64537799357536e-116	1	NOP56	CD4 T cells
FNBP11	3.1406016089127e-120	0.306402	0.742	0.622	4.89525572781222e-116	1	FNBP1	CD4 T cells
MAP3K1	3.80366692308767e-120	0.847247	0.306	0.202	5.92877563301675e-116	1	MAP3K1	CD4 T cells
PARP151	6.60152352678861e-120	0.452317	0.378	0.246	1.02897947212054e-115	1	PARP15	CD4 T cells
ERO1A	2.43758107222537e-119	0.485595	0.459	0.34	3.79945761727768e-115	1	ERO1A	CD4 T cells
NR1D21	6.63848653512478e-119	0.602005	0.352	0.232	1.0347408962299e-114	1	NR1D2	CD4 T cells
UGCG	1.29892252511438e-118	0.626597	0.313	0.202	2.02463053989578e-114	1	UGCG	CD4 T cells
SOS11	1.72516623213567e-118	0.702277	0.319	0.208	2.68901660602987e-114	1	SOS1	CD4 T cells
PRNP	6.70944742254913e-117	0.335405	0.598	0.456	1.04580156975273e-112	1	PRNP	CD4 T cells
UBQLN2	7.90351497555753e-117	0.698834	0.388	0.278	1.23192087924015e-112	1	UBQLN2	CD4 T cells
ALG131	1.17597458858701e-116	0.498515	0.557	0.434	1.83299159123057e-112	1	ALG13	CD4 T cells
SP1001	2.00235845534846e-116	0.343319	0.666	0.547	3.12107612435164e-112	1	SP100	CD4 T cells
DENND11	2.42480580119463e-116	0.467691	0.453	0.321	3.77954480232208e-112	1	DENND11	CD4 T cells
KIAA11091	2.49478691258198e-116	0.518216	0.409	0.289	3.88862436064153e-112	1	KIAA1109	CD4 T cells
KAT6B1	5.64023213402439e-116	0.520542	0.466	0.341	8.79142982730381e-112	1	KAT6B	CD4 T cells
SNRK1	9.139161682954e-116	0.398288	0.598	0.47	1.42452113152204e-111	1	SNRK	CD4 T cells
SLC25A6	2.05366809580084e-114	0.451922	0.594	0.472	3.20105246092478e-110	1	SLC25A6	CD4 T cells
ZBTB10	2.72001806848835e-114	0.815165	0.316	0.209	4.23969216335279e-110	1	ZBTB10	CD4 T cells
PSIP1	5.13649413249718e-114	0.596344	0.339	0.224	8.00625340432335e-110	1	PSIP1	CD4 T cells
PTPN1	8.75145396269755e-114	0.363404	0.696	0.573	1.36408912916567e-109	1	PTPN1	CD4 T cells
IPCEF11	1.85280590708833e-113	0.457121	0.543	0.403	2.88796856737858e-109	1	IPCEF1	CD4 T cells
UBALD2	3.60936833298594e-113	0.386328	0.672	0.552	5.62592242062519e-109	1	UBALD2	CD4 T cells
CD841	1.97550144669577e-112	0.623478	0.384	0.268	3.07921410496469e-108	1	CD84	CD4 T cells
CYFIP2	2.62822508713139e-112	0.314003	0.623	0.468	4.0966144433117e-108	1	CYFIP2	CD4 T cells
SF3B11	2.84237015321304e-112	0.428014	0.52	0.404	4.43040235781317e-108	1	SF3B1	CD4 T cells
FBXO34	1.68210978912463e-111	0.636098	0.375	0.261	2.62190452830856e-107	1	FBXO34	CD4 T cells
EPC21	7.076261222154e-111	0.44033	0.524	0.404	1.10297683669714e-106	1	EPC2	CD4 T cells
PNISR	1.74160176822339e-110	0.395002	0.616	0.501	2.71463467612979e-106	1	PNISR	CD4 T cells
SERINC11	2.11939105604776e-110	0.466184	0.53	0.418	3.30349483906164e-106	1	SERINC1	CD4 T cells
MT-ATP6	2.75817299501904e-110	0.442404	0.413	0.301	4.29916424733618e-106	1	MT-ATP6	CD4 T cells
TMEM106B	6.31347347026257e-110	0.682782	0.287	0.183	9.84081109809827e-106	1	TMEM106B	CD4 T cells
ARRDC2	6.64321819819329e-110	0.535817	0.533	0.419	1.03547842055239e-105	1	ARRDC2	CD4 T cells
MSI21	2.77776317772165e-109	0.436613	0.417	0.291	4.32969946511473e-105	1	MSI2	CD4 T cells
HIPK1	3.11595568683033e-109	0.356554	0.685	0.56	4.85684012906244e-105	1	HIPK1	CD4 T cells
CLSTN11	4.22871700999426e-109	0.461818	0.508	0.392	6.59130120347805e-105	1	CLSTN1	CD4 T cells
ORAI11	8.87501721660599e-109	0.413686	0.556	0.43	1.38334893355238e-104	1	ORAI1	CD4 T cells
PDE4D	3.56302612496153e-108	0.542001	0.483	0.366	5.55368882097754e-104	1	PDE4D	CD4 T cells
DYRK21	7.58348278474682e-108	0.491802	0.427	0.304	1.18203746165849e-103	1	DYRK2	CD4 T cells
UBE2D31	4.53284553594086e-107	0.44477	0.506	0.392	7.06534633687101e-103	1	UBE2D3	CD4 T cells
EIF51	5.2601833605195e-107	0.31948	0.709	0.602	8.19904780404175e-103	1	EIF5	CD4 T cells
TMC6	7.3475591672896e-107	0.314934	0.72	0.597	1.14526404740543e-102	1	TMC6	CD4 T cells
TNFRSF18	2.15988704982666e-106	0.272305	0.288	0.177	3.36661594456482e-102	1	TNFRSF18	CD4 T cells
TM9SF3	2.54106312149448e-106	0.509159	0.518	0.414	3.96075508747345e-102	1	TM9SF3	CD4 T cells
TCP11L2	3.62836945988665e-106	0.689987	0.277	0.178	5.65553947712533e-102	1	TCP11L2	CD4 T cells
MAP4K4	5.57583472335723e-106	0.429521	0.414	0.299	8.69105358329691e-102	1	MAP4K4	CD4 T cells
SELENOW1	6.6539983390792e-106	0.434629	0.521	0.405	1.03715872111228e-101	1	SELENOW	CD4 T cells
ABHD14B	7.15096180650572e-106	0.643798	0.342	0.236	1.11462041678005e-101	1	ABHD14B	CD4 T cells
SUN1	1.03072318788244e-105	0.754596	0.29	0.191	1.60658823295235e-101	1	SUN1	CD4 T cells
CALM11	2.39063561232791e-105	0.4218	0.526	0.406	3.72628372893551e-101	1	CALM1	CD4 T cells
CBX7	5.08668884586855e-105	0.588078	0.277	0.172	7.92862190405531e-101	1	CBX7	CD4 T cells
ATF7IP1	7.18655326588145e-105	0.439945	0.502	0.376	1.12016805755294e-100	1	ATF7IP	CD4 T cells
TTC39B	1.41786932760655e-104	0.531405	0.287	0.179	2.21003292094032e-100	1	TTC39B	CD4 T cells
C19orf53	1.46302665487944e-104	0.663791	0.368	0.266	2.28041964696058e-100	1	C19orf53	CD4 T cells
TRANK11	2.22413507929944e-104	0.512467	0.329	0.216	3.46675934810404e-100	1	TRANK1	CD4 T cells
ATP2B41	7.6521227806819e-104	0.351651	0.633	0.502	1.19273637782489e-99	1	ATP2B4	CD4 T cells
CERK	2.99669437903816e-103	0.412258	0.499	0.377	4.67094752860678e-99	1	CERK	CD4 T cells
GSDMB1	9.26480659421588e-103	0.585982	0.278	0.175	1.44410540384043e-98	1	GSDMB	CD4 T cells
FBXW71	9.4275742876205e-103	0.352467	0.643	0.535	1.46947600421141e-98	1	FBXW7	CD4 T cells
RNF1391	1.14121092389608e-102	0.5719	0.362	0.254	1.77880546707682e-98	1	RNF139	CD4 T cells
FRYL1	4.76968928561431e-102	0.480305	0.423	0.31	7.43451468948703e-98	1	FRYL	CD4 T cells
AKAP1	7.42789267385128e-102	0.790205	0.251	0.158	1.1577856310732e-97	1	AKAP1	CD4 T cells
TRAPPC6A	1.92909543641251e-101	0.568366	0.394	0.286	3.00688105673619e-97	1	TRAPPC6A	CD4 T cells
SELPLG	3.44992937114352e-101	0.281342	0.587	0.449	5.37740491080141e-97	1	SELPLG	CD4 T cells
HNRNPU	3.70923361199352e-101	0.397786	0.602	0.489	5.7815824310143e-97	1	HNRNPU	CD4 T cells
PHF11	4.47489297859325e-101	0.613332	0.339	0.236	6.97501568573331e-97	1	PHF11	CD4 T cells
XPC1	5.59904665221514e-101	0.577537	0.358	0.252	8.72723401680773e-97	1	XPC	CD4 T cells
RFLNB	6.45779361813314e-101	0.423624	0.32	0.21	1.00657629125841e-96	1	RFLNB	CD4 T cells
MFNG	8.79985311632494e-101	0.517494	0.448	0.338	1.37163310524157e-96	1	MFNG	CD4 T cells
TRAF41	1.14076666727172e-100	0.413365	0.42	0.298	1.77811300427643e-96	1	TRAF4	CD4 T cells
TRMO	1.18567306209526e-100	0.580272	0.298	0.198	1.84810860188788e-96	1	TRMO	CD4 T cells
ECE1	4.92742314599755e-100	0.417992	0.324	0.215	7.68037445766638e-96	1	ECE1	CD4 T cells
TMEM131L	1.04893079129691e-99	0.455728	0.482	0.362	1.6349684243945e-95	1	TMEM131L	CD4 T cells
GALM1	1.06222982273395e-99	0.546682	0.271	0.169	1.65569762469541e-95	1	GALM	CD4 T cells
NFKB1	1.07489393334628e-99	0.351093	0.5	0.385	1.67543717390685e-95	1	NFKB1	CD4 T cells
USP341	1.73930690594848e-99	0.350758	0.627	0.52	2.7110576743019e-95	1	USP34	CD4 T cells
BAZ1A	7.71651015088407e-99	0.616324	0.361	0.262	1.2027724372183e-94	1	BAZ1A	CD4 T cells
PYGO21	1.04344864815095e-98	0.480029	0.36	0.247	1.62642340787288e-94	1	PYGO2	CD4 T cells
MT-CO2	1.99769825842797e-98	0.374763	0.485	0.374	3.11381227541168e-94	1	MT-CO2	CD4 T cells
TUBB4B1	2.01644362517489e-98	0.331419	0.594	0.483	3.1430306785601e-94	1	TUBB4B	CD4 T cells
NSA2	2.37479998222824e-98	0.689862	0.313	0.217	3.70160073229916e-94	1	NSA2	CD4 T cells
MT-CYB	3.61822950223314e-98	0.579591	0.265	0.173	5.6397343251308e-94	1	MT-CYB	CD4 T cells
PITHD11	3.88623260400402e-98	0.550606	0.348	0.242	6.05747075986107e-94	1	PITHD1	CD4 T cells
CAPN7	6.71341796493198e-98	0.655484	0.267	0.173	1.04642045819395e-93	1	CAPN7	CD4 T cells
ATM1	7.87873931040031e-98	0.341049	0.64	0.52	1.2280590963121e-93	1	ATM	CD4 T cells
INTS61	1.01309409823316e-97	0.466898	0.382	0.273	1.57910977091602e-93	1	INTS6	CD4 T cells
CAB39	1.22542052723606e-97	0.63125	0.31	0.213	1.91006297580285e-93	1	CAB39	CD4 T cells
BIRC2	2.14707889962024e-97	0.748797	0.337	0.239	3.34665188083807e-93	1	BIRC2	CD4 T cells
PIEZO11	2.64283895980521e-97	0.495465	0.436	0.326	4.11939308664839e-93	1	PIEZO1	CD4 T cells
KIAA0355	3.15503541151512e-97	0.76603	0.252	0.161	4.91775369592862e-93	1	KIAA0355	CD4 T cells
COX4I1	3.75567001440488e-97	0.388367	0.638	0.535	5.85396285145289e-93	1	COX4I1	CD4 T cells
JMY1	4.78537791388045e-97	0.46389	0.506	0.39	7.45896855436546e-93	1	JMY	CD4 T cells
GIPC1	5.12347929426314e-97	0.556046	0.304	0.202	7.98596717596795e-93	1	GIPC1	CD4 T cells
FAM214A1	9.05106972041872e-97	0.437147	0.453	0.333	1.41079023732167e-92	1	FAM214A	CD4 T cells
HIGD2A	1.37643212267656e-96	0.560135	0.419	0.32	2.14544474961595e-92	1	HIGD2A	CD4 T cells
FBL	1.47600615979507e-96	0.442234	0.546	0.441	2.30065080127258e-92	1	FBL	CD4 T cells
AKAP11	1.5999265433003e-96	0.624145	0.317	0.218	2.49380550304217e-92	1	AKAP11	CD4 T cells
SRSF31	2.8284874188983e-96	0.354768	0.57	0.46	4.40876333983678e-92	1	SRSF3	CD4 T cells
EPM2AIP11	4.5416525063966e-96	0.574764	0.341	0.239	7.07907376172038e-92	1	EPM2AIP1	CD4 T cells
GNA15	9.07279227516244e-96	0.600896	0.305	0.204	1.41417613192957e-91	1	GNA15	CD4 T cells
HMGN41	9.12960592845536e-96	0.47558	0.435	0.326	1.42303167606834e-91	1	HMGN4	CD4 T cells
MAP3K4	1.29466489492523e-95	0.687639	0.261	0.168	2.01799417171996e-91	1	MAP3K4	CD4 T cells
CDV31	1.36427938398265e-95	0.535343	0.431	0.328	2.12650227581376e-91	1	CDV3	CD4 T cells
BTBD19	3.36396252286733e-95	0.280452	0.322	0.217	5.2434083843933e-91	1	BTBD19	CD4 T cells
KBTBD2	4.29429591680524e-95	0.624118	0.321	0.223	6.69351904552432e-91	1	KBTBD2	CD4 T cells
HIST1H4C	5.89417167791127e-95	0.520316	0.252	0.158	9.1872453943603e-91	1	HIST1H4C	CD4 T cells
RABGGTB1	1.77355762086276e-94	0.597457	0.374	0.274	2.76444426363878e-90	1	RABGGTB	CD4 T cells
GATAD2B1	3.96454288098536e-94	0.403837	0.528	0.418	6.17953298859188e-90	1	GATAD2B	CD4 T cells
BTBD91	4.0488189075158e-94	0.387406	0.425	0.313	6.31089403114488e-90	1	BTBD9	CD4 T cells
CGGBP11	5.8692094469123e-94	0.454451	0.484	0.378	9.1483367649022e-90	1	CGGBP1	CD4 T cells
N4BP2L21	7.61070758059204e-94	0.305601	0.637	0.53	1.18628099058688e-89	1	N4BP2L2	CD4 T cells
ATIC	9.22681972675422e-94	0.709649	0.273	0.181	1.43818439080918e-89	1	ATIC	CD4 T cells
URI11	1.23807639582473e-93	0.400815	0.467	0.35	1.92978967817201e-89	1	URI1	CD4 T cells
SP110	1.95080094281657e-93	0.417142	0.482	0.373	3.04071342956819e-89	1	SP110	CD4 T cells
CNOT9	1.50837237658234e-92	0.571719	0.383	0.283	2.35110002337889e-88	1	CNOT9	CD4 T cells
ORMDL11	1.64332590808023e-92	0.549701	0.37	0.269	2.56145209292466e-88	1	ORMDL1	CD4 T cells
PCM11	3.25889826329453e-92	0.405292	0.486	0.374	5.07964472299719e-88	1	PCM1	CD4 T cells
N4BP11	8.03148625363873e-92	0.457738	0.417	0.314	1.25186776235467e-87	1	N4BP1	CD4 T cells
FASN	1.13385361504326e-91	0.768658	0.279	0.186	1.76733762976794e-87	1	FASN	CD4 T cells
GNL3	3.82066671974643e-91	0.315644	0.43	0.319	5.95527321606876e-87	1	GNL3	CD4 T cells
STX16	1.07952990113479e-90	0.275452	0.702	0.6	1.68266325689879e-86	1	STX16	CD4 T cells
ELP2	1.39019643756436e-90	0.595909	0.299	0.203	2.16689918723156e-86	1	ELP2	CD4 T cells
DCTN61	2.81426294402641e-90	0.666658	0.335	0.24	4.38659165085397e-86	1	DCTN6	CD4 T cells
COX6C	4.32170838286609e-90	0.611964	0.345	0.253	6.73624685637337e-86	1	COX6C	CD4 T cells
DDX3X1	4.41664341522246e-90	0.289414	0.662	0.558	6.88422209130725e-86	1	DDX3X	CD4 T cells
RFFL1	4.8740709427892e-90	0.416389	0.444	0.335	7.59721437852553e-86	1	RFFL	CD4 T cells
UBL31	1.22268051072312e-89	0.623396	0.319	0.225	1.90579211206412e-85	1	UBL3	CD4 T cells
ORMDL31	1.34905231168898e-89	0.311139	0.535	0.402	2.10276783822962e-85	1	ORMDL3	CD4 T cells
IGBP1	2.40318817960371e-89	0.559064	0.387	0.29	3.7458494155483e-85	1	IGBP1	CD4 T cells
MARCH61	3.39214594199009e-89	0.284704	0.625	0.516	5.28733787977996e-85	1	MARCH6	CD4 T cells
ATP5MG	4.02605181180927e-89	0.40062	0.6	0.498	6.27540695906711e-85	1	ATP5MG	CD4 T cells
CDK171	4.11231472220116e-89	0.478962	0.329	0.227	6.40986495749495e-85	1	CDK17	CD4 T cells
CNTRL1	5.34267227714047e-89	0.397078	0.533	0.427	8.32762327837885e-85	1	CNTRL	CD4 T cells
THADA	7.28394846762069e-89	0.57306	0.312	0.218	1.13534904764804e-84	1	THADA	CD4 T cells
RBM331	8.38958880297461e-89	0.26063	0.742	0.647	1.30768520671965e-84	1	RBM33	CD4 T cells
EDEM3	8.58840574399388e-89	0.643716	0.287	0.197	1.33867480331633e-84	1	EDEM3	CD4 T cells
CREBL2	8.83839326010208e-89	0.669706	0.318	0.226	1.37764035745211e-84	1	CREBL2	CD4 T cells
ASH1L1	1.45674344650362e-88	0.359493	0.563	0.46	2.2706260100652e-84	1	ASH1L	CD4 T cells
TMEM65	1.54159007889276e-88	0.728837	0.25	0.165	2.40287645597015e-84	1	TMEM65	CD4 T cells
REXO2	1.89819250603899e-88	0.635964	0.271	0.18	2.95871265916298e-84	1	REXO2	CD4 T cells
ERAP11	2.20038936373431e-88	0.568503	0.359	0.26	3.42974690125267e-84	1	ERAP1	CD4 T cells
HBP11	2.98513219224034e-88	0.391255	0.527	0.421	4.65292554804502e-84	1	HBP1	CD4 T cells
GPBP11	3.29481871403296e-88	0.37802	0.551	0.445	5.13563392956318e-84	1	GPBP1	CD4 T cells
KDM4C	3.83156680052404e-88	0.383447	0.54	0.436	5.97226317197683e-84	1	KDM4C	CD4 T cells
PPP1R16B1	4.09956976777651e-88	0.256826	0.623	0.471	6.38999939703325e-84	1	PPP1R16B	CD4 T cells
PDS5A	5.53344025072452e-88	0.644162	0.291	0.201	8.62497331880431e-84	1	PDS5A	CD4 T cells
UQCRB1	1.5347616300504e-87	0.546357	0.375	0.279	2.39223295275956e-83	1	UQCRB	CD4 T cells
PDE7A1	2.25436559970475e-87	0.251908	0.611	0.475	3.5138796602598e-83	1	PDE7A	CD4 T cells
GCC21	2.71748204450541e-87	0.525308	0.308	0.211	4.23573926277058e-83	1	GCC2	CD4 T cells
ZFYVE281	4.05478497859728e-87	0.38047	0.342	0.231	6.32019334613958e-83	1	ZFYVE28	CD4 T cells
NDUFB9	4.05460458369798e-86	0.607408	0.358	0.266	6.31991216461004e-82	1	NDUFB9	CD4 T cells
AGO2	5.23293195099251e-86	0.297751	0.613	0.504	8.15657103201203e-82	1	AGO2	CD4 T cells
GADD45A	7.21174738558846e-86	0.546088	0.465	0.359	1.12409506499167e-81	1	GADD45A	CD4 T cells
PELI1	1.68275688270843e-85	0.401962	0.361	0.261	2.62291315307764e-81	1	PELI1	CD4 T cells
STAT3	2.39023339347576e-85	0.279874	0.676	0.572	3.72565679041066e-81	1	STAT3	CD4 T cells
POLR3GL1	3.16209842337954e-85	0.449733	0.433	0.327	4.92876281252169e-81	1	POLR3GL	CD4 T cells
LDB11	6.48026075018149e-85	0.354135	0.535	0.427	1.01007824313079e-80	1	LDB1	CD4 T cells
BRD11	1.28991586157798e-84	0.294154	0.609	0.493	2.0105918534416e-80	1	BRD1	CD4 T cells
SLFN111	1.42456771644934e-84	0.593848	0.423	0.328	2.22047369962958e-80	1	SLFN11	CD4 T cells
UCP2	1.43337547157138e-84	0.33114	0.806	0.692	2.2342023475383e-80	1	UCP2	CD4 T cells
GLS1	1.55126849979874e-84	0.448313	0.405	0.301	2.4179622106363e-80	1	GLS	CD4 T cells
PPM1K1	1.7106571763035e-84	0.480347	0.323	0.221	2.66640134070426e-80	1	PPM1K	CD4 T cells
BUB31	1.72374597835405e-84	0.325743	0.545	0.426	2.68680285646046e-80	1	BUB3	CD4 T cells
ANKHD11	2.77714090858923e-84	0.314407	0.611	0.515	4.32872953421803e-80	1	ANKHD1	CD4 T cells
SF1	5.91779009649533e-84	0.542995	0.374	0.283	9.22405942340727e-80	1	SF1	CD4 T cells
TUBA1A	1.8984310605132e-83	0.587795	0.253	0.165	2.95908449402192e-79	1	TUBA1A	CD4 T cells
SPCS1	2.8672670852904e-83	0.453246	0.426	0.329	4.46920920584215e-79	1	SPCS1	CD4 T cells
TBL1XR11	5.43917237041548e-83	0.426515	0.401	0.299	8.47803797376661e-79	1	TBL1XR1	CD4 T cells
SF3A11	5.66873677526201e-83	0.409621	0.466	0.367	8.83586001160089e-79	1	SF3A1	CD4 T cells
UBE3C1	4.53601999579784e-82	0.45752	0.406	0.311	7.07029436745009e-78	1	UBE3C	CD4 T cells
TRIR1	5.64498895908261e-82	0.255789	0.796	0.704	8.79884429052206e-78	1	TRIR	CD4 T cells
ODC11	5.84596779665564e-82	0.488175	0.309	0.213	9.11211000464714e-78	1	ODC1	CD4 T cells
COPB11	1.05627065415751e-81	0.494548	0.396	0.302	1.64640906863532e-77	1	COPB1	CD4 T cells
NUP210	1.54752752795983e-81	0.298695	0.589	0.467	2.41213115783098e-77	1	NUP210	CD4 T cells
EXOC2	2.74529022125567e-81	0.600589	0.285	0.196	4.27908386787121e-77	1	EXOC2	CD4 T cells
DEGS1	2.8259906178012e-81	0.619125	0.303	0.217	4.40487157596673e-77	1	DEGS1	CD4 T cells
ADAR1	5.08456245949003e-81	0.263694	0.709	0.617	7.92530750560711e-77	1	ADAR	CD4 T cells
ARL6IP4	1.07739174486449e-80	0.378239	0.557	0.46	1.67933051272028e-76	1	ARL6IP4	CD4 T cells
ZNF589	1.07920296307986e-80	0.564833	0.284	0.193	1.68215365855258e-76	1	ZNF589	CD4 T cells
WDR331	1.14992129154581e-80	0.375225	0.466	0.362	1.79238231713245e-76	1	WDR33	CD4 T cells
ITPR31	1.80387522750946e-80	0.29146	0.382	0.265	2.811700317119e-76	1	ITPR3	CD4 T cells
MT-ND4L	3.00257927567362e-80	0.394628	0.33	0.239	4.68012031699247e-76	1	MT-ND4L	CD4 T cells
TBCC1	4.0151574617097e-80	0.395935	0.391	0.284	6.2584259355669e-76	1	TBCC	CD4 T cells
LRRFIP1	4.25086673339503e-80	0.450173	0.446	0.352	6.62582597734283e-76	1	LRRFIP1	CD4 T cells
HNRNPDL1	7.00920155212804e-80	0.26034	0.718	0.621	1.0925242459302e-75	1	HNRNPDL	CD4 T cells
SP41	1.83282988168816e-79	0.452536	0.331	0.232	2.85683193658734e-75	1	SP4	CD4 T cells
OST41	2.60716887812452e-79	0.542236	0.352	0.263	4.06379413033269e-75	1	OST4	CD4 T cells
KLHL36	2.7716936940987e-79	0.568701	0.319	0.229	4.32023896099164e-75	1	KLHL36	CD4 T cells
CAMLG1	3.57708420193541e-79	0.520033	0.333	0.24	5.57560114555673e-75	1	CAMLG	CD4 T cells
MECP21	7.29378108413005e-79	0.340913	0.538	0.437	1.13688165758335e-74	1	MECP2	CD4 T cells
DNAJA11	7.73944547018223e-79	0.416926	0.546	0.448	1.2063473654373e-74	1	DNAJA1	CD4 T cells
UFC1	1.03077629056266e-78	0.444468	0.469	0.378	1.60667100410001e-74	1	UFC1	CD4 T cells
CAPZB	1.05196863615876e-78	0.261415	0.777	0.679	1.63970351318066e-74	1	CAPZB	CD4 T cells
NLRP1	1.06543621961935e-78	0.260237	0.682	0.571	1.66069543552068e-74	1	NLRP1	CD4 T cells
DHX91	3.71180299999859e-78	0.448275	0.424	0.329	5.78558733609779e-74	1	DHX9	CD4 T cells
HAX1	4.48108633098001e-78	0.713459	0.253	0.172	6.98466926409855e-74	1	HAX1	CD4 T cells
RBMX	4.85651253946286e-78	0.538403	0.353	0.263	7.56984609526076e-74	1	RBMX	CD4 T cells
PRPF38B1	7.28059864480008e-78	0.303359	0.614	0.518	1.13482691076499e-73	1	PRPF38B	CD4 T cells
EIF5B	9.49305411257091e-78	0.614615	0.28	0.196	1.47968234452643e-73	1	EIF5B	CD4 T cells
ECHDC2	9.5299041531168e-78	0.470973	0.287	0.194	1.48542616034631e-73	1	ECHDC2	CD4 T cells
EIF3J	9.58852993729529e-78	0.587482	0.286	0.2	1.49456416132622e-73	1	EIF3J	CD4 T cells
ATP6V1G1	1.16717602716649e-77	0.505028	0.371	0.283	1.8192772735444e-73	1	ATP6V1G1	CD4 T cells
GLG1	1.92141006510137e-77	0.448142	0.395	0.301	2.9949018684735e-73	1	GLG1	CD4 T cells
MTR1	2.8442176870583e-77	0.513281	0.328	0.235	4.43328210881777e-73	1	MTR	CD4 T cells
NCOA31	3.13332409576344e-77	0.434257	0.401	0.308	4.88391226806648e-73	1	NCOA3	CD4 T cells
ZNF6381	3.75063797116371e-77	0.43387	0.417	0.322	5.84611940565288e-73	1	ZNF638	CD4 T cells
PCSK71	1.46508308168367e-76	0.250053	0.678	0.563	2.28362499942033e-72	1	PCSK7	CD4 T cells
MAN2A11	1.93030226468856e-76	0.63146	0.354	0.269	3.00876213997006e-72	1	MAN2A1	CD4 T cells
HNRNPH31	3.61978670687255e-76	0.256858	0.635	0.539	5.64216154000224e-72	1	HNRNPH3	CD4 T cells
DISC1	4.59971848870537e-76	0.622039	0.283	0.202	7.16958120834507e-72	1	DISC1	CD4 T cells
SPTY2D1	5.17749420918026e-76	0.331349	0.48	0.376	8.07016022384926e-72	1	SPTY2D1	CD4 T cells
TAF71	5.81104180124147e-76	0.320159	0.5	0.398	9.05767085559509e-72	1	TAF7	CD4 T cells
RAB5A	7.84329583304977e-76	0.545703	0.345	0.259	1.22253452149747e-71	1	RAB5A	CD4 T cells
CCDC911	1.56165283589862e-75	0.375042	0.452	0.35	2.43414827531519e-71	1	CCDC91	CD4 T cells
USP481	1.69233643501145e-75	0.427056	0.386	0.292	2.63784480125235e-71	1	USP48	CD4 T cells
DOCK11	3.70471794629751e-75	0.327738	0.518	0.422	5.77454386289393e-71	1	DOCK11	CD4 T cells
TPD52	6.25576666274582e-75	0.419039	0.288	0.195	9.75086349722191e-71	1	TPD52	CD4 T cells
SEC24B1	6.9022476591701e-75	0.502258	0.337	0.249	1.07585334263484e-70	1	SEC24B	CD4 T cells
NUP981	7.44285675167162e-75	0.354118	0.487	0.393	1.16011808188306e-70	1	NUP98	CD4 T cells
RBM251	1.5383839428634e-74	0.261097	0.602	0.507	2.39787905174118e-70	1	RBM25	CD4 T cells
RGS14	3.42341835468095e-74	0.307111	0.426	0.317	5.3360821894412e-70	1	RGS14	CD4 T cells
SH3KBP11	4.1579255993338e-74	0.300729	0.575	0.474	6.4809586316816e-70	1	SH3KBP1	CD4 T cells
CAND1	4.56996163459557e-74	0.572898	0.305	0.219	7.12319919984412e-70	1	CAND1	CD4 T cells
SFI11	1.69306267170806e-73	0.349142	0.424	0.315	2.63897678639135e-69	1	SFI1	CD4 T cells
EVI2B1	2.2835042573098e-73	0.462848	0.441	0.351	3.55929808586879e-69	1	EVI2B	CD4 T cells
FYCO1	2.37796626937125e-73	0.466908	0.266	0.179	3.70653602406897e-69	1	FYCO1	CD4 T cells
MAP4K11	2.76523228172376e-73	0.27225	0.565	0.449	4.31016755752283e-69	1	MAP4K1	CD4 T cells
SSR4	3.38031924936216e-73	0.391664	0.449	0.358	5.2689036139808e-69	1	SSR4	CD4 T cells
SIN3A1	5.34795836700884e-73	0.405909	0.439	0.34	8.33586270665669e-69	1	SIN3A	CD4 T cells
NDE1	9.55308108441514e-73	0.359473	0.452	0.355	1.48903874862779e-68	1	NDE1	CD4 T cells
H2AFZ	9.574454424401e-73	0.555234	0.302	0.217	1.49237021113138e-68	1	H2AFZ	CD4 T cells
MFSD14A1	1.21849019201974e-72	0.483027	0.365	0.275	1.89926066230117e-68	1	MFSD14A	CD4 T cells
PMPCB	1.36802853983724e-72	0.506735	0.344	0.256	2.1323460850443e-68	1	PMPCB	CD4 T cells
KLHL5	1.56629973120736e-72	0.654281	0.266	0.188	2.44139139103292e-68	1	KLHL5	CD4 T cells
DAP3	1.79941672683234e-72	0.463641	0.414	0.328	2.80475085211357e-68	1	DAP3	CD4 T cells
TNFSF10	2.11786310896203e-72	0.680025	0.254	0.175	3.30111322793912e-68	1	TNFSF10	CD4 T cells
XRN11	2.49585100673365e-72	0.346398	0.484	0.388	3.89028296419574e-68	1	XRN1	CD4 T cells
KRTCAP21	2.74890739239766e-72	0.49047	0.364	0.277	4.28472195253024e-68	1	KRTCAP2	CD4 T cells
IRF2BP2	3.19379380004824e-72	0.328203	0.589	0.488	4.97816639613519e-68	1	IRF2BP2	CD4 T cells
DUT	4.73035269531649e-72	0.621283	0.26	0.18	7.37320074618981e-68	1	DUT	CD4 T cells
HNRNPL1	4.73851651494044e-72	0.341484	0.537	0.442	7.38592569183766e-68	1	HNRNPL	CD4 T cells
TBC1D151	5.84420129236901e-72	0.436882	0.349	0.26	9.10935655441558e-68	1	TBC1D15	CD4 T cells
PPP2R1B	1.59299020398661e-71	0.454767	0.289	0.201	2.48299383095393e-67	1	PPP2R1B	CD4 T cells
PPP4R3B1	4.74744104805745e-71	0.451416	0.387	0.296	7.39983636160715e-67	1	PPP4R3B	CD4 T cells
ATP5MC2	5.38942967322545e-71	0.299852	0.692	0.589	8.4005040316565e-67	1	ATP5MC2	CD4 T cells
WDR61	1.39300338648069e-70	0.385654	0.475	0.381	2.17127437850745e-66	1	WDR6	CD4 T cells
SNX9	2.08428237295391e-70	0.571226	0.271	0.191	3.24877093472327e-66	1	SNX9	CD4 T cells
LETMD1	2.18599407466305e-70	0.607901	0.284	0.203	3.4073089641773e-66	1	LETMD1	CD4 T cells
TNIP2	2.99473794792957e-70	0.428833	0.434	0.343	4.66789803943782e-66	1	TNIP2	CD4 T cells
SGSM2	3.90059282974379e-70	0.494783	0.33	0.243	6.07985404372164e-66	1	SGSM2	CD4 T cells
ST3GAL1	4.59970726541409e-70	0.322099	0.661	0.572	7.16956371460094e-66	1	ST3GAL1	CD4 T cells
OXA1L	5.0082986028023e-70	0.444655	0.466	0.379	7.80643503218794e-66	1	OXA1L	CD4 T cells
CHCHD2	5.61709366481354e-70	0.367356	0.479	0.389	8.75536389534487e-66	1	CHCHD2	CD4 T cells
PNMA11	8.10392341837637e-70	0.396153	0.369	0.269	1.26315854322232e-65	1	PNMA1	CD4 T cells
ZPR1	8.24154831887179e-70	0.529341	0.311	0.228	1.28461013646255e-65	1	ZPR1	CD4 T cells
ANKZF11	8.30612579728459e-70	0.358207	0.397	0.298	1.29467582802275e-65	1	ANKZF1	CD4 T cells
SLC38A21	2.11084901359627e-69	0.331269	0.579	0.482	3.2901803574925e-65	1	SLC38A2	CD4 T cells
TCF20	2.25291769825721e-69	0.472304	0.325	0.237	3.51162281627352e-65	1	TCF20	CD4 T cells
PLCL2	2.89939554486566e-69	0.372437	0.416	0.318	4.51928783578211e-65	1	PLCL2	CD4 T cells
THUMPD11	4.10700442353348e-69	0.484527	0.33	0.241	6.40158779496163e-65	1	THUMPD1	CD4 T cells
NDUFA4	5.42310885437799e-69	0.482159	0.384	0.302	8.45299977131898e-65	1	NDUFA4	CD4 T cells
SS18	5.59038577829261e-69	0.562768	0.298	0.217	8.7137343126247e-65	1	SS18	CD4 T cells
ANXA7	8.2198443718496e-69	0.4496	0.388	0.303	1.2812271422402e-64	1	ANXA7	CD4 T cells
BCOR1	1.36633757433454e-68	0.542863	0.308	0.222	2.12971037711525e-64	1	BCOR	CD4 T cells
GYPC1	2.1118861101433e-68	0.391958	0.481	0.382	3.29179687988037e-64	1	GYPC	CD4 T cells
TMEM35B	2.15810733487134e-68	0.547681	0.303	0.221	3.36384190286396e-64	1	TMEM35B	CD4 T cells
AEBP21	2.22681102672367e-68	0.426294	0.399	0.308	3.47093034735419e-64	1	AEBP2	CD4 T cells
GRPEL1	3.82688566055428e-68	0.522124	0.326	0.242	5.96496667910596e-64	1	GRPEL1	CD4 T cells
CBFA2T21	4.77540233286402e-68	0.442146	0.346	0.258	7.44341961623515e-64	1	CBFA2T2	CD4 T cells
MKLN1	1.12090698528016e-67	0.499876	0.326	0.246	1.74715771795619e-63	1	MKLN1	CD4 T cells
DNAJA21	1.27818231221622e-67	0.385736	0.446	0.358	1.99230277005142e-63	1	DNAJA2	CD4 T cells
PSMC5	2.43666092325293e-67	0.435227	0.43	0.346	3.79802338107434e-63	1	PSMC5	CD4 T cells
MAP41	2.77731306190561e-67	0.332068	0.543	0.454	4.32899786959228e-63	1	MAP4	CD4 T cells
TNRC6A1	3.67266842561783e-67	0.491605	0.327	0.243	5.72458827501052e-63	1	TNRC6A	CD4 T cells
ATP5F1E1	4.91027690000348e-67	0.259398	0.661	0.566	7.65364860403543e-63	1	ATP5F1E	CD4 T cells
REST	6.62268394185337e-67	0.550164	0.263	0.184	1.03227774601668e-62	1	REST	CD4 T cells
WASF2	3.31766141871296e-66	0.337091	0.541	0.453	5.17123885334789e-62	1	WASF2	CD4 T cells
RRP1B	3.45273407527035e-66	0.561063	0.272	0.193	5.3817766031239e-62	1	RRP1B	CD4 T cells
ZNF2171	4.14741082629789e-66	0.380074	0.495	0.406	6.46456925495051e-62	1	ZNF217	CD4 T cells
TECR	5.75838391945741e-66	0.560529	0.285	0.206	8.97559301525827e-62	1	TECR	CD4 T cells
ALKBH51	2.06232928980742e-65	0.325148	0.567	0.479	3.21455266402282e-61	1	ALKBH5	CD4 T cells
RABAC11	2.17143224786106e-65	0.327908	0.547	0.452	3.38461144474104e-61	1	RABAC1	CD4 T cells
AFF1	5.25349969332621e-65	0.436021	0.392	0.311	8.18862997198756e-61	1	AFF1	CD4 T cells
APOL3	5.67370950585431e-65	0.358485	0.443	0.349	8.84361100677511e-61	1	APOL3	CD4 T cells
TMED41	6.88540438769827e-65	0.306482	0.577	0.491	1.07322798191053e-60	1	TMED4	CD4 T cells
FAM117A	8.13290149601024e-65	0.34591	0.369	0.269	1.26767535618312e-60	1	FAM117A	CD4 T cells
NUMA1	1.28243119880683e-64	0.271799	0.625	0.531	1.9989255095802e-60	1	NUMA1	CD4 T cells
TXNL4A	1.37383440431642e-64	0.40029	0.463	0.377	2.141395686008e-60	1	TXNL4A	CD4 T cells
UBE2B	1.81259746603912e-64	0.311329	0.49	0.403	2.82529567031518e-60	1	UBE2B	CD4 T cells
TAGLN2	3.20505075931551e-64	0.395448	0.493	0.405	4.99571261854508e-60	1	TAGLN2	CD4 T cells
SLBP1	3.24895702561763e-64	0.377212	0.443	0.351	5.0641493158302e-60	1	SLBP	CD4 T cells
KDM3A1	4.30874019171172e-64	0.378552	0.372	0.283	6.71603333682106e-60	1	KDM3A	CD4 T cells
KTN1	4.37694733289488e-64	0.559811	0.279	0.202	6.82234780778325e-60	1	KTN1	CD4 T cells
CDKN2AIP	8.00416937754715e-64	0.473135	0.254	0.175	1.24760988087827e-59	1	CDKN2AIP	CD4 T cells
NUP205	8.75797785876034e-64	0.519183	0.288	0.209	1.36510600884497e-59	1	NUP205	CD4 T cells
EIF4G21	9.06474654813805e-64	0.478478	0.347	0.267	1.41292204445828e-59	1	EIF4G2	CD4 T cells
PRMT2	2.12827887548171e-63	0.344393	0.602	0.518	3.31734828321334e-59	1	PRMT2	CD4 T cells
PAFAH1B11	3.05168234799983e-63	0.282146	0.548	0.463	4.75665727582734e-59	1	PAFAH1B1	CD4 T cells
RNF381	3.54955861991441e-63	0.454027	0.303	0.221	5.5326970208606e-59	1	RNF38	CD4 T cells
M6PR	5.0345505887087e-63	0.295459	0.595	0.502	7.84735400262025e-59	1	M6PR	CD4 T cells
PTBP31	5.9609059486796e-63	0.283334	0.576	0.49	9.29126410220689e-59	1	PTBP3	CD4 T cells
TMEM248	1.13285083360129e-62	0.338326	0.494	0.409	1.76577459433432e-58	1	TMEM248	CD4 T cells
BIRC61	1.24023671589486e-62	0.26665	0.578	0.487	1.93315696906532e-58	1	BIRC6	CD4 T cells
BICRAL1	1.44251169665754e-62	0.44354	0.32	0.235	2.2484429815801e-58	1	BICRAL	CD4 T cells
BTG31	1.72785229549851e-62	0.448368	0.303	0.22	2.69320337299352e-58	1	BTG3	CD4 T cells
UBE2D2	1.82328992738845e-62	0.521357	0.271	0.193	2.84196200982038e-58	1	UBE2D2	CD4 T cells
QRICH11	3.0947659875553e-62	0.367102	0.428	0.342	4.82381174480245e-58	1	QRICH1	CD4 T cells
TNKS21	3.19422213621549e-62	0.418132	0.384	0.302	4.97883404371909e-58	1	TNKS2	CD4 T cells
LARS	3.32525452467429e-62	0.52409	0.304	0.227	5.18307422760982e-58	1	LARS	CD4 T cells
FLI1	3.51852292299276e-62	0.319367	0.547	0.459	5.48432168006882e-58	1	FLI1	CD4 T cells
SLC16A7	6.49557215880636e-62	0.517089	0.265	0.188	1.01246483239315e-57	1	SLC16A7	CD4 T cells
KANSL21	7.69756714027648e-62	0.423991	0.324	0.24	1.1998197901549e-57	1	KANSL2	CD4 T cells
HERC4	8.80950940768523e-62	0.472436	0.287	0.208	1.3731382313759e-57	1	HERC4	CD4 T cells
TRIB2	1.21455127900687e-61	0.31317	0.384	0.282	1.89312107858802e-57	1	TRIB2	CD4 T cells
PARP12	1.22267123357026e-61	0.383319	0.379	0.295	1.90577765176597e-57	1	PARP12	CD4 T cells
CTC11	1.27291714335603e-61	0.388138	0.313	0.227	1.98409595134905e-57	1	CTC1	CD4 T cells
GPD1L	1.45373689200058e-61	0.457906	0.257	0.178	2.26593969356131e-57	1	GPD1L	CD4 T cells
C9orf16	3.63746404946293e-61	0.375253	0.464	0.38	5.66971521389788e-57	1	C9orf16	CD4 T cells
TBC1D10A1	4.30760766774047e-61	0.370094	0.421	0.333	6.71426807170708e-57	1	TBC1D10A	CD4 T cells
RBM121	4.42257037066233e-61	0.363007	0.442	0.355	6.89346043675137e-57	1	RBM12	CD4 T cells
APEX1	4.70671544439375e-61	0.559147	0.346	0.27	7.33635736317654e-57	1	APEX1	CD4 T cells
ARCN11	7.27917603419341e-61	0.352555	0.457	0.375	1.13460516844973e-56	1	ARCN1	CD4 T cells
LUZP1	7.928894045608e-61	0.561322	0.264	0.189	1.23587671488892e-56	1	LUZP1	CD4 T cells
HMGN1	1.16438608801817e-60	0.356441	0.408	0.323	1.81492859539392e-56	1	HMGN1	CD4 T cells
ASXL21	1.17243774845252e-60	0.304347	0.44	0.349	1.82747871851295e-56	1	ASXL2	CD4 T cells
DCAF16	1.33572924207266e-60	0.496025	0.257	0.181	2.08200116961865e-56	1	DCAF16	CD4 T cells
ELMO2	1.92343504732179e-60	0.417131	0.36	0.276	2.99805820826048e-56	1	ELMO2	CD4 T cells
TIAL11	5.01588503421026e-60	0.308443	0.519	0.433	7.81826000282353e-56	1	TIAL1	CD4 T cells
TM2D31	5.47199702598191e-60	0.457413	0.323	0.244	8.529201764398e-56	1	TM2D3	CD4 T cells
MAGED21	1.04859939452015e-59	0.550262	0.316	0.238	1.63445187623855e-55	1	MAGED2	CD4 T cells
UBXN41	1.66271955849328e-59	0.333668	0.435	0.353	2.59168097582347e-55	1	UBXN4	CD4 T cells
KAT71	1.7514135453905e-59	0.343917	0.418	0.332	2.72992829320017e-55	1	KAT7	CD4 T cells
TRPM7	1.86286711431635e-59	0.451105	0.297	0.22	2.90365097108489e-55	1	TRPM7	CD4 T cells
DDX18	2.03375950673898e-59	0.517313	0.27	0.196	3.17002094315405e-55	1	DDX18	CD4 T cells
MTFP11	3.78300881376278e-59	0.377962	0.295	0.212	5.89657583801204e-55	1	MTFP1	CD4 T cells
ACTR1B	5.07802237269145e-59	0.351843	0.441	0.354	7.91511347231416e-55	1	ACTR1B	CD4 T cells
POLR1D	5.0795805838315e-59	0.333815	0.488	0.406	7.91754225601816e-55	1	POLR1D	CD4 T cells
SNX6	8.51268078358628e-59	0.396403	0.383	0.305	1.32687155373759e-54	1	SNX6	CD4 T cells
ZNF6441	9.24717820880425e-59	0.35367	0.448	0.361	1.44135766740632e-54	1	ZNF644	CD4 T cells
C6orf89	1.34767407843022e-58	0.525174	0.268	0.195	2.10061958604919e-54	1	C6orf89	CD4 T cells
TRIM14	1.46245636349012e-58	0.381423	0.385	0.298	2.27953073377205e-54	1	TRIM14	CD4 T cells
EIF3A	1.54289818188088e-58	0.253879	0.704	0.617	2.40491539609773e-54	1	EIF3A	CD4 T cells
NHP2	1.70713349090822e-58	0.589353	0.28	0.208	2.66090897227864e-54	1	NHP2	CD4 T cells
CTDSP2	2.59808349661694e-58	0.310782	0.511	0.427	4.04963274617682e-54	1	CTDSP2	CD4 T cells
UFM1	2.61610842708819e-58	0.56668	0.255	0.184	4.07772820530236e-54	1	UFM1	CD4 T cells
C4orf3	4.34801758640538e-58	0.334223	0.554	0.476	6.77725501193007e-54	1	C4orf3	CD4 T cells
ARL2BP	9.88358961196219e-58	0.528729	0.26	0.187	1.54055511281655e-53	1	ARL2BP	CD4 T cells
DUSP111	1.38365336294794e-57	0.391014	0.352	0.268	2.15670049682696e-53	1	DUSP11	CD4 T cells
BRD9	1.61226634062588e-57	0.510952	0.269	0.196	2.51303954513357e-53	1	BRD9	CD4 T cells
KIAA11911	1.66772364946569e-57	0.397958	0.323	0.242	2.59948085242217e-53	1	KIAA1191	CD4 T cells
CELF11	2.11740029167343e-57	0.274533	0.51	0.43	3.30039183463137e-53	1	CELF1	CD4 T cells
CWF19L21	2.3607260415765e-57	0.413943	0.3	0.22	3.67966368100528e-53	1	CWF19L2	CD4 T cells
SUCLG21	2.57626880670975e-57	0.422475	0.331	0.25	4.01563018901849e-53	1	SUCLG2	CD4 T cells
PPIG1	2.63253454083891e-57	0.307562	0.42	0.335	4.10333158880562e-53	1	PPIG	CD4 T cells
PPHLN11	4.07431818460901e-57	0.412347	0.351	0.271	6.35063975435006e-53	1	PPHLN1	CD4 T cells
PUM21	1.42574254643248e-56	0.318184	0.469	0.385	2.22230490712431e-52	1	PUM2	CD4 T cells
TRRAP1	1.44654959803151e-56	0.404326	0.408	0.329	2.25473685845172e-52	1	TRRAP	CD4 T cells
TMBIM1	1.713267232661e-56	0.344252	0.433	0.348	2.6704696355487e-52	1	TMBIM1	CD4 T cells
KCMF1	2.34499217088662e-56	0.372793	0.342	0.264	3.65513929676097e-52	1	KCMF1	CD4 T cells
TRAPPC4	6.40208263058624e-56	0.365411	0.364	0.284	9.97892619629478e-52	1	TRAPPC4	CD4 T cells
MAP3K5	7.00735801906467e-56	0.378757	0.348	0.27	1.09223689443161e-51	1	MAP3K5	CD4 T cells
CRLF31	1.02812220932496e-55	0.270253	0.486	0.396	1.60253408767482e-51	1	CRLF3	CD4 T cells
SIVA11	1.17181256424562e-55	0.358357	0.424	0.343	1.82650424388964e-51	1	SIVA1	CD4 T cells
API51	1.22348312536687e-55	0.428848	0.345	0.268	1.90704314750935e-51	1	API5	CD4 T cells
ZBTB12	1.3281762184356e-55	0.304836	0.473	0.387	2.07022827167557e-51	1	ZBTB1	CD4 T cells
SKIL	1.35063477174447e-55	0.333762	0.497	0.418	2.10523441871811e-51	1	SKIL	CD4 T cells
PPWD1	2.883383711509e-55	0.482901	0.256	0.184	4.49433019112907e-51	1	PPWD1	CD4 T cells
SUB1	3.62395166513624e-55	0.461841	0.302	0.228	5.64865346044786e-51	1	SUB1	CD4 T cells
NTMT1	4.44160633581867e-55	0.548638	0.282	0.212	6.92313179564056e-51	1	NTMT1	CD4 T cells
NOP14	5.3805938010788e-55	0.491607	0.282	0.21	8.38673155774153e-51	1	NOP14	CD4 T cells
SAP181	6.01871998653228e-55	0.264007	0.572	0.489	9.38137884300786e-51	1	SAP18	CD4 T cells
SLC25A381	9.1355049725257e-55	0.427726	0.3	0.22	1.42395116006758e-50	1	SLC25A38	CD4 T cells
EIF2A	1.14978774090392e-54	0.581256	0.252	0.186	1.79217415174694e-50	1	EIF2A	CD4 T cells
PPIA1	1.21364004398358e-54	0.365038	0.431	0.354	1.89170073655721e-50	1	PPIA	CD4 T cells
KLHDC2	1.58738326888647e-54	0.42544	0.258	0.184	2.47425430121334e-50	1	KLHDC2	CD4 T cells
SAE1	2.1208565559749e-54	0.559088	0.272	0.203	3.30577911379807e-50	1	SAE1	CD4 T cells
CDKAL1	2.64131645950706e-54	0.446209	0.283	0.209	4.11701996543365e-50	1	CDKAL1	CD4 T cells
MINK1	2.70995329541563e-54	0.343876	0.526	0.449	4.22400420156435e-50	1	MINK1	CD4 T cells
YTHDF21	2.74434827651105e-54	0.479843	0.315	0.242	4.27761565859777e-50	1	YTHDF2	CD4 T cells
AIP1	3.44636937249478e-54	0.284491	0.55	0.466	5.37185594090762e-50	1	AIP	CD4 T cells
NUP160	4.28394950930376e-54	0.47985	0.276	0.204	6.67739210015177e-50	1	NUP160	CD4 T cells
TRABD	4.43104817248626e-54	0.310189	0.548	0.462	6.90667478645433e-50	1	TRABD	CD4 T cells
IL21R1	9.7110589540288e-54	0.35406	0.296	0.215	1.51366275916447e-49	1	IL21R	CD4 T cells
UBR51	9.81668854738731e-54	0.349593	0.366	0.288	1.53012724388126e-49	1	UBR5	CD4 T cells
IK1	1.00717573150041e-53	0.302129	0.471	0.392	1.5698848126897e-49	1	IK	CD4 T cells
SCAF111	1.40606460666944e-53	0.343731	0.44	0.364	2.19163290241566e-49	1	SCAF11	CD4 T cells
SET1	1.52656387950119e-53	0.302499	0.47	0.388	2.3794551189785e-49	1	SET	CD4 T cells
NUP1531	1.55685887380522e-53	0.412502	0.335	0.259	2.42667592660019e-49	1	NUP153	CD4 T cells
AP1G2	2.05053677180767e-53	0.315053	0.42	0.337	3.19617166621662e-49	1	AP1G2	CD4 T cells
PPP6C1	2.74143299708585e-53	0.329848	0.468	0.39	4.27307161255772e-49	1	PPP6C	CD4 T cells
SRRM11	2.94352433627587e-53	0.306567	0.511	0.437	4.5880713829532e-49	1	SRRM1	CD4 T cells
TANK	4.01364043915369e-53	0.30854	0.447	0.368	6.25606135250885e-49	1	TANK	CD4 T cells
PRPF81	5.40157483587426e-53	0.350428	0.411	0.334	8.4194346966772e-49	1	PRPF8	CD4 T cells
MID1IP1	1.14322791304535e-52	0.320956	0.324	0.246	1.78194934806379e-48	1	MID1IP1	CD4 T cells
PPP4R3A1	1.46217103938576e-52	0.311497	0.402	0.32	2.27908599909059e-48	1	PPP4R3A	CD4 T cells
SFPQ1	1.96882063782047e-52	0.330979	0.431	0.354	3.06880072817077e-48	1	SFPQ	CD4 T cells
HERC11	2.39868870944066e-52	0.333565	0.419	0.337	3.73883609140516e-48	1	HERC1	CD4 T cells
USP141	3.17953642134822e-52	0.429158	0.319	0.246	4.95594341995547e-48	1	USP14	CD4 T cells
KIAA0040	3.26095798526502e-52	0.379323	0.261	0.189	5.08285521163259e-48	1	KIAA0040	CD4 T cells
CMC21	5.77200665841222e-52	0.403559	0.326	0.251	8.99682677846713e-48	1	CMC2	CD4 T cells
PURA1	1.80231867126722e-51	0.391594	0.328	0.252	2.80927411290422e-47	1	PURA	CD4 T cells
MORC31	2.37286388672591e-51	0.366265	0.37	0.294	3.69858294023967e-47	1	MORC3	CD4 T cells
BDP1	3.33561312948592e-51	0.43193	0.293	0.222	5.19922018492971e-47	1	BDP1	CD4 T cells
PTAR1	5.81602945342865e-51	0.34861	0.359	0.283	9.06544510905923e-47	1	PTAR1	CD4 T cells
GPX4	1.15436651722385e-50	0.283347	0.506	0.422	1.79931109039681e-46	1	GPX4	CD4 T cells
UHRF21	1.2705569911065e-50	0.308745	0.369	0.286	1.9804171820377e-46	1	UHRF2	CD4 T cells
TSPYL4	1.3043071653379e-50	0.505791	0.261	0.188	2.03302357861218e-46	1	TSPYL4	CD4 T cells
ZBTB21	1.54025286933113e-50	0.474547	0.283	0.213	2.40079214742644e-46	1	ZBTB21	CD4 T cells
KIF221	1.92569771121746e-50	0.340183	0.28	0.204	3.00158502247465e-46	1	KIF22	CD4 T cells
MORF4L1	2.71372081522169e-50	0.452796	0.3	0.231	4.22987663468604e-46	1	MORF4L1	CD4 T cells
YWHAQ	3.22703064487434e-50	0.412782	0.343	0.271	5.02997266616563e-46	1	YWHAQ	CD4 T cells
IKBKE	3.32627343348079e-50	0.453488	0.254	0.186	5.18466240076651e-46	1	IKBKE	CD4 T cells
MED171	4.50734127660204e-50	0.397978	0.31	0.237	7.0255928478396e-46	1	MED17	CD4 T cells
RBPJ	4.99581425892111e-50	0.512639	0.26	0.196	7.78697568538034e-46	1	RBPJ	CD4 T cells
RICTOR1	1.41616403319996e-49	0.32156	0.316	0.239	2.20737487854878e-45	1	RICTOR	CD4 T cells
MTO1	1.46086462546101e-49	0.48366	0.27	0.201	2.27704969170608e-45	1	MTO1	CD4 T cells
ARID2	1.67356218461421e-49	0.397012	0.305	0.233	2.60858137715816e-45	1	ARID2	CD4 T cells
UBE2V1	2.07749694933061e-49	0.277006	0.521	0.445	3.23819449492162e-45	1	UBE2V1	CD4 T cells
RBM26	2.46493866191617e-49	0.461999	0.26	0.192	3.84209989232874e-45	1	RBM26	CD4 T cells
PPP3CC1	2.89429274765092e-49	0.289979	0.333	0.25	4.51133410576348e-45	1	PPP3CC	CD4 T cells
LIN7C	4.94000857918205e-49	0.488035	0.282	0.215	7.69999137237106e-45	1	LIN7C	CD4 T cells
TBRG11	9.53920900515325e-49	0.295588	0.464	0.39	1.48687650763324e-44	1	TBRG1	CD4 T cells
GMFG	1.10455396182958e-48	0.349461	0.36	0.29	1.72166826030377e-44	1	GMFG	CD4 T cells
TPR1	1.71102117793259e-48	0.325664	0.381	0.307	2.66696871004353e-44	1	TPR	CD4 T cells
EPS151	1.92003321541591e-48	0.26564	0.481	0.403	2.99275577286877e-44	1	EPS15	CD4 T cells
[truncated: 35,737 more rows]

## Sheet: Suppl.Table3
Supplementary Table 3 - DEG list for CD4+ cells.
	p_val	avg_log2FC	pct.1	pct.2	p_val_adj	cluster	gene	annotation
KLF2	0	0.998597	0.872	0.628	0	0	KLF2	CD4_c0_Th0_RIPK2
ANXA1	8.99013895447407e-302	0.923759	0.929	0.678	1.40129295883387e-297	0	ANXA1	CD4_c0_Th0_RIPK2
CCR7	4.07840158581714e-286	1.19397	0.587	0.258	6.35700455181318e-282	0	CCR7	CD4_c0_Th0_RIPK2
LMNA	2.54207245533286e-243	0.715749	0.753	0.443	3.96232833612733e-239	0	LMNA	CD4_c0_Th0_RIPK2
VIM	3.80914910393962e-243	0.635263	0.995	0.936	5.93732070831069e-239	0	VIM	CD4_c0_Th0_RIPK2
GPR183	2.65342057860977e-240	0.859461	0.771	0.469	4.13588665587905e-236	0	GPR183	CD4_c0_Th0_RIPK2
CXCR4	3.94002173557509e-225	0.417211	1	0.985	6.1413118792409e-221	0	CXCR4	CD4_c0_Th0_RIPK2
RIPOR2	9.05295367592332e-225	0.791785	0.716	0.396	1.41108388946617e-220	0	RIPOR2	CD4_c0_Th0_RIPK2
S1PR1	1.39433882320845e-222	1.12729	0.404	0.147	2.17335592373502e-218	0	S1PR1	CD4_c0_Th0_RIPK2
S100A10	1.58841358246525e-220	0.773281	0.839	0.553	2.47586025098859e-216	0	S100A10	CD4_c0_Th0_RIPK2
ANK3	1.25780704058125e-213	1.19634	0.388	0.141	1.96054383415399e-209	0	ANK3	CD4_c0_Th0_RIPK2
SMCHD1	2.09982874681254e-213	0.728618	0.866	0.582	3.27300306765671e-209	0	SMCHD1	CD4_c0_Th0_RIPK2
TOB1	5.74771883116073e-201	0.94386	0.81	0.562	8.95896934213022e-197	0	TOB1	CD4_c0_Th0_RIPK2
LEF1	3.79555442536423e-197	0.804572	0.531	0.248	5.91613068281523e-193	0	LEF1	CD4_c0_Th0_RIPK2
TP53BP2	1.60859384746599e-195	1.07313	0.518	0.253	2.50731523004523e-191	0	TP53BP2	CD4_c0_Th0_RIPK2
ITGB1	1.91871482030498e-193	0.967922	0.516	0.249	2.99070079040937e-189	0	ITGB1	CD4_c0_Th0_RIPK2
FXYD5	2.59005371502585e-188	0.474261	0.981	0.851	4.03711672561079e-184	0	FXYD5	CD4_c0_Th0_RIPK2
NELL2	4.98973615810911e-182	0.808752	0.524	0.255	7.77750174964468e-178	0	NELL2	CD4_c0_Th0_RIPK2
LDHB	1.74386751649838e-179	0.664987	0.786	0.504	2.71816629796603e-175	0	LDHB	CD4_c0_Th0_RIPK2
CD40LG	1.72990119550103e-177	0.642297	0.726	0.417	2.69639699342746e-173	0	CD40LG	CD4_c0_Th0_RIPK2
EZR	2.19482964996459e-176	0.545216	0.962	0.848	3.42108097539981e-172	0	EZR	CD4_c0_Th0_RIPK2
CD52	4.0499934580439e-172	0.584883	0.897	0.675	6.31272480305302e-168	0	CD52	CD4_c0_Th0_RIPK2
AP3M2	7.59254776563953e-170	0.884745	0.458	0.211	1.18345042023023e-165	0	AP3M2	CD4_c0_Th0_RIPK2
KLF3	1.73097602418724e-169	0.850742	0.5	0.244	2.69807232890066e-165	0	KLF3	CD4_c0_Th0_RIPK2
S100A11	3.86171138514239e-169	0.699144	0.702	0.418	6.01924953602145e-165	0	S100A11	CD4_c0_Th0_RIPK2
MAL	6.89701276137971e-167	0.825343	0.446	0.203	1.07503737911626e-162	0	MAL	CD4_c0_Th0_RIPK2
BIRC3	2.11835726917346e-166	0.730983	0.713	0.435	3.30188347546068e-162	0	BIRC3	CD4_c0_Th0_RIPK2
IL7R	2.21682927322932e-159	0.389582	0.964	0.896	3.45537178818254e-155	0	IL7R	CD4_c0_Th0_RIPK2
RIPK2	5.27422356197787e-157	1.24576	0.341	0.142	8.22093226605491e-153	0	RIPK2	CD4_c0_Th0_RIPK2
CA5B	7.55458327794099e-153	0.98681	0.346	0.142	1.17753289553266e-148	0	CA5B	CD4_c0_Th0_RIPK2
PIK3R1	1.0156503119326e-151	0.603814	0.827	0.589	1.58309414120934e-147	0	PIK3R1	CD4_c0_Th0_RIPK2
CRIP1	1.18423259490512e-151	0.550915	0.935	0.765	1.84586334567861e-147	0	CRIP1	CD4_c0_Th0_RIPK2
GPCPD1	3.71486781479416e-151	0.690538	0.713	0.448	5.79036446291966e-147	0	GPCPD1	CD4_c0_Th0_RIPK2
ZC3HAV1	2.93933052239117e-148	0.487509	0.941	0.714	4.58153448525112e-144	0	ZC3HAV1	CD4_c0_Th0_RIPK2
CNOT6L	6.79812264975867e-147	0.433486	0.968	0.787	1.05962337741788e-142	0	CNOT6L	CD4_c0_Th0_RIPK2
SAMSN1	6.08808815844472e-146	0.50696	0.788	0.507	9.48950301256779e-142	0	SAMSN1	CD4_c0_Th0_RIPK2
TIPARP	2.38379814520832e-145	0.643045	0.704	0.431	3.7156261689362e-141	0	TIPARP	CD4_c0_Th0_RIPK2
CD55	4.90648142327848e-145	0.489181	0.763	0.491	7.64773259446417e-141	0	CD55	CD4_c0_Th0_RIPK2
RASSF3	6.80219135369758e-145	0.701951	0.545	0.291	1.06025756630084e-140	0	RASSF3	CD4_c0_Th0_RIPK2
LRRC8C	7.92388528632003e-145	0.928989	0.436	0.214	1.2350959995787e-140	0	LRRC8C	CD4_c0_Th0_RIPK2
STK17A	2.59267417403357e-143	0.546787	0.777	0.514	4.04120123506612e-139	0	STK17A	CD4_c0_Th0_RIPK2
SC5D	6.6215334558419e-140	0.717617	0.478	0.241	1.03209841976208e-135	0	SC5D	CD4_c0_Th0_RIPK2
SKIL	1.34322114224354e-139	0.682464	0.576	0.325	2.093678794415e-135	0	SKIL	CD4_c0_Th0_RIPK2
EIF1	7.16858060449841e-139	0.490942	0.831	0.55	1.11736665882317e-134	0	EIF1	CD4_c0_Th0_RIPK2
TESPA1	1.40597368029573e-138	0.622947	0.585	0.323	2.19149117547696e-134	0	TESPA1	CD4_c0_Th0_RIPK2
SERINC5	4.80753186265723e-138	0.77589	0.45	0.222	7.49349991432382e-134	0	SERINC5	CD4_c0_Th0_RIPK2
ATP1A1	7.14901089053112e-138	0.615092	0.619	0.356	1.11431632750709e-133	0	ATP1A1	CD4_c0_Th0_RIPK2
TRAT1	8.87004562776161e-136	0.635574	0.557	0.303	1.3825740119992e-131	0	TRAT1	CD4_c0_Th0_RIPK2
DOCK9	9.18326085781959e-136	0.60808	0.537	0.286	1.43139486990834e-131	0	DOCK9	CD4_c0_Th0_RIPK2
GIMAP4	1.09636070380033e-135	0.592162	0.648	0.382	1.70889742901358e-131	0	GIMAP4	CD4_c0_Th0_RIPK2
OSBPL8	3.33429541256346e-134	0.617177	0.594	0.342	5.19716625956267e-130	0	OSBPL8	CD4_c0_Th0_RIPK2
NLRP3	1.52369926038077e-131	1.14403	0.352	0.162	2.37499003715551e-127	0	NLRP3	CD4_c0_Th0_RIPK2
SH3BP5	1.13012376941239e-128	0.720041	0.446	0.226	1.76152391938309e-124	0	SH3BP5	CD4_c0_Th0_RIPK2
UPP1	2.48614660519285e-124	0.661115	0.455	0.234	3.87515671351409e-120	0	UPP1	CD4_c0_Th0_RIPK2
AKIRIN1	4.95643725899575e-123	0.568816	0.61	0.359	7.72559875559668e-119	0	AKIRIN1	CD4_c0_Th0_RIPK2
RNF19A	1.72990554540951e-122	0.583741	0.711	0.462	2.69640377362981e-118	0	RNF19A	CD4_c0_Th0_RIPK2
TSPAN18	4.2151499931267e-122	1.09811	0.23	0.082	6.57015429428659e-118	0	TSPAN18	CD4_c0_Th0_RIPK2
TMSB4X	9.11265405029342e-122	0.319565	0.997	0.975	1.42038938681923e-117	0	TMSB4X	CD4_c0_Th0_RIPK2
GPR171	4.74304979773409e-121	0.645485	0.636	0.397	7.39299171972812e-117	0	GPR171	CD4_c0_Th0_RIPK2
RASA3	3.9682192276485e-119	0.459038	0.705	0.444	6.18526331013571e-115	0	RASA3	CD4_c0_Th0_RIPK2
GIMAP7	4.53450171863677e-119	0.551692	0.669	0.413	7.06792782883914e-115	0	GIMAP7	CD4_c0_Th0_RIPK2
P2RY10	1.15703104354119e-116	0.553264	0.699	0.445	1.80346428756765e-112	0	P2RY10	CD4_c0_Th0_RIPK2
CD44	3.15964085103038e-116	0.327204	0.994	0.915	4.92493219450106e-112	0	CD44	CD4_c0_Th0_RIPK2
BTG1	4.40713627763363e-116	0.258325	1	0.969	6.86940331594754e-112	0	BTG1	CD4_c0_Th0_RIPK2
TC2N	8.0989604477497e-116	0.455656	0.682	0.414	1.26238496499075e-111	0	TC2N	CD4_c0_Th0_RIPK2
CDC14A	1.41655823036553e-114	0.526676	0.696	0.447	2.20798931367075e-110	0	CDC14A	CD4_c0_Th0_RIPK2
TMSB10	1.17438213364136e-112	0.372468	0.988	0.919	1.83050943170678e-108	0	TMSB10	CD4_c0_Th0_RIPK2
CNN2	4.36289013410387e-111	0.457046	0.815	0.58	6.8004368520277e-107	0	CNN2	CD4_c0_Th0_RIPK2
COTL1	1.29772186791535e-110	0.444851	0.775	0.522	2.02275907551965e-106	0	COTL1	CD4_c0_Th0_RIPK2
CD99	1.52555097519631e-110	0.414619	0.85	0.611	2.37787630503848e-106	0	CD99	CD4_c0_Th0_RIPK2
PER1	5.85231206329859e-110	0.372765	0.951	0.794	9.12199881306352e-106	0	PER1	CD4_c0_Th0_RIPK2
FAM107B	1.24150908563199e-109	0.496467	0.818	0.582	1.93514021177459e-105	0	FAM107B	CD4_c0_Th0_RIPK2
ADD3	2.26467882624367e-109	0.563971	0.558	0.329	3.52995488646602e-105	0	ADD3	CD4_c0_Th0_RIPK2
TXNIP	3.52970207943667e-108	0.383381	0.987	0.883	5.50174663121793e-104	0	TXNIP	CD4_c0_Th0_RIPK2
CD47	9.68620632269108e-108	0.437664	0.731	0.475	1.50978897951786e-103	0	CD47	CD4_c0_Th0_RIPK2
MSN	8.42519903381847e-107	0.388725	0.932	0.755	1.31323577340128e-102	0	MSN	CD4_c0_Th0_RIPK2
PDE4B	1.147624569213e-106	0.527436	0.717	0.491	1.7888024160323e-102	0	PDE4B	CD4_c0_Th0_RIPK2
TNFAIP8	2.15839396475213e-106	0.452983	0.664	0.414	3.36428867285914e-102	0	TNFAIP8	CD4_c0_Th0_RIPK2
CCR4	2.22987796522855e-106	0.741629	0.554	0.354	3.47571078440174e-102	0	CCR4	CD4_c0_Th0_RIPK2
SMDT1	9.14690974375745e-106	0.516226	0.586	0.349	1.42572882175947e-101	0	SMDT1	CD4_c0_Th0_RIPK2
SYNE2	1.51520785701317e-105	0.360413	0.964	0.808	2.36175448672643e-101	0	SYNE2	CD4_c0_Th0_RIPK2
LPAR6	3.04135489445438e-105	0.806225	0.386	0.202	4.74055987398604e-101	0	LPAR6	CD4_c0_Th0_RIPK2
PLAC8	3.09569435781176e-105	0.504623	0.485	0.263	4.82525879552118e-101	0	PLAC8	CD4_c0_Th0_RIPK2
LAPTM5	9.72191626066503e-105	0.302778	0.992	0.911	1.51535508754986e-100	0	LAPTM5	CD4_c0_Th0_RIPK2
LEPROTL1	4.156201878689e-104	0.371505	0.9	0.679	6.47827186831254e-100	0	LEPROTL1	CD4_c0_Th0_RIPK2
GCSAM	8.53007753202661e-104	1.11711	0.204	0.075	1.32958318491699e-99	0	GCSAM	CD4_c0_Th0_RIPK2
STT3B	9.98957673207236e-104	0.47346	0.672	0.425	1.55707532522812e-99	0	STT3B	CD4_c0_Th0_RIPK2
ELL2	5.50243864936962e-102	0.445888	0.685	0.444	8.57665112277243e-98	0	ELL2	CD4_c0_Th0_RIPK2
RACK1	1.04313229508632e-101	0.385829	0.905	0.697	1.62593030835104e-97	0	RACK1	CD4_c0_Th0_RIPK2
TGFBR2	6.31723325480852e-101	0.341333	0.819	0.546	9.84667147427005e-97	0	TGFBR2	CD4_c0_Th0_RIPK2
FKBP5	1.17370724642292e-100	0.364931	0.899	0.653	1.8294574849994e-96	0	FKBP5	CD4_c0_Th0_RIPK2
TES	2.8674295407484e-100	0.541597	0.495	0.284	4.46946242516453e-96	0	TES	CD4_c0_Th0_RIPK2
CRYBG1	3.89742088609269e-100	0.3988	0.822	0.568	6.07490993515267e-96	0	CRYBG1	CD4_c0_Th0_RIPK2
SMAD7	5.74733054991426e-100	0.482727	0.542	0.325	8.95836412815136e-96	0	SMAD7	CD4_c0_Th0_RIPK2
DNAJA1	9.32882812426417e-100	0.54663	0.628	0.399	1.45408443972906e-95	0	DNAJA1	CD4_c0_Th0_RIPK2
CD3G	1.65231469402191e-99	0.46619	0.675	0.433	2.57546291357195e-95	0	CD3G	CD4_c0_Th0_RIPK2
YPEL5	7.90592653694234e-99	0.365052	0.896	0.705	1.2322967693132e-94	0	YPEL5	CD4_c0_Th0_RIPK2
IFITM2	2.28150977292137e-98	0.460446	0.702	0.465	3.55618928305253e-94	0	IFITM2	CD4_c0_Th0_RIPK2
PLK3	1.13887231870766e-97	0.33342	0.764	0.513	1.77516028316962e-93	0	PLK3	CD4_c0_Th0_RIPK2
TMBIM1	2.28241283534704e-97	0.515745	0.497	0.284	3.55759688645542e-93	0	TMBIM1	CD4_c0_Th0_RIPK2
SGK1	6.48850606885422e-97	0.778193	0.444	0.254	1.01136344095231e-92	0	SGK1	CD4_c0_Th0_RIPK2
CIB1	1.81481704272179e-96	0.4427	0.754	0.526	2.82875532449045e-92	0	CIB1	CD4_c0_Th0_RIPK2
MCL1	3.50984228651866e-96	0.289152	0.989	0.948	5.47079117199664e-92	0	MCL1	CD4_c0_Th0_RIPK2
TRABD2A	8.55445281624714e-96	0.459216	0.383	0.193	1.33338256046844e-91	0	TRABD2A	CD4_c0_Th0_RIPK2
CD53	9.15372865407817e-96	0.32333	0.962	0.799	1.42679168531116e-91	0	CD53	CD4_c0_Th0_RIPK2
TUBA4A	9.59142588709998e-96	0.432646	0.702	0.466	1.49501555302227e-91	0	TUBA4A	CD4_c0_Th0_RIPK2
RGCC	1.02655995971152e-95	0.326851	0.863	0.661	1.60009900920235e-91	0	RGCC	CD4_c0_Th0_RIPK2
ICAM2	1.13684991704684e-95	0.672059	0.587	0.379	1.77200796570091e-91	0	ICAM2	CD4_c0_Th0_RIPK2
ANXA2	2.75761091672981e-95	0.685299	0.456	0.263	4.29828813590676e-91	0	ANXA2	CD4_c0_Th0_RIPK2
BICDL1	3.19552225627471e-95	0.291214	0.635	0.397	4.98086054085539e-91	0	BICDL1	CD4_c0_Th0_RIPK2
USP3	1.48088026743279e-94	0.452738	0.551	0.325	2.30824807284749e-90	0	USP3	CD4_c0_Th0_RIPK2
GPR132	1.94256424810871e-94	0.475616	0.705	0.485	3.02787489352705e-90	0	GPR132	CD4_c0_Th0_RIPK2
FBXO34	2.23415410092531e-94	0.618643	0.424	0.232	3.48237599711229e-90	0	FBXO34	CD4_c0_Th0_RIPK2
KCNA3	2.85908625477123e-94	0.39545	0.627	0.384	4.45645774531192e-90	0	KCNA3	CD4_c0_Th0_RIPK2
RAP2B	5.40750792669276e-94	0.491527	0.543	0.326	8.428682605336e-90	0	RAP2B	CD4_c0_Th0_RIPK2
MACF1	6.85352537192892e-94	0.39546	0.807	0.57	1.06825899972256e-89	0	MACF1	CD4_c0_Th0_RIPK2
ATP1B3	7.44354752911487e-94	0.561912	0.44	0.249	1.16022575336314e-89	0	ATP1B3	CD4_c0_Th0_RIPK2
ELF1	1.69625474976326e-93	0.375778	0.876	0.637	2.64395227845599e-89	0	ELF1	CD4_c0_Th0_RIPK2
EEF1G	2.06577816001277e-93	0.341381	0.94	0.771	3.2199284180119e-89	0	EEF1G	CD4_c0_Th0_RIPK2
KDSR	2.43945643978058e-93	0.719822	0.37	0.197	3.80238075268599e-89	0	KDSR	CD4_c0_Th0_RIPK2
KAT6A	3.97824199631238e-93	0.425428	0.679	0.444	6.20088579965211e-89	0	KAT6A	CD4_c0_Th0_RIPK2
ARID5B	4.28360314788153e-92	0.385166	0.826	0.59	6.67685222660295e-88	0	ARID5B	CD4_c0_Th0_RIPK2
SH3BGRL3	1.65349361521144e-91	0.390639	0.919	0.745	2.57730049803007e-87	0	SH3BGRL3	CD4_c0_Th0_RIPK2
MCOLN2	2.40641466550838e-91	0.824929	0.238	0.102	3.75087853912792e-87	0	MCOLN2	CD4_c0_Th0_RIPK2
PATJ	2.83522738926677e-91	0.399631	0.613	0.378	4.41926893165012e-87	0	PATJ	CD4_c0_Th0_RIPK2
UBA52	5.1608499746367e-91	0.319526	0.966	0.831	8.04421685546623e-87	0	UBA52	CD4_c0_Th0_RIPK2
TSPAN14	7.71845647239728e-91	0.388997	0.689	0.447	1.20307581035256e-86	0	TSPAN14	CD4_c0_Th0_RIPK2
LPIN2	1.09887202447799e-90	0.441192	0.645	0.41	1.71281182455384e-86	0	LPIN2	CD4_c0_Th0_RIPK2
TIMP1	1.80419711878347e-90	0.579421	0.426	0.239	2.8122020490478e-86	0	TIMP1	CD4_c0_Th0_RIPK2
NFKB1	3.61223296087926e-90	0.484104	0.535	0.326	5.6303875161225e-86	0	NFKB1	CD4_c0_Th0_RIPK2
FTH1	1.21760625403021e-89	0.342052	0.987	0.922	1.89788286815689e-85	0	FTH1	CD4_c0_Th0_RIPK2
CDC42SE1	1.34695081840342e-89	0.313047	0.946	0.781	2.09949224064541e-85	0	CDC42SE1	CD4_c0_Th0_RIPK2
EVI2B	1.55759165327059e-88	0.515636	0.511	0.304	2.42781810995286e-84	0	EVI2B	CD4_c0_Th0_RIPK2
MAP2K1	1.72446220264023e-88	0.538349	0.417	0.23	2.68791923525533e-84	0	MAP2K1	CD4_c0_Th0_RIPK2
SARAF	2.35794995510945e-88	0.329095	0.935	0.731	3.6753365950291e-84	0	SARAF	CD4_c0_Th0_RIPK2
FAAH2	2.76373439970317e-88	0.927573	0.275	0.132	4.30783280881733e-84	0	FAAH2	CD4_c0_Th0_RIPK2
CCSER2	3.56774694173407e-88	0.379805	0.736	0.503	5.5610471580809e-84	0	CCSER2	CD4_c0_Th0_RIPK2
EIF3H	3.86373781164141e-88	0.503624	0.514	0.303	6.02240812700547e-84	0	EIF3H	CD4_c0_Th0_RIPK2
ABLIM1	7.21330277051366e-88	0.391535	0.443	0.241	1.12433750283996e-83	0	ABLIM1	CD4_c0_Th0_RIPK2
CTSB	8.45520717355625e-88	0.40013	0.621	0.394	1.31791314214221e-83	0	CTSB	CD4_c0_Th0_RIPK2
PLP2	9.39094523058345e-88	0.492425	0.559	0.347	1.46376663309104e-83	0	PLP2	CD4_c0_Th0_RIPK2
PRKCB	1.04999811830774e-87	0.403506	0.62	0.388	1.63663206700628e-83	0	PRKCB	CD4_c0_Th0_RIPK2
FOXN2	1.39221695530031e-87	0.562739	0.466	0.273	2.1700485682266e-83	0	FOXN2	CD4_c0_Th0_RIPK2
PHF5A	3.19959947984645e-87	0.460922	0.555	0.343	4.98721570923667e-83	0	PHF5A	CD4_c0_Th0_RIPK2
SHISAL2A	3.92246011284461e-87	0.76973	0.242	0.106	6.11393857789089e-83	0	SHISAL2A	CD4_c0_Th0_RIPK2
MALT1	5.46857477361794e-87	0.460308	0.572	0.353	8.52386749963829e-83	0	MALT1	CD4_c0_Th0_RIPK2
CD48	7.67450479900367e-87	0.377709	0.759	0.539	1.1962250630207e-82	0	CD48	CD4_c0_Th0_RIPK2
TAB2	8.73914623051244e-87	0.45279	0.582	0.359	1.36217072294997e-82	0	TAB2	CD4_c0_Th0_RIPK2
ETS1	9.15735805229812e-86	0.289217	0.974	0.833	1.42735739961171e-81	0	ETS1	CD4_c0_Th0_RIPK2
FRMD4B	1.45630217382228e-85	0.694256	0.464	0.281	2.26993819833679e-81	0	FRMD4B	CD4_c0_Th0_RIPK2
BTBD19	1.85886087523892e-85	0.43174	0.348	0.18	2.8974064462349e-81	0	BTBD19	CD4_c0_Th0_RIPK2
TUBB2A	3.13258023219351e-85	0.74958	0.298	0.148	4.88275280792002e-81	0	TUBB2A	CD4_c0_Th0_RIPK2
SESN3	3.39276746073403e-85	0.59334	0.425	0.245	5.28830664104613e-81	0	SESN3	CD4_c0_Th0_RIPK2
SFMBT1	3.90234149623763e-85	0.618492	0.336	0.173	6.08257969018559e-81	0	SFMBT1	CD4_c0_Th0_RIPK2
PTGER4	4.32402811221876e-85	0.335904	0.918	0.727	6.73986261851538e-81	0	PTGER4	CD4_c0_Th0_RIPK2
CD28	4.69879384712992e-85	0.353567	0.827	0.594	7.32400996952141e-81	0	CD28	CD4_c0_Th0_RIPK2
FAM102A	5.78742182454066e-85	0.392367	0.819	0.597	9.02085439791152e-81	0	FAM102A	CD4_c0_Th0_RIPK2
ARHGDIB	1.17207085323373e-84	0.268915	0.986	0.889	1.82690683893542e-80	0	ARHGDIB	CD4_c0_Th0_RIPK2
APP	2.74746451579073e-84	0.649251	0.297	0.146	4.28247294076302e-80	0	APP	CD4_c0_Th0_RIPK2
MAN2A1	3.12854839096749e-84	0.620373	0.415	0.237	4.87646837700103e-80	0	MAN2A1	CD4_c0_Th0_RIPK2
TCF7	1.98363025355705e-83	0.256045	0.794	0.542	3.09188447621938e-79	0	TCF7	CD4_c0_Th0_RIPK2
HIVEP2	5.88653983587011e-83	0.540389	0.381	0.206	9.17534964217074e-79	0	HIVEP2	CD4_c0_Th0_RIPK2
ZBTB10	6.06238560629109e-83	0.582964	0.333	0.171	9.44944044452593e-79	0	ZBTB10	CD4_c0_Th0_RIPK2
LRRFIP1	8.3138760333184e-83	0.421814	0.504	0.299	1.29588385731334e-78	0	LRRFIP1	CD4_c0_Th0_RIPK2
EMB	2.20197809331418e-82	0.384805	0.652	0.419	3.43222325404881e-78	0	EMB	CD4_c0_Th0_RIPK2
HSPD1	4.85325670270561e-82	0.491678	0.647	0.437	7.56477122250723e-78	0	HSPD1	CD4_c0_Th0_RIPK2
MPZL3	1.19314577175338e-81	0.351277	0.628	0.404	1.859756314432e-77	0	MPZL3	CD4_c0_Th0_RIPK2
ELK3	3.20590038269291e-81	0.529592	0.447	0.261	4.99703692650344e-77	0	ELK3	CD4_c0_Th0_RIPK2
VASH1	3.4900759713929e-81	0.64937	0.288	0.144	5.43998141661011e-77	0	VASH1	CD4_c0_Th0_RIPK2
PPP2R5C	3.92922359089523e-81	0.319616	0.861	0.638	6.1244808111284e-77	0	PPP2R5C	CD4_c0_Th0_RIPK2
CEMIP2	6.60919646386171e-81	0.466158	0.621	0.416	1.03017545282213e-76	0	CEMIP2	CD4_c0_Th0_RIPK2
HIGD2A	8.72011087471301e-81	0.454775	0.477	0.285	1.35920368204152e-76	0	HIGD2A	CD4_c0_Th0_RIPK2
SLC39A8	1.46215520983876e-80	0.567823	0.337	0.177	2.27906132557567e-76	0	SLC39A8	CD4_c0_Th0_RIPK2
SLC38A2	5.57106445752154e-80	0.384381	0.64	0.416	8.68361816993883e-76	0	SLC38A2	CD4_c0_Th0_RIPK2
ARHGEF18	1.03099336537277e-79	0.433714	0.423	0.24	1.60700935860654e-75	0	ARHGEF18	CD4_c0_Th0_RIPK2
BIN2	1.39965180956305e-79	0.369059	0.679	0.451	2.18163727556592e-75	0	BIN2	CD4_c0_Th0_RIPK2
HNRNPU	1.48878945271681e-79	0.382403	0.672	0.441	2.32057611994969e-75	0	HNRNPU	CD4_c0_Th0_RIPK2
HINT1	2.16461327434515e-79	0.472485	0.474	0.281	3.37398271072178e-75	0	HINT1	CD4_c0_Th0_RIPK2
STK24	3.73167245065613e-79	0.360732	0.7	0.466	5.81655784883771e-75	0	STK24	CD4_c0_Th0_RIPK2
IL6R	8.04703666803444e-79	0.784747	0.267	0.131	1.25429160544653e-74	0	IL6R	CD4_c0_Th0_RIPK2
EHD4	8.60208770236958e-79	0.774073	0.257	0.125	1.34080741016835e-74	0	EHD4	CD4_c0_Th0_RIPK2
TLE5	1.07933616010841e-78	0.357539	0.77	0.542	1.68236127276098e-74	0	TLE5	CD4_c0_Th0_RIPK2
ITK	1.30728497723974e-78	0.330548	0.909	0.712	2.03766509402358e-74	0	ITK	CD4_c0_Th0_RIPK2
PTGER2	1.46898639463574e-78	0.448641	0.515	0.315	2.28970909331873e-74	0	PTGER2	CD4_c0_Th0_RIPK2
LSR	2.19202600424024e-78	0.477355	0.464	0.277	3.41671093280927e-74	0	LSR	CD4_c0_Th0_RIPK2
JMJD1C	2.27622346465186e-78	0.369776	0.646	0.426	3.54794951435285e-74	0	JMJD1C	CD4_c0_Th0_RIPK2
ARHGEF3	2.59998137625119e-78	0.370175	0.639	0.413	4.05259097116273e-74	0	ARHGEF3	CD4_c0_Th0_RIPK2
MYH9	3.99718739301165e-78	0.34403	0.873	0.661	6.23041598948725e-74	0	MYH9	CD4_c0_Th0_RIPK2
GLIPR1	4.24900052209367e-78	0.360475	0.691	0.467	6.62291711378741e-74	0	GLIPR1	CD4_c0_Th0_RIPK2
ERAP2	4.72318079574542e-78	0.501773	0.453	0.267	7.36202190632839e-74	0	ERAP2	CD4_c0_Th0_RIPK2
CYSTM1	5.83281229530352e-78	0.772684	0.206	0.088	9.0916045246896e-74	0	CYSTM1	CD4_c0_Th0_RIPK2
BIRC2	1.87088803003272e-77	0.636977	0.381	0.218	2.916153172412e-73	0	BIRC2	CD4_c0_Th0_RIPK2
UBE2D3	2.14560402286863e-77	0.376345	0.573	0.357	3.34435299044533e-73	0	UBE2D3	CD4_c0_Th0_RIPK2
AGPAT4	2.6042433134617e-77	0.680336	0.281	0.142	4.05923405269275e-73	0	AGPAT4	CD4_c0_Th0_RIPK2
LPGAT1	3.46892764975296e-77	0.446319	0.33	0.17	5.40701752766995e-73	0	LPGAT1	CD4_c0_Th0_RIPK2
AKT3	3.69906850955095e-77	0.508968	0.349	0.187	5.76573808583706e-73	0	AKT3	CD4_c0_Th0_RIPK2
ESYT2	8.90487659837209e-77	0.328338	0.727	0.501	1.38800311538826e-72	0	ESYT2	CD4_c0_Th0_RIPK2
STK17B	1.19003606298795e-76	0.280978	0.944	0.763	1.85490921137932e-72	0	STK17B	CD4_c0_Th0_RIPK2
FBXL8	4.18644899514648e-76	0.743672	0.209	0.092	6.52541804873481e-72	0	FBXL8	CD4_c0_Th0_RIPK2
YWHAB	7.5178692967549e-76	0.419556	0.534	0.329	1.17181028728519e-71	0	YWHAB	CD4_c0_Th0_RIPK2
TAGAP	9.08460561493628e-76	0.354177	0.92	0.762	1.41601747720012e-71	0	TAGAP	CD4_c0_Th0_RIPK2
FOXP1	9.74340224017969e-75	0.297168	0.797	0.562	1.51870410717681e-70	0	FOXP1	CD4_c0_Th0_RIPK2
GLIPR2	1.03589952833568e-74	0.491239	0.433	0.256	1.61465659481682e-70	0	GLIPR2	CD4_c0_Th0_RIPK2
CYTIP	1.32271161005923e-74	0.257459	0.994	0.914	2.06171058659933e-70	0	CYTIP	CD4_c0_Th0_RIPK2
CEBPZ	1.92603209702689e-74	0.515878	0.358	0.198	3.00210622963581e-70	0	CEBPZ	CD4_c0_Th0_RIPK2
KLF10	6.89379786860602e-74	0.561201	0.269	0.133	1.07453627377962e-69	0	KLF10	CD4_c0_Th0_RIPK2
PDE3B	1.47475883294137e-73	0.406588	0.433	0.255	2.29870659290572e-69	0	PDE3B	CD4_c0_Th0_RIPK2
SDCBP	2.17686394242339e-73	0.384486	0.558	0.351	3.39307782705534e-69	0	SDCBP	CD4_c0_Th0_RIPK2
EIF4G2	2.66222920883156e-73	0.472667	0.409	0.236	4.14961666780575e-69	0	EIF4G2	CD4_c0_Th0_RIPK2
DNAJB1	7.89654039747511e-73	0.309326	0.976	0.87	1.23083375175445e-68	0	DNAJB1	CD4_c0_Th0_RIPK2
RNF125	1.23071723347358e-72	0.348496	0.592	0.385	1.91831895181526e-68	0	RNF125	CD4_c0_Th0_RIPK2
AFAP1	1.81204983435126e-72	0.710186	0.228	0.106	2.82444207680331e-68	0	AFAP1	CD4_c0_Th0_RIPK2
DDX21	3.72233878125366e-72	0.394624	0.484	0.295	5.80200945834008e-68	0	DDX21	CD4_c0_Th0_RIPK2
OCIAD2	4.67946024525432e-72	0.587561	0.354	0.199	7.2938746842779e-68	0	OCIAD2	CD4_c0_Th0_RIPK2
TNFSF8	5.27043491752634e-72	0.413854	0.487	0.296	8.21502690594831e-68	0	TNFSF8	CD4_c0_Th0_RIPK2
ANKRD12	1.11707777849129e-71	0.336724	0.563	0.354	1.74118913333438e-67	0	ANKRD12	CD4_c0_Th0_RIPK2
CSRNP1	1.11712163436906e-71	0.261587	0.929	0.754	1.74125749149106e-67	0	CSRNP1	CD4_c0_Th0_RIPK2
DNTTIP2	1.19730655647459e-71	0.458136	0.4	0.233	1.86624172957694e-67	0	DNTTIP2	CD4_c0_Th0_RIPK2
GLUL	2.79109230555699e-71	0.533785	0.507	0.321	4.35047557667168e-67	0	GLUL	CD4_c0_Th0_RIPK2
ITGA6	3.32305914224635e-71	0.514187	0.246	0.117	5.17965228501938e-67	0	ITGA6	CD4_c0_Th0_RIPK2
PELI1	3.58414335710417e-71	0.504206	0.427	0.256	5.58660425071826e-67	0	PELI1	CD4_c0_Th0_RIPK2
STK38	4.65682593769461e-71	0.289022	0.591	0.377	7.25859458908458e-67	0	STK38	CD4_c0_Th0_RIPK2
IQGAP2	5.39844839274402e-71	0.378892	0.465	0.276	8.4145615097701e-67	0	IQGAP2	CD4_c0_Th0_RIPK2
MCUB	5.71172490213671e-71	0.441331	0.329	0.176	8.90286560496049e-67	0	MCUB	CD4_c0_Th0_RIPK2
TGIF1	6.39161191781034e-71	0.46925	0.531	0.345	9.96260549629098e-67	0	TGIF1	CD4_c0_Th0_RIPK2
EIF4A2	7.1229238726419e-71	0.336605	0.637	0.419	1.11025014402869e-66	0	EIF4A2	CD4_c0_Th0_RIPK2
RILPL2	9.10323629206468e-71	0.43122	0.518	0.33	1.41892144084412e-66	0	RILPL2	CD4_c0_Th0_RIPK2
TMEM243	1.36297246906638e-70	0.29758	0.514	0.314	2.12446518753376e-66	0	TMEM243	CD4_c0_Th0_RIPK2
NDFIP1	1.40260385815976e-70	0.328115	0.662	0.447	2.18623863371362e-66	0	NDFIP1	CD4_c0_Th0_RIPK2
ARRB2	1.52543832325074e-70	0.311478	0.712	0.495	2.37770071445092e-66	0	ARRB2	CD4_c0_Th0_RIPK2
TPM4	2.5455930700763e-70	0.564749	0.398	0.235	3.96781591832794e-66	0	TPM4	CD4_c0_Th0_RIPK2
CLDND1	2.80931898497865e-70	0.354356	0.636	0.434	4.37888550188623e-66	0	CLDND1	CD4_c0_Th0_RIPK2
SLC2A3	3.30365701235931e-70	0.297339	0.901	0.723	5.14941018516446e-66	0	SLC2A3	CD4_c0_Th0_RIPK2
RNF139	3.39124797659351e-70	0.438448	0.399	0.231	5.2859382211163e-66	0	RNF139	CD4_c0_Th0_RIPK2
EIF4B	4.69418020275061e-70	0.338533	0.647	0.43	7.31681868202737e-66	0	EIF4B	CD4_c0_Th0_RIPK2
COX7C	5.92018910755505e-70	0.363272	0.649	0.435	9.22779876194605e-66	0	COX7C	CD4_c0_Th0_RIPK2
ECE1	1.11396056936012e-69	0.432834	0.368	0.208	1.73633033946162e-65	0	ECE1	CD4_c0_Th0_RIPK2
LDLRAP1	1.62782284882316e-69	0.274616	0.447	0.259	2.53728747446067e-65	0	LDLRAP1	CD4_c0_Th0_RIPK2
FLI1	1.69598350916755e-69	0.349765	0.608	0.401	2.64352949573946e-65	0	FLI1	CD4_c0_Th0_RIPK2
ODC1	2.12976693484941e-69	0.450314	0.367	0.207	3.31966772134977e-65	0	ODC1	CD4_c0_Th0_RIPK2
PLSCR3	2.62925483084136e-69	0.422478	0.365	0.206	4.09821950483244e-65	0	PLSCR3	CD4_c0_Th0_RIPK2
ANKRD13A	4.0282868168489e-69	0.469145	0.338	0.185	6.27889066142237e-65	0	ANKRD13A	CD4_c0_Th0_RIPK2
HSPA8	4.18104024755965e-69	0.309976	0.966	0.839	6.51698743387123e-65	0	HSPA8	CD4_c0_Th0_RIPK2
HERPUD2	7.28812015890637e-69	0.326424	0.67	0.457	1.13599928916874e-64	0	HERPUD2	CD4_c0_Th0_RIPK2
SMAP2	9.34165983683774e-69	0.287983	0.958	0.803	1.4560845187679e-64	0	SMAP2	CD4_c0_Th0_RIPK2
TRANK1	1.03049245804401e-68	0.487054	0.384	0.221	1.6062285943532e-64	0	TRANK1	CD4_c0_Th0_RIPK2
CD3D	2.66880799967455e-68	0.315861	0.894	0.699	4.15987102909271e-64	0	CD3D	CD4_c0_Th0_RIPK2
HSPA5	2.91308905264719e-68	0.452544	0.4	0.234	4.54063190636118e-64	0	HSPA5	CD4_c0_Th0_RIPK2
GIMAP2	3.34338403873482e-68	0.413348	0.469	0.288	5.21133270117597e-64	0	GIMAP2	CD4_c0_Th0_RIPK2
GTF2B	5.38056253128427e-68	0.304783	0.492	0.3	8.38668281751279e-64	0	GTF2B	CD4_c0_Th0_RIPK2
DCTN6	6.07502428063871e-68	0.541082	0.371	0.215	9.46914034623155e-64	0	DCTN6	CD4_c0_Th0_RIPK2
ELK4	6.2357686464086e-68	0.336474	0.632	0.416	9.71969258915709e-64	0	ELK4	CD4_c0_Th0_RIPK2
ITGB7	6.24992300205097e-68	0.341328	0.561	0.36	9.74175498329685e-64	0	ITGB7	CD4_c0_Th0_RIPK2
DUSP5	1.09713344307037e-67	0.327834	0.652	0.443	1.71010189771379e-63	0	DUSP5	CD4_c0_Th0_RIPK2
MAP3K2	1.1235251526953e-67	0.454011	0.4	0.235	1.75123865550616e-63	0	MAP3K2	CD4_c0_Th0_RIPK2
TRADD	1.59860129286377e-67	0.254379	0.524	0.326	2.49173983518676e-63	0	TRADD	CD4_c0_Th0_RIPK2
UBL3	3.10139080402435e-67	0.476931	0.365	0.21	4.83413784623276e-63	0	UBL3	CD4_c0_Th0_RIPK2
CD58	4.84906972738156e-67	0.485861	0.382	0.223	7.55824498406965e-63	0	CD58	CD4_c0_Th0_RIPK2
SH3YL1	7.49481696584215e-67	0.638672	0.238	0.118	1.16821712046582e-62	0	SH3YL1	CD4_c0_Th0_RIPK2
BAZ1A	8.89955796790211e-67	0.455405	0.396	0.234	1.3871741004569e-62	0	BAZ1A	CD4_c0_Th0_RIPK2
GATAD2B	9.74262212510124e-67	0.319055	0.59	0.382	1.51858251063953e-62	0	GATAD2B	CD4_c0_Th0_RIPK2
ERAP1	4.14268602741498e-66	0.425155	0.414	0.245	6.45720471093173e-62	0	ERAP1	CD4_c0_Th0_RIPK2
CAPG	4.25908120076462e-66	0.65484	0.353	0.205	6.63862986763181e-62	0	CAPG	CD4_c0_Th0_RIPK2
DOCK8	4.98752820612743e-66	0.303853	0.759	0.528	7.77406021489083e-62	0	DOCK8	CD4_c0_Th0_RIPK2
ATF4	6.60788417634199e-66	0.303879	0.653	0.435	1.02997090656643e-61	0	ATF4	CD4_c0_Th0_RIPK2
POLR1E	7.44149660964671e-66	0.51889	0.366	0.213	1.15990607654563e-61	0	POLR1E	CD4_c0_Th0_RIPK2
EDEM1	9.08895378365325e-66	0.3285	0.654	0.441	1.41669522625803e-61	0	EDEM1	CD4_c0_Th0_RIPK2
ADAM19	1.88151956519517e-65	0.295027	0.644	0.433	2.93272454626971e-61	0	ADAM19	CD4_c0_Th0_RIPK2
DNAJB9	2.12686334803037e-65	0.441023	0.412	0.246	3.31514190057494e-61	0	DNAJB9	CD4_c0_Th0_RIPK2
S1PR4	3.98197071677409e-65	0.268603	0.525	0.331	6.20669775623578e-61	0	S1PR4	CD4_c0_Th0_RIPK2
RNASET2	8.80408124789298e-65	0.327155	0.423	0.25	1.37229214410908e-60	0	RNASET2	CD4_c0_Th0_RIPK2
LYAR	1.060357862126e-64	0.631672	0.228	0.111	1.6527797996958e-60	0	LYAR	CD4_c0_Th0_RIPK2
TMEM123	1.4004807427774e-64	0.594737	0.33	0.187	2.18292933376713e-60	0	TMEM123	CD4_c0_Th0_RIPK2
ABRACL	1.58620557759278e-64	0.373755	0.512	0.327	2.47241863379386e-60	0	ABRACL	CD4_c0_Th0_RIPK2
NDUFB9	1.66796561776723e-64	0.470359	0.396	0.235	2.59985800841378e-60	0	NDUFB9	CD4_c0_Th0_RIPK2
USP53	2.0753432462056e-64	0.615928	0.268	0.141	3.23483751786067e-60	0	USP53	CD4_c0_Th0_RIPK2
ATF3	2.56383311656136e-64	0.382206	0.483	0.313	3.9962466787842e-60	0	ATF3	CD4_c0_Th0_RIPK2
STAT5B	4.1832207658496e-64	0.287911	0.633	0.418	6.52038620772978e-60	0	STAT5B	CD4_c0_Th0_RIPK2
SEMA4D	5.20796764845445e-64	0.256853	0.773	0.551	8.11765917364595e-60	0	SEMA4D	CD4_c0_Th0_RIPK2
SELENOK	6.05160269698988e-64	0.335088	0.506	0.319	9.43263312379813e-60	0	SELENOK	CD4_c0_Th0_RIPK2
CBFB	6.13362068278879e-64	0.386438	0.7	0.501	9.56047455826288e-60	0	CBFB	CD4_c0_Th0_RIPK2
CD6	7.32352656249309e-64	0.256445	0.906	0.727	1.1415180852958e-59	0	CD6	CD4_c0_Th0_RIPK2
PRRC2C	1.35631869117002e-63	0.270363	0.628	0.407	2.11409394392671e-59	0	PRRC2C	CD4_c0_Th0_RIPK2
USP24	1.41792248357725e-63	0.377683	0.432	0.262	2.21011577515185e-59	0	USP24	CD4_c0_Th0_RIPK2
H2AFZ	1.96349395416206e-63	0.484416	0.349	0.201	3.06049802635241e-59	0	H2AFZ	CD4_c0_Th0_RIPK2
EMP3	2.08666779088891e-63	0.262909	0.754	0.553	3.25248908565854e-59	0	EMP3	CD4_c0_Th0_RIPK2
ATP8B2	4.67456522029649e-63	0.331525	0.584	0.384	7.28624480887614e-59	0	ATP8B2	CD4_c0_Th0_RIPK2
GRPEL1	4.9407947935575e-63	0.403603	0.362	0.207	7.70121684471807e-59	0	GRPEL1	CD4_c0_Th0_RIPK2
PLEKHO1	7.96019854042451e-63	0.285674	0.581	0.379	1.24075614649597e-58	0	PLEKHO1	CD4_c0_Th0_RIPK2
UBE2J1	8.4095271291432e-63	0.421986	0.403	0.242	1.31079299361955e-58	0	UBE2J1	CD4_c0_Th0_RIPK2
PLEKHG3	9.25068871945747e-63	0.486585	0.246	0.124	1.44190485070184e-58	0	PLEKHG3	CD4_c0_Th0_RIPK2
NME2	1.57011791237668e-62	0.531652	0.316	0.176	2.44734279002154e-58	0	NME2	CD4_c0_Th0_RIPK2
ATXN7	1.80964915248383e-62	0.305045	0.636	0.431	2.82070013397654e-58	0	ATXN7	CD4_c0_Th0_RIPK2
NOP53	1.88983573112188e-62	0.265876	0.909	0.735	2.94568695409967e-58	0	NOP53	CD4_c0_Th0_RIPK2
SSR2	4.43707901648298e-62	0.306888	0.689	0.48	6.91607506299202e-58	0	SSR2	CD4_c0_Th0_RIPK2
GSPT1	4.54381125009084e-62	0.371502	0.446	0.273	7.0824385955166e-58	0	GSPT1	CD4_c0_Th0_RIPK2
ENO2	6.62808988425179e-62	0.301331	0.462	0.284	1.03312037025833e-57	0	ENO2	CD4_c0_Th0_RIPK2
PRMT9	8.85992238786965e-62	0.34695	0.456	0.287	1.38099610259724e-57	0	PRMT9	CD4_c0_Th0_RIPK2
CSDE1	1.89877865369034e-61	0.345998	0.534	0.34	2.95962628750713e-57	0	CSDE1	CD4_c0_Th0_RIPK2
GNA13	2.07290522345572e-61	0.291506	0.821	0.608	3.23103737180044e-57	0	GNA13	CD4_c0_Th0_RIPK2
RGS19	2.31703708452335e-61	0.345844	0.351	0.2	3.61156570364654e-57	0	RGS19	CD4_c0_Th0_RIPK2
ZBTB18	3.80461539349454e-61	0.541796	0.249	0.128	5.93025401383995e-57	0	ZBTB18	CD4_c0_Th0_RIPK2
CREM	3.93476378003928e-61	0.291517	0.886	0.71	6.13311630394722e-57	0	CREM	CD4_c0_Th0_RIPK2
ITM2A	4.8228562767064e-61	0.335491	0.613	0.422	7.51738607850227e-57	0	ITM2A	CD4_c0_Th0_RIPK2
LGALS8	5.54048862797566e-61	0.399996	0.428	0.263	8.63595962442566e-57	0	LGALS8	CD4_c0_Th0_RIPK2
PCGF5	6.88239819397595e-61	0.46041	0.356	0.211	1.07275940649503e-56	0	PCGF5	CD4_c0_Th0_RIPK2
LIX1L	8.44663921807253e-61	0.294493	0.665	0.454	1.31657765492097e-56	0	LIX1L	CD4_c0_Th0_RIPK2
HSPH1	9.38954950060652e-61	0.286592	0.771	0.581	1.46354908065954e-56	0	HSPH1	CD4_c0_Th0_RIPK2
RLIM	1.40353954865805e-60	0.583438	0.235	0.12	2.1876970944933e-56	0	RLIM	CD4_c0_Th0_RIPK2
ATP6V0E1	1.56311542178628e-60	0.396183	0.438	0.269	2.43642800793827e-56	0	ATP6V0E1	CD4_c0_Th0_RIPK2
SET	1.63766173227236e-60	0.30413	0.536	0.341	2.55262334209292e-56	0	SET	CD4_c0_Th0_RIPK2
MYL12A	1.67783723639933e-60	0.598979	0.272	0.147	2.61524490037563e-56	0	MYL12A	CD4_c0_Th0_RIPK2
PIP4K2A	1.96929141264647e-60	0.250049	0.651	0.436	3.06953452489206e-56	0	PIP4K2A	CD4_c0_Th0_RIPK2
CASP8	2.13500852173217e-60	0.287319	0.722	0.52	3.32783778282393e-56	0	CASP8	CD4_c0_Th0_RIPK2
ACTG1	2.15512037262644e-60	0.355988	0.929	0.773	3.35918612481284e-56	0	ACTG1	CD4_c0_Th0_RIPK2
SIAH2	2.22260294678768e-60	0.345872	0.5	0.317	3.46437121315795e-56	0	SIAH2	CD4_c0_Th0_RIPK2
SGTB	2.24798075628622e-60	0.47098	0.34	0.198	3.50392760482333e-56	0	SGTB	CD4_c0_Th0_RIPK2
UBB	2.75795618035783e-60	0.334447	0.712	0.495	4.29882629832375e-56	0	UBB	CD4_c0_Th0_RIPK2
KLHL5	4.98560064226608e-60	0.530178	0.308	0.175	7.77105572110014e-56	0	KLHL5	CD4_c0_Th0_RIPK2
DGKA	5.45062387922921e-60	0.25521	0.79	0.566	8.49588744055456e-56	0	DGKA	CD4_c0_Th0_RIPK2
TMA7	1.04224757894216e-59	0.426848	0.383	0.228	1.62455130129714e-55	0	TMA7	CD4_c0_Th0_RIPK2
CALM2	1.25753754251474e-59	0.291548	0.551	0.354	1.96012376751772e-55	0	CALM2	CD4_c0_Th0_RIPK2
UBE2Q2	1.56219973027371e-59	0.528791	0.232	0.117	2.43500071957764e-55	0	UBE2Q2	CD4_c0_Th0_RIPK2
DLGAP4	1.93541939402968e-59	0.442641	0.316	0.178	3.01673820947407e-55	0	DLGAP4	CD4_c0_Th0_RIPK2
TTC39B	1.94443102380105e-59	0.410448	0.327	0.185	3.03078463679869e-55	0	TTC39B	CD4_c0_Th0_RIPK2
DYNLT1	2.10300893238858e-59	0.286378	0.638	0.434	3.27796002291408e-55	0	DYNLT1	CD4_c0_Th0_RIPK2
SOAT1	2.34150045866632e-59	0.474514	0.316	0.179	3.64969676492319e-55	0	SOAT1	CD4_c0_Th0_RIPK2
CDC42SE2	7.90415105790556e-59	0.28525	0.858	0.662	1.23202002539574e-54	0	CDC42SE2	CD4_c0_Th0_RIPK2
NPDC1	7.92467065679496e-59	0.555696	0.227	0.117	1.23521841527463e-54	0	NPDC1	CD4_c0_Th0_RIPK2
TNFRSF10A	1.21796405486385e-58	0.378248	0.4	0.243	1.89844057231629e-54	0	TNFRSF10A	CD4_c0_Th0_RIPK2
ZNFX1	1.88162437499875e-58	0.329747	0.461	0.291	2.93288791331056e-54	0	ZNFX1	CD4_c0_Th0_RIPK2
ARL6IP5	2.3920712981102e-58	0.29066	0.733	0.514	3.72852153236436e-54	0	ARL6IP5	CD4_c0_Th0_RIPK2
TM9SF3	2.79804537320272e-58	0.31859	0.574	0.383	4.36131332321108e-54	0	TM9SF3	CD4_c0_Th0_RIPK2
CYLD	4.36931886121214e-58	0.303811	0.653	0.453	6.81045730897137e-54	0	CYLD	CD4_c0_Th0_RIPK2
CHD2	4.8697006046855e-58	0.277433	0.919	0.755	7.59040233252329e-54	0	CHD2	CD4_c0_Th0_RIPK2
PAG1	4.89064224562169e-58	0.287128	0.741	0.528	7.62304406825053e-54	0	PAG1	CD4_c0_Th0_RIPK2
FYTTD1	6.15965843828435e-58	0.364045	0.367	0.217	9.60105960775382e-54	0	FYTTD1	CD4_c0_Th0_RIPK2
CHCHD2	6.18139825719675e-58	0.3429	0.533	0.345	9.63494546349258e-54	0	CHCHD2	CD4_c0_Th0_RIPK2
NUP98	8.01010665305609e-58	0.322982	0.534	0.35	1.24853532401185e-53	0	NUP98	CD4_c0_Th0_RIPK2
ETV6	9.61739084712205e-58	0.343566	0.406	0.248	1.49906271134091e-53	0	ETV6	CD4_c0_Th0_RIPK2
LINS1	1.09223564782282e-57	0.419716	0.323	0.185	1.70246770426143e-53	0	LINS1	CD4_c0_Th0_RIPK2
CASS4	1.36841166514033e-57	0.50308	0.338	0.2	2.13294326245423e-53	0	CASS4	CD4_c0_Th0_RIPK2
SEMA4C	1.49686886813878e-57	0.280794	0.329	0.185	2.33316950476792e-53	0	SEMA4C	CD4_c0_Th0_RIPK2
ANTXR2	4.00440665817329e-57	0.310262	0.388	0.232	6.2416686580947e-53	0	ANTXR2	CD4_c0_Th0_RIPK2
GTF3A	4.12723177165412e-57	0.522176	0.256	0.136	6.43311616247728e-53	0	GTF3A	CD4_c0_Th0_RIPK2
ELMO2	4.58984362006468e-57	0.361929	0.405	0.248	7.15418925059482e-53	0	ELMO2	CD4_c0_Th0_RIPK2
RASGEF1B	9.78646846412702e-57	0.29894	0.465	0.293	1.52541683950348e-52	0	RASGEF1B	CD4_c0_Th0_RIPK2
OGDH	1.11521770954469e-56	0.274637	0.551	0.36	1.73828984386732e-52	0	OGDH	CD4_c0_Th0_RIPK2
PRDX1	1.12622083528056e-56	0.629201	0.278	0.155	1.75544041595181e-52	0	PRDX1	CD4_c0_Th0_RIPK2
THEM4	1.80808796839364e-56	0.532527	0.281	0.156	2.81826671633517e-52	0	THEM4	CD4_c0_Th0_RIPK2
SLC25A6	3.38658800969151e-56	0.31044	0.631	0.433	5.27867473070616e-52	0	SLC25A6	CD4_c0_Th0_RIPK2
NDUFS5	3.63257907516349e-56	0.409758	0.326	0.189	5.66210100445734e-52	0	NDUFS5	CD4_c0_Th0_RIPK2
CHORDC1	4.0516004231991e-56	0.367352	0.402	0.247	6.31522957964043e-52	0	CHORDC1	CD4_c0_Th0_RIPK2
TXK	4.35313400780851e-56	0.273054	0.349	0.202	6.78522997797112e-52	0	TXK	CD4_c0_Th0_RIPK2
XPO6	6.0527297757682e-56	0.277072	0.557	0.365	9.43438990148989e-52	0	XPO6	CD4_c0_Th0_RIPK2
EIF5B	7.89379650145205e-56	0.424003	0.325	0.189	1.23040606068133e-51	0	EIF5B	CD4_c0_Th0_RIPK2
ANXA5	1.22127668879713e-55	0.370728	0.468	0.302	1.90360397482809e-51	0	ANXA5	CD4_c0_Th0_RIPK2
RGS10	1.75882233583392e-55	0.428638	0.386	0.239	2.74147637486432e-51	0	RGS10	CD4_c0_Th0_RIPK2
ATP2B1	2.37663713710926e-55	0.328184	0.444	0.28	3.70446430561221e-51	0	ATP2B1	CD4_c0_Th0_RIPK2
HMGN4	2.72810128828233e-55	0.320044	0.49	0.314	4.25229147804566e-51	0	HMGN4	CD4_c0_Th0_RIPK2
ARID4B	2.82387417216237e-55	0.267841	0.664	0.449	4.40157267214949e-51	0	ARID4B	CD4_c0_Th0_RIPK2
ITGA5	3.22344581776248e-55	0.30532	0.321	0.182	5.02438499614637e-51	0	ITGA5	CD4_c0_Th0_RIPK2
TCP1	3.7914848630379e-55	0.505147	0.33	0.195	5.90978745601717e-51	0	TCP1	CD4_c0_Th0_RIPK2
ANP32B	5.43712316966784e-55	0.45759	0.334	0.197	8.47484388456126e-51	0	ANP32B	CD4_c0_Th0_RIPK2
KDM3A	6.47359552599774e-55	0.308937	0.414	0.256	1.00903933463727e-50	0	KDM3A	CD4_c0_Th0_RIPK2
MAPK1IP1L	9.17073131871986e-55	0.299965	0.537	0.351	1.42944189064887e-50	0	MAPK1IP1L	CD4_c0_Th0_RIPK2
SLBP	1.40426912294284e-54	0.277583	0.499	0.324	2.18883428193101e-50	0	SLBP	CD4_c0_Th0_RIPK2
ICOS	2.25550293804463e-54	0.316272	0.6	0.417	3.51565242953016e-50	0	ICOS	CD4_c0_Th0_RIPK2
PARP15	3.0841338551507e-54	0.305874	0.431	0.268	4.8072394400234e-50	0	PARP15	CD4_c0_Th0_RIPK2
NFATC3	3.52852874101022e-54	0.269723	0.548	0.36	5.49991774861264e-50	0	NFATC3	CD4_c0_Th0_RIPK2
ISCA1	4.39151058827922e-54	0.586192	0.215	0.11	6.84504755395082e-50	0	ISCA1	CD4_c0_Th0_RIPK2
WASF2	4.58774944524328e-54	0.276585	0.595	0.395	7.1509250603007e-50	0	WASF2	CD4_c0_Th0_RIPK2
ATP5PD	6.41632400218134e-54	0.481825	0.25	0.135	1.00011242222e-49	0	ATP5PD	CD4_c0_Th0_RIPK2
EDEM3	6.67347227392842e-54	0.36014	0.323	0.187	1.04019412333722e-49	0	EDEM3	CD4_c0_Th0_RIPK2
M6PR	6.85984576492643e-54	0.266221	0.644	0.448	1.06924415937908e-49	0	M6PR	CD4_c0_Th0_RIPK2
SNRK	8.72763967133715e-54	0.272225	0.649	0.449	1.36037719557132e-49	0	SNRK	CD4_c0_Th0_RIPK2
TRAM1	9.99569528851717e-54	0.28347	0.509	0.333	1.55802902462117e-49	0	TRAM1	CD4_c0_Th0_RIPK2
PFDN5	1.0695760904105e-53	0.273752	0.593	0.401	1.66714825212285e-49	0	PFDN5	CD4_c0_Th0_RIPK2
HNRNPL	1.26847168531017e-53	0.267823	0.61	0.408	1.97716681589297e-49	0	HNRNPL	CD4_c0_Th0_RIPK2
RIF1	2.45725343715371e-53	0.462567	0.26	0.143	3.83012093249148e-49	0	RIF1	CD4_c0_Th0_RIPK2
RAP2C	3.76315680963212e-53	0.392036	0.332	0.196	5.86563251917358e-49	0	RAP2C	CD4_c0_Th0_RIPK2
TMEM156	3.87359948503905e-53	0.62828	0.268	0.153	6.03777951733037e-49	0	TMEM156	CD4_c0_Th0_RIPK2
TUT4	6.38268297191115e-53	0.273308	0.484	0.311	9.94868794831791e-49	0	TUT4	CD4_c0_Th0_RIPK2
FLNA	1.07084330708465e-52	0.270552	0.745	0.553	1.66912346275285e-48	0	FLNA	CD4_c0_Th0_RIPK2
XBP1	3.13677131465291e-52	0.320067	0.557	0.378	4.88928544814949e-48	0	XBP1	CD4_c0_Th0_RIPK2
SNRPD2	3.29265345255411e-52	0.351662	0.417	0.261	5.13225893649609e-48	0	SNRPD2	CD4_c0_Th0_RIPK2
PITHD1	3.42689810633052e-52	0.325759	0.388	0.241	5.34150607833738e-48	0	PITHD1	CD4_c0_Th0_RIPK2
KBTBD2	4.24470186370333e-52	0.3775	0.358	0.218	6.61621679495439e-48	0	KBTBD2	CD4_c0_Th0_RIPK2
MTHFD2	4.58949457591727e-52	0.341008	0.422	0.268	7.15364519548224e-48	0	MTHFD2	CD4_c0_Th0_RIPK2
LPAR2	4.5924486251371e-52	0.265252	0.547	0.364	7.1582496720012e-48	0	LPAR2	CD4_c0_Th0_RIPK2
HERPUD1	4.91869575422325e-52	0.328603	0.703	0.514	7.66677107210777e-48	0	HERPUD1	CD4_c0_Th0_RIPK2
SP3	6.87076802362066e-52	0.275675	0.565	0.377	1.07094661184175e-47	0	SP3	CD4_c0_Th0_RIPK2
PABPC4	7.72671376777465e-52	0.28785	0.392	0.238	1.20436287498303e-47	0	PABPC4	CD4_c0_Th0_RIPK2
ETF1	7.77409661936021e-52	0.292049	0.29	0.164	1.21174844005968e-47	0	ETF1	CD4_c0_Th0_RIPK2
ORAI1	9.39996572712457e-52	0.263926	0.6	0.411	1.46517265788691e-47	0	ORAI1	CD4_c0_Th0_RIPK2
PBX4	1.0164993153348e-51	0.26719	0.644	0.452	1.58441748281235e-47	0	PBX4	CD4_c0_Th0_RIPK2
PPIA	1.53166078993561e-51	0.262073	0.472	0.302	2.38739967327264e-47	0	PPIA	CD4_c0_Th0_RIPK2
TLE4	1.77774622083211e-51	0.328189	0.301	0.172	2.77097303441101e-47	0	TLE4	CD4_c0_Th0_RIPK2
CCT6A	2.07265823576844e-51	0.376835	0.327	0.193	3.23065239209227e-47	0	CCT6A	CD4_c0_Th0_RIPK2
BHLHE40	3.09583668824576e-51	0.310387	0.756	0.591	4.82548064596867e-47	0	BHLHE40	CD4_c0_Th0_RIPK2
CDKN2D	3.51856110950978e-51	0.292652	0.29	0.165	5.4843812013929e-47	0	CDKN2D	CD4_c0_Th0_RIPK2
CD5	6.28695557593402e-51	0.253888	0.855	0.673	9.79947765620836e-47	0	CD5	CD4_c0_Th0_RIPK2
RASSF2	6.59404345432675e-51	0.283168	0.375	0.228	1.02781355322591e-46	0	RASSF2	CD4_c0_Th0_RIPK2
CDK17	8.75293630712805e-51	0.309667	0.367	0.224	1.36432018219205e-46	0	CDK17	CD4_c0_Th0_RIPK2
ARRDC2	1.01052230921561e-50	0.2841	0.565	0.385	1.57510112337438e-46	0	ARRDC2	CD4_c0_Th0_RIPK2
SIRT1	1.07576278482972e-50	0.432016	0.26	0.145	1.67679145271409e-46	0	SIRT1	CD4_c0_Th0_RIPK2
HPCAL1	1.33735917200878e-50	0.327595	0.38	0.236	2.08454174141009e-46	0	HPCAL1	CD4_c0_Th0_RIPK2
STK26	2.40992850677849e-50	0.299526	0.33	0.194	3.75635556351564e-46	0	STK26	CD4_c0_Th0_RIPK2
ATP6V1G1	3.72551939297293e-50	0.335823	0.402	0.252	5.8069670778269e-46	0	ATP6V1G1	CD4_c0_Th0_RIPK2
APEX1	4.24590804106598e-50	0.327008	0.366	0.223	6.61809686360955e-46	0	APEX1	CD4_c0_Th0_RIPK2
CDR2	4.27997217542593e-50	0.292596	0.522	0.349	6.6711926298364e-46	0	CDR2	CD4_c0_Th0_RIPK2
ZPR1	7.51301916059804e-50	0.312866	0.344	0.207	1.17105429656242e-45	0	ZPR1	CD4_c0_Th0_RIPK2
BMI1	7.54428654699999e-50	0.479887	0.256	0.143	1.17592794408089e-45	0	BMI1	CD4_c0_Th0_RIPK2
SP140L	1.13222985977328e-49	0.28006	0.467	0.303	1.76480668242862e-45	0	SP140L	CD4_c0_Th0_RIPK2
DOCK10	1.28775713389689e-49	0.255096	0.639	0.442	2.00722704460508e-45	0	DOCK10	CD4_c0_Th0_RIPK2
CALM1	1.32901856070907e-49	0.2635	0.569	0.382	2.07154123057722e-45	0	CALM1	CD4_c0_Th0_RIPK2
IL10RA	1.85107534976739e-49	0.269529	0.804	0.599	2.88527114768242e-45	0	IL10RA	CD4_c0_Th0_RIPK2
ELMO1	1.87926403024131e-49	0.293261	0.404	0.257	2.92920884393712e-45	0	ELMO1	CD4_c0_Th0_RIPK2
ATP5F1B	1.91650871288937e-49	0.300528	0.425	0.27	2.98726213078067e-45	0	ATP5F1B	CD4_c0_Th0_RIPK2
ZNF217	2.55800676827458e-49	0.298351	0.531	0.357	3.98716514970959e-45	0	ZNF217	CD4_c0_Th0_RIPK2
RNF7	2.71631183012667e-49	0.336357	0.412	0.264	4.23391524961844e-45	0	RNF7	CD4_c0_Th0_RIPK2
PARP4	3.43048844913099e-49	0.261994	0.537	0.358	5.34710234566047e-45	0	PARP4	CD4_c0_Th0_RIPK2
PARP14	3.93091829042924e-49	0.321713	0.442	0.286	6.12712233929205e-45	0	PARP14	CD4_c0_Th0_RIPK2
WWP1	4.76421014290107e-49	0.354796	0.339	0.204	7.42597434973989e-45	0	WWP1	CD4_c0_Th0_RIPK2
CRBN	6.06991425501609e-49	0.373999	0.286	0.165	9.46117534929358e-45	0	CRBN	CD4_c0_Th0_RIPK2
ADSL	6.75952998697695e-49	0.312194	0.379	0.237	1.0536079390701e-44	0	ADSL	CD4_c0_Th0_RIPK2
MANF	7.59647668105258e-49	0.32844	0.307	0.18	1.18406282027567e-44	0	MANF	CD4_c0_Th0_RIPK2
HIST1H1D	9.12206008632491e-49	0.310999	0.601	0.43	1.42185550565546e-44	0	HIST1H1D	CD4_c0_Th0_RIPK2
CFAP36	1.11204632376125e-48	0.453253	0.227	0.122	1.73334660484667e-44	0	CFAP36	CD4_c0_Th0_RIPK2
UAP1	1.19837398938381e-48	0.294532	0.323	0.193	1.86790553725254e-44	0	UAP1	CD4_c0_Th0_RIPK2
PRKAA1	1.53457522175323e-48	0.253844	0.494	0.326	2.39194239814677e-44	0	PRKAA1	CD4_c0_Th0_RIPK2
CLIC5	1.58716644391712e-48	0.365401	0.2	0.102	2.47391633613361e-44	0	CLIC5	CD4_c0_Th0_RIPK2
N4BP1	1.60179884713061e-48	0.324721	0.472	0.311	2.49672386302248e-44	0	N4BP1	CD4_c0_Th0_RIPK2
YTHDF2	2.12952151238288e-48	0.326191	0.355	0.219	3.3192851813512e-44	0	YTHDF2	CD4_c0_Th0_RIPK2
TOMM5	2.30755536336689e-48	0.459624	0.276	0.159	3.59678654487997e-44	0	TOMM5	CD4_c0_Th0_RIPK2
CHRAC1	2.50814078945925e-48	0.476296	0.213	0.113	3.90943904853014e-44	0	CHRAC1	CD4_c0_Th0_RIPK2
GRK5	2.5926652036087e-48	0.412078	0.278	0.162	4.04118725286488e-44	0	GRK5	CD4_c0_Th0_RIPK2
ERBIN	3.49825529174471e-48	0.252279	0.5	0.329	5.45273052324248e-44	0	ERBIN	CD4_c0_Th0_RIPK2
KCMF1	4.2952434419404e-48	0.277286	0.384	0.238	6.69499595295251e-44	0	KCMF1	CD4_c0_Th0_RIPK2
PPP3R1	4.73763487745609e-48	0.25889	0.496	0.328	7.38455148349081e-44	0	PPP3R1	CD4_c0_Th0_RIPK2
NAF1	5.29833386584295e-48	0.548727	0.247	0.139	8.25851299668941e-44	0	NAF1	CD4_c0_Th0_RIPK2
C9orf72	5.42489263722703e-48	0.395951	0.287	0.168	8.45578015364578e-44	0	C9orf72	CD4_c0_Th0_RIPK2
HIST1H4C	1.07989317073472e-47	0.376728	0.271	0.154	1.68322948522421e-43	0	HIST1H4C	CD4_c0_Th0_RIPK2
EIF3L	1.21329250157085e-47	0.266611	0.555	0.375	1.89115902219849e-43	0	EIF3L	CD4_c0_Th0_RIPK2
MX2	1.60768786517384e-47	0.377186	0.324	0.194	2.50590307544646e-43	0	MX2	CD4_c0_Th0_RIPK2
SMURF2	1.66561121408702e-47	0.313559	0.268	0.151	2.59618819939744e-43	0	SMURF2	CD4_c0_Th0_RIPK2
MTRR	1.86784917899772e-47	0.441688	0.247	0.138	2.91141651530375e-43	0	MTRR	CD4_c0_Th0_RIPK2
NIBAN1	2.27568334503316e-47	0.273476	0.688	0.497	3.54710762990319e-43	0	NIBAN1	CD4_c0_Th0_RIPK2
SSR4	2.29234734153428e-47	0.260073	0.486	0.32	3.57308180124949e-43	0	SSR4	CD4_c0_Th0_RIPK2
KRAS	2.60236275783226e-47	0.262009	0.301	0.177	4.05630283063314e-43	0	KRAS	CD4_c0_Th0_RIPK2
ZNF589	4.65921827648798e-47	0.269269	0.314	0.186	7.26232352756181e-43	0	ZNF589	CD4_c0_Th0_RIPK2
RABGGTB	4.89391345529942e-47	0.324169	0.415	0.27	7.6281429027752e-43	0	RABGGTB	CD4_c0_Th0_RIPK2
WDR47	5.83223371858717e-47	0.394393	0.229	0.125	9.09070269716182e-43	0	WDR47	CD4_c0_Th0_RIPK2
ATP6AP2	6.00199160880232e-47	0.355429	0.34	0.208	9.35530432064018e-43	0	ATP6AP2	CD4_c0_Th0_RIPK2
SFXN1	6.11817612243992e-47	0.295801	0.43	0.278	9.5364011220471e-43	0	SFXN1	CD4_c0_Th0_RIPK2
LGALS3BP	7.20853913402409e-47	0.383029	0.247	0.139	1.12359499482033e-42	0	LGALS3BP	CD4_c0_Th0_RIPK2
COX14	7.37042686590193e-47	0.284932	0.429	0.279	1.14882843558813e-42	0	COX14	CD4_c0_Th0_RIPK2
CERS2	1.23724498013198e-46	0.271572	0.449	0.291	1.92849375053172e-42	0	CERS2	CD4_c0_Th0_RIPK2
KIF2A	1.57543271967858e-46	0.303694	0.38	0.237	2.455626980163e-42	0	KIF2A	CD4_c0_Th0_RIPK2
CCT4	1.98535099888329e-46	0.396214	0.269	0.155	3.09456660195939e-42	0	CCT4	CD4_c0_Th0_RIPK2
PGK1	2.80955532582796e-46	0.382284	0.301	0.179	4.37925388636804e-42	0	PGK1	CD4_c0_Th0_RIPK2
DARS	3.02994358700902e-46	0.296065	0.339	0.208	4.72277306907096e-42	0	DARS	CD4_c0_Th0_RIPK2
MAP4K4	3.32870367882638e-46	0.25101	0.449	0.292	5.18845042418667e-42	0	MAP4K4	CD4_c0_Th0_RIPK2
ACTR3	3.41700577909249e-46	0.322674	0.361	0.223	5.32608690787147e-42	0	ACTR3	CD4_c0_Th0_RIPK2
MFSD14A	3.52539531323027e-46	0.308411	0.404	0.258	5.49503367473203e-42	0	MFSD14A	CD4_c0_Th0_RIPK2
RSBN1	3.80715547599004e-46	0.289322	0.473	0.317	5.93421324042567e-42	0	RSBN1	CD4_c0_Th0_RIPK2
NBL1	4.16329989601319e-46	0.320099	0.253	0.143	6.48933554791576e-42	0	NBL1	CD4_c0_Th0_RIPK2
DHRS7	9.01037217355953e-46	0.29367	0.48	0.32	1.40444671069272e-41	0	DHRS7	CD4_c0_Th0_RIPK2
SSR3	1.37967714445115e-45	0.378768	0.283	0.167	2.150502765056e-41	0	SSR3	CD4_c0_Th0_RIPK2
BNIP2	2.07658702784816e-45	0.268917	0.42	0.271	3.23677620030693e-41	0	BNIP2	CD4_c0_Th0_RIPK2
DEGS1	2.24936554830243e-45	0.343299	0.34	0.209	3.506086080139e-41	0	DEGS1	CD4_c0_Th0_RIPK2
RAB29	4.9746881609678e-45	0.378585	0.267	0.155	7.75404643650051e-41	0	RAB29	CD4_c0_Th0_RIPK2
OSER1	5.01739451776021e-45	0.418339	0.26	0.151	7.82061283483285e-41	0	OSER1	CD4_c0_Th0_RIPK2
F11R	5.80176034123237e-45	0.342331	0.25	0.142	9.0432038438789e-41	0	F11R	CD4_c0_Th0_RIPK2
PTTG1IP	8.01721566754525e-45	0.259473	0.457	0.3	1.24964340610028e-40	0	PTTG1IP	CD4_c0_Th0_RIPK2
GIT2	8.16203398231441e-45	0.260612	0.392	0.248	1.27221623682335e-40	0	GIT2	CD4_c0_Th0_RIPK2
MAP3K4	1.06907038107104e-44	0.323178	0.298	0.178	1.66636000297543e-40	0	MAP3K4	CD4_c0_Th0_RIPK2
MBNL3	1.69624179075594e-44	0.408593	0.227	0.126	2.64393207925128e-40	0	MBNL3	CD4_c0_Th0_RIPK2
COMMD6	1.93784868171036e-44	0.336411	0.355	0.221	3.02052474018194e-40	0	COMMD6	CD4_c0_Th0_RIPK2
ARL4A	3.64823067984201e-44	0.448811	0.235	0.133	5.68649716066974e-40	0	ARL4A	CD4_c0_Th0_RIPK2
SUSD3	4.04975006175912e-44	0.253757	0.404	0.261	6.31234542126394e-40	0	SUSD3	CD4_c0_Th0_RIPK2
UBE2R2	4.75681076174179e-44	0.252752	0.36	0.225	7.41444093432693e-40	0	UBE2R2	CD4_c0_Th0_RIPK2
FLOT1	5.28908740956997e-44	0.317939	0.314	0.191	8.24410054529672e-40	0	FLOT1	CD4_c0_Th0_RIPK2
TTC37	7.23810321418752e-44	0.343224	0.27	0.157	1.12820314799541e-39	0	TTC37	CD4_c0_Th0_RIPK2
UBE2D2	8.42924306488245e-44	0.330326	0.314	0.191	1.31386611652323e-39	0	UBE2D2	CD4_c0_Th0_RIPK2
MAP1LC3B	1.12625326382065e-43	0.375372	0.328	0.205	1.75549096231724e-39	0	MAP1LC3B	CD4_c0_Th0_RIPK2
SLC12A7	1.2150512918791e-43	0.256889	0.229	0.127	1.89390044865195e-39	0	SLC12A7	CD4_c0_Th0_RIPK2
SUB1	1.68977399885253e-43	0.29751	0.336	0.208	2.63385073201144e-39	0	SUB1	CD4_c0_Th0_RIPK2
WASHC4	3.19623027900286e-43	0.387895	0.265	0.157	4.98196413588176e-39	0	WASHC4	CD4_c0_Th0_RIPK2
CD164	3.30333862259264e-43	0.26081	0.443	0.29	5.14891391103514e-39	0	CD164	CD4_c0_Th0_RIPK2
PRPS1	3.67240289878026e-43	0.334033	0.375	0.241	5.7241743983288e-39	0	PRPS1	CD4_c0_Th0_RIPK2
ZNF791	5.49843750542549e-43	0.436047	0.213	0.117	8.57041453970672e-39	0	ZNF791	CD4_c0_Th0_RIPK2
COQ10B	7.72121105722915e-43	0.3091	0.324	0.201	1.20350516749031e-38	0	COQ10B	CD4_c0_Th0_RIPK2
MTERF4	8.29404890917103e-43	0.308686	0.36	0.229	1.29279340347249e-38	0	MTERF4	CD4_c0_Th0_RIPK2
ZNF331	8.32565064255221e-43	0.290828	0.643	0.487	1.29771916565461e-38	0	ZNF331	CD4_c0_Th0_RIPK2
SELENON	9.76707160225555e-43	0.376623	0.252	0.146	1.52239345064357e-38	0	SELENON	CD4_c0_Th0_RIPK2
KDM7A	1.3866138953972e-42	0.35588	0.257	0.15	2.16131507875561e-38	0	KDM7A	CD4_c0_Th0_RIPK2
SLC7A1	1.38994652857597e-42	0.492586	0.219	0.123	2.16650965409137e-38	0	SLC7A1	CD4_c0_Th0_RIPK2
MORF4L2	1.62548980154667e-42	0.34292	0.279	0.166	2.5336509536708e-38	0	MORF4L2	CD4_c0_Th0_RIPK2
RAB11A	1.838334798834e-42	0.474216	0.213	0.119	2.86541245094255e-38	0	RAB11A	CD4_c0_Th0_RIPK2
EIF2S3	1.84259273755534e-42	0.482725	0.221	0.124	2.8720493000275e-38	0	EIF2S3	CD4_c0_Th0_RIPK2
ARL6IP1	1.91507424566679e-42	0.384567	0.231	0.131	2.98502622672083e-38	0	ARL6IP1	CD4_c0_Th0_RIPK2
GAPVD1	2.28264223153611e-42	0.413395	0.251	0.147	3.55795444629533e-38	0	GAPVD1	CD4_c0_Th0_RIPK2
SMYD2	3.26984436537358e-42	0.356237	0.247	0.143	5.0967064123078e-38	0	SMYD2	CD4_c0_Th0_RIPK2
PCBP2	4.77284228116411e-42	0.385053	0.263	0.155	7.4394292636505e-38	0	PCBP2	CD4_c0_Th0_RIPK2
PPIL4	5.97583690366849e-42	0.429568	0.226	0.128	9.31453698174808e-38	0	PPIL4	CD4_c0_Th0_RIPK2
TOMM22	7.10362580358902e-42	0.296283	0.358	0.227	1.10724215400542e-37	0	TOMM22	CD4_c0_Th0_RIPK2
CAPNS1	7.33272921203845e-42	0.256626	0.449	0.299	1.14295250228043e-37	0	CAPNS1	CD4_c0_Th0_RIPK2
TUBA1A	8.58900289232836e-42	0.313827	0.28	0.168	1.33876788082722e-37	0	TUBA1A	CD4_c0_Th0_RIPK2
METTL4	9.26776954149949e-42	0.438865	0.23	0.131	1.44456723843353e-37	0	METTL4	CD4_c0_Th0_RIPK2
HAUS3	1.00265363503721e-41	0.348192	0.256	0.15	1.5628362209325e-37	0	HAUS3	CD4_c0_Th0_RIPK2
EIF2A	1.00558322830459e-41	0.314032	0.283	0.169	1.56740257795836e-37	0	EIF2A	CD4_c0_Th0_RIPK2
C1GALT1	1.04080947319978e-41	0.459972	0.203	0.111	1.6223097258765e-37	0	C1GALT1	CD4_c0_Th0_RIPK2
SHOC2	1.30334549026458e-41	0.269734	0.357	0.226	2.0315246156754e-37	0	SHOC2	CD4_c0_Th0_RIPK2
PDS5A	1.46450535275409e-41	0.302197	0.325	0.203	2.28272449333781e-37	0	PDS5A	CD4_c0_Th0_RIPK2
CSTB	1.56049983434183e-41	0.352145	0.246	0.142	2.43235109178862e-37	0	CSTB	CD4_c0_Th0_RIPK2
PDIA3	1.60869293971386e-41	0.262759	0.373	0.237	2.507469685132e-37	0	PDIA3	CD4_c0_Th0_RIPK2
PIP4P1	2.13612079714114e-41	0.26461	0.321	0.199	3.3295714865039e-37	0	PIP4P1	CD4_c0_Th0_RIPK2
REST	2.70976930010815e-41	0.29508	0.301	0.184	4.22371740807857e-37	0	REST	CD4_c0_Th0_RIPK2
RAB5A	3.10401177632133e-41	0.27681	0.379	0.243	4.83822315575206e-37	0	RAB5A	CD4_c0_Th0_RIPK2
ADNP2	3.77184291329237e-41	0.32553	0.272	0.162	5.87917154894881e-37	0	ADNP2	CD4_c0_Th0_RIPK2
CRTAP	3.90568968202999e-41	0.307746	0.342	0.218	6.08779850738015e-37	0	CRTAP	CD4_c0_Th0_RIPK2
STAT1	5.29289182625184e-41	0.349625	0.569	0.41	8.25003048957874e-37	0	STAT1	CD4_c0_Th0_RIPK2
TMED2	5.7456917316217e-41	0.434796	0.201	0.11	8.95580970207874e-37	0	TMED2	CD4_c0_Th0_RIPK2
MARCH9	1.05478378930766e-40	0.285046	0.272	0.162	1.64409149239385e-36	0	MARCH9	CD4_c0_Th0_RIPK2
XAF1	1.68653445927685e-40	0.389784	0.388	0.255	2.62880126167483e-36	0	XAF1	CD4_c0_Th0_RIPK2
MFHAS1	2.15434837612475e-40	0.272265	0.431	0.287	3.35798281386565e-36	0	MFHAS1	CD4_c0_Th0_RIPK2
RRM1	2.75350453731157e-40	0.42237	0.239	0.14	4.29188752230755e-36	0	RRM1	CD4_c0_Th0_RIPK2
LMBR1	2.85086323444818e-40	0.398351	0.219	0.125	4.44364052353438e-36	0	LMBR1	CD4_c0_Th0_RIPK2
TUBB	4.33086076920878e-40	0.457276	0.228	0.132	6.75051268096572e-36	0	TUBB	CD4_c0_Th0_RIPK2
CTSA	5.68334044684466e-40	0.316775	0.451	0.31	8.85862275449677e-36	0	CTSA	CD4_c0_Th0_RIPK2
TUBA1C	6.31078194520354e-40	0.29909	0.231	0.133	9.83661581798876e-36	0	TUBA1C	CD4_c0_Th0_RIPK2
MKLN1	6.56680386012884e-40	0.277044	0.366	0.236	1.02356771767828e-35	0	MKLN1	CD4_c0_Th0_RIPK2
ARPC3	1.00467517882107e-39	0.293072	0.304	0.188	1.56598720122841e-35	0	ARPC3	CD4_c0_Th0_RIPK2
SLC25A32	1.22963412555189e-39	0.371414	0.224	0.128	1.91663071149773e-35	0	SLC25A32	CD4_c0_Th0_RIPK2
BRAF	1.55224794721096e-39	0.331265	0.254	0.15	2.41948887531772e-35	0	BRAF	CD4_c0_Th0_RIPK2
NHP2	1.69289032138306e-39	0.273827	0.305	0.192	2.63870814393978e-35	0	NHP2	CD4_c0_Th0_RIPK2
ZNF267	2.68707823028575e-39	0.276452	0.315	0.197	4.18834883754639e-35	0	ZNF267	CD4_c0_Th0_RIPK2
KPNA2	2.89978678769664e-39	0.313717	0.245	0.144	4.51989766598275e-35	0	KPNA2	CD4_c0_Th0_RIPK2
COX6C	3.40302079019253e-39	0.267355	0.374	0.241	5.3042885056731e-35	0	COX6C	CD4_c0_Th0_RIPK2
MEX3C	4.19579085554665e-39	0.320579	0.37	0.243	6.53997920654057e-35	0	MEX3C	CD4_c0_Th0_RIPK2
SDHB	8.5641354292769e-39	0.313363	0.281	0.172	1.33489178936139e-34	0	SDHB	CD4_c0_Th0_RIPK2
UQCRH	2.02263839908475e-38	0.409715	0.205	0.115	3.1526864726534e-34	0	UQCRH	CD4_c0_Th0_RIPK2
DDA1	2.72120238971518e-38	0.335311	0.219	0.126	4.24153816484906e-34	0	DDA1	CD4_c0_Th0_RIPK2
PRORP	2.7567708529076e-38	0.39786	0.211	0.121	4.29697872842708e-34	0	PRORP	CD4_c0_Th0_RIPK2
LYSMD2	2.95755505647443e-38	0.2873	0.202	0.113	4.6099410665267e-34	0	LYSMD2	CD4_c0_Th0_RIPK2
MICOS10	4.81165693377254e-38	0.291711	0.343	0.224	7.49992966267125e-34	0	MICOS10	CD4_c0_Th0_RIPK2
RWDD1	5.34590531513432e-38	0.327172	0.221	0.127	8.33266261469986e-34	0	RWDD1	CD4_c0_Th0_RIPK2
USPL1	8.16068521744538e-38	0.384161	0.21	0.12	1.27200600484321e-33	0	USPL1	CD4_c0_Th0_RIPK2
XRCC5	1.34119254213189e-37	0.37728	0.253	0.152	2.09051681542097e-33	0	XRCC5	CD4_c0_Th0_RIPK2
RIT1	1.53051196677616e-37	0.313691	0.268	0.164	2.38560900261401e-33	0	RIT1	CD4_c0_Th0_RIPK2
ARHGAP12	2.07065470882428e-37	0.421824	0.219	0.127	3.22752949464441e-33	0	ARHGAP12	CD4_c0_Th0_RIPK2
MAGED2	2.45328429002895e-37	0.304743	0.354	0.233	3.82393422286812e-33	0	MAGED2	CD4_c0_Th0_RIPK2
CYCS	2.46246134701968e-37	0.439547	0.206	0.118	3.83823850159958e-33	0	CYCS	CD4_c0_Th0_RIPK2
BEX4	2.67447367630493e-37	0.303297	0.275	0.169	4.1687021192565e-33	0	BEX4	CD4_c0_Th0_RIPK2
IFITM1	5.34780357467431e-37	0.297602	0.238	0.14	8.33562143184484e-33	0	IFITM1	CD4_c0_Th0_RIPK2
CD200R1	6.60214952795625e-37	0.271088	0.232	0.136	1.02907704692254e-32	0	CD200R1	CD4_c0_Th0_RIPK2
DDX18	8.68927288737453e-37	0.302673	0.301	0.19	1.35439696495507e-32	0	DDX18	CD4_c0_Th0_RIPK2
ESD	9.29331300824974e-37	0.335951	0.24	0.142	1.44854869859589e-32	0	ESD	CD4_c0_Th0_RIPK2
IMPDH2	1.53746212940661e-36	0.288673	0.244	0.144	2.39644222110608e-32	0	IMPDH2	CD4_c0_Th0_RIPK2
RAB22A	1.75662764004014e-36	0.343023	0.2	0.114	2.73805550253057e-32	0	RAB22A	CD4_c0_Th0_RIPK2
BCAS2	1.9919778082453e-36	0.298932	0.276	0.172	3.10489580971195e-32	0	BCAS2	CD4_c0_Th0_RIPK2
KARS	2.05828452318035e-36	0.372811	0.216	0.125	3.20824808628122e-32	0	KARS	CD4_c0_Th0_RIPK2
EIF3M	2.12740516752374e-36	0.340378	0.244	0.147	3.31598643461926e-32	0	EIF3M	CD4_c0_Th0_RIPK2
RAB3GAP1	2.37177703664696e-36	0.251991	0.338	0.218	3.69688886702162e-32	0	RAB3GAP1	CD4_c0_Th0_RIPK2
UBA2	2.73789719748761e-36	0.33917	0.264	0.163	4.26756036172393e-32	0	UBA2	CD4_c0_Th0_RIPK2
PSMA1	2.82510401533269e-36	0.345924	0.237	0.141	4.40348962869906e-32	0	PSMA1	CD4_c0_Th0_RIPK2
CEP85L	2.87796846348815e-36	0.25715	0.361	0.237	4.48588944403897e-32	0	CEP85L	CD4_c0_Th0_RIPK2
CAMK1D	3.21576110449412e-36	0.272227	0.237	0.14	5.01240683357498e-32	0	CAMK1D	CD4_c0_Th0_RIPK2
ULK4	3.29047094657423e-36	0.297608	0.236	0.14	5.12885706442526e-32	0	ULK4	CD4_c0_Th0_RIPK2
DYNLT3	3.79079830408108e-36	0.273284	0.266	0.162	5.90871731657118e-32	0	DYNLT3	CD4_c0_Th0_RIPK2
KIAA0355	4.39839905791658e-36	0.288561	0.282	0.176	6.85578461157458e-32	0	KIAA0355	CD4_c0_Th0_RIPK2
FDFT1	7.37462554840084e-36	0.349006	0.225	0.134	1.14948288422924e-31	0	FDFT1	CD4_c0_Th0_RIPK2
SPART	7.45172218398851e-36	0.333021	0.211	0.121	1.16149993681829e-31	0	SPART	CD4_c0_Th0_RIPK2
MLLT3	7.45792618626135e-36	0.298345	0.244	0.147	1.16246695465256e-31	0	MLLT3	CD4_c0_Th0_RIPK2
IMMT	9.51658719361917e-36	0.298866	0.266	0.164	1.48335044586942e-31	0	IMMT	CD4_c0_Th0_RIPK2
PSMG2	1.08883586592479e-35	0.250651	0.255	0.155	1.69716846421696e-31	0	PSMG2	CD4_c0_Th0_RIPK2
CDC42EP3	1.0938391139386e-35	0.252385	0.387	0.258	1.70496702689609e-31	0	CDC42EP3	CD4_c0_Th0_RIPK2
MDN1	1.16168225637432e-35	0.298031	0.227	0.133	1.81071413301065e-31	0	MDN1	CD4_c0_Th0_RIPK2
ZNF266	1.27052307339456e-35	0.293941	0.289	0.181	1.9803643145001e-31	0	ZNF266	CD4_c0_Th0_RIPK2
CCR6	1.48651647397494e-35	0.449685	0.389	0.276	2.31703322798474e-31	0	CCR6	CD4_c0_Th0_RIPK2
NPC2	2.99226463014404e-35	0.277429	0.246	0.15	4.66404287900552e-31	0	NPC2	CD4_c0_Th0_RIPK2
RPN1	3.33979919030332e-35	0.330462	0.239	0.143	5.20574499792578e-31	0	RPN1	CD4_c0_Th0_RIPK2
AP2M1	4.34763383550441e-35	0.297534	0.271	0.167	6.77665685940073e-31	0	AP2M1	CD4_c0_Th0_RIPK2
PRKAR2A	5.10876808700453e-35	0.306111	0.26	0.16	7.96303681721395e-31	0	PRKAR2A	CD4_c0_Th0_RIPK2
TXNDC17	6.67376917607275e-35	0.325691	0.228	0.137	1.04024040147446e-30	0	TXNDC17	CD4_c0_Th0_RIPK2
PSMD12	6.77000119642304e-35	0.323421	0.239	0.145	1.05524008648646e-30	0	PSMD12	CD4_c0_Th0_RIPK2
GBP1	9.5387615631904e-35	0.350466	0.287	0.182	1.48680676485449e-30	0	GBP1	CD4_c0_Th0_RIPK2
PDCD1	1.08401917404201e-34	0.291619	0.327	0.216	1.68966068657927e-30	0	PDCD1	CD4_c0_Th0_RIPK2
UBE2G1	1.24440249899517e-34	0.315129	0.239	0.145	1.93965017518377e-30	0	UBE2G1	CD4_c0_Th0_RIPK2
TGFBR3	1.3241639606225e-34	0.257218	0.256	0.156	2.0639743654223e-30	0	TGFBR3	CD4_c0_Th0_RIPK2
PPP2CA	1.34385216982889e-34	0.294565	0.284	0.179	2.09466237711229e-30	0	PPP2CA	CD4_c0_Th0_RIPK2
SENP7	2.5934233955747e-34	0.267523	0.286	0.181	4.04236904668228e-30	0	SENP7	CD4_c0_Th0_RIPK2
SBDS	4.12873275863497e-34	0.310014	0.236	0.143	6.43545575088433e-30	0	SBDS	CD4_c0_Th0_RIPK2
CAB39	5.7594020892339e-34	0.250841	0.345	0.228	8.97718003648888e-30	0	CAB39	CD4_c0_Th0_RIPK2
C21orf91	8.43569451219282e-34	0.257045	0.332	0.219	1.31487170361549e-29	0	C21orf91	CD4_c0_Th0_RIPK2
CDC37L1	1.40863324347571e-33	0.265863	0.24	0.147	2.19563663660559e-29	0	CDC37L1	CD4_c0_Th0_RIPK2
ME2	1.94981843871764e-33	0.351766	0.215	0.128	3.03918200042919e-29	0	ME2	CD4_c0_Th0_RIPK2
DECR1	3.13692336242237e-33	0.266925	0.304	0.196	4.88952244500775e-29	0	DECR1	CD4_c0_Th0_RIPK2
FAM241A	3.14120952849094e-33	0.357263	0.206	0.122	4.89620329205883e-29	0	FAM241A	CD4_c0_Th0_RIPK2
PSMA2	3.69993873540808e-33	0.35148	0.217	0.129	5.76709450688057e-29	0	PSMA2	CD4_c0_Th0_RIPK2
LDLRAD4	4.83414470368833e-33	0.277108	0.345	0.233	7.53498134963899e-29	0	LDLRAD4	CD4_c0_Th0_RIPK2
ERP44	4.95874533574236e-33	0.27197	0.264	0.166	7.72919635482161e-29	0	ERP44	CD4_c0_Th0_RIPK2
UGCG	5.15242795555937e-33	0.271619	0.344	0.227	8.03108945433039e-29	0	UGCG	CD4_c0_Th0_RIPK2
FNTA	6.06030336083941e-33	0.271108	0.274	0.173	9.44619484854039e-29	0	FNTA	CD4_c0_Th0_RIPK2
GBP4	7.65739478594011e-33	0.303418	0.281	0.181	1.19355812528448e-28	0	GBP4	CD4_c0_Th0_RIPK2
CAPZA1	1.35558192337422e-32	0.262917	0.279	0.176	2.11294554396339e-28	0	CAPZA1	CD4_c0_Th0_RIPK2
RAB4A	1.77749463089133e-32	0.274707	0.234	0.144	2.77058088117032e-28	0	RAB4A	CD4_c0_Th0_RIPK2
FBXO21	1.90397510665686e-32	0.276172	0.213	0.126	2.96772599874604e-28	0	FBXO21	CD4_c0_Th0_RIPK2
PARP9	2.68437323320217e-32	0.336063	0.274	0.177	4.18413255859222e-28	0	PARP9	CD4_c0_Th0_RIPK2
FBXO32	3.58626093733263e-32	0.260212	0.301	0.199	5.58990492302038e-28	0	FBXO32	CD4_c0_Th0_RIPK2
PI4K2B	4.5666992170176e-32	0.267167	0.286	0.184	7.11811406956533e-28	0	PI4K2B	CD4_c0_Th0_RIPK2
UBQLN1	5.67189933898195e-32	0.373846	0.217	0.131	8.84078949967117e-28	0	UBQLN1	CD4_c0_Th0_RIPK2
CCNG1	6.01206797531023e-32	0.341769	0.21	0.127	9.37101035311606e-28	0	CCNG1	CD4_c0_Th0_RIPK2
ARHGAP5	7.28197014165927e-32	0.397342	0.22	0.134	1.13504068598043e-27	0	ARHGAP5	CD4_c0_Th0_RIPK2
AKR1B1	1.0161501293185e-31	0.263503	0.274	0.175	1.58387320656875e-27	0	AKR1B1	CD4_c0_Th0_RIPK2
TXLNG	1.28501903749655e-31	0.279378	0.216	0.131	2.00295917374587e-27	0	TXLNG	CD4_c0_Th0_RIPK2
C1orf43	1.3517116199044e-31	0.310174	0.242	0.15	2.10691290194498e-27	0	C1orf43	CD4_c0_Th0_RIPK2
LGALS1	1.36123776194677e-31	0.303895	0.47	0.345	2.12176129954643e-27	0	LGALS1	CD4_c0_Th0_RIPK2
EMC7	1.828042846317e-31	0.277493	0.253	0.16	2.84937038455431e-27	0	EMC7	CD4_c0_Th0_RIPK2
RMC1	2.34083158914218e-31	0.275028	0.243	0.151	3.64865419799592e-27	0	RMC1	CD4_c0_Th0_RIPK2
ZNF92	2.57230976208009e-31	0.290253	0.234	0.145	4.00945922615424e-27	0	ZNF92	CD4_c0_Th0_RIPK2
FBXO3	2.98458462392993e-31	0.269139	0.216	0.13	4.65207205331958e-27	0	FBXO3	CD4_c0_Th0_RIPK2
CFAP97	3.3877670471983e-31	0.300813	0.211	0.128	5.28051249646799e-27	0	CFAP97	CD4_c0_Th0_RIPK2
PYURF	4.65466106398255e-31	0.302893	0.226	0.138	7.2552202004296e-27	0	PYURF	CD4_c0_Th0_RIPK2
LRRC8A	5.69765697176722e-31	0.263501	0.227	0.139	8.88093792189356e-27	0	LRRC8A	CD4_c0_Th0_RIPK2
ATXN7L1	8.24424942047931e-31	0.301053	0.221	0.135	1.28503115717011e-26	0	ATXN7L1	CD4_c0_Th0_RIPK2
LSM10	9.62772128383975e-31	0.287785	0.23	0.143	1.5006729165121e-26	0	LSM10	CD4_c0_Th0_RIPK2
HEATR5B	1.12454677300501e-30	0.26336	0.262	0.167	1.75283105508291e-26	0	HEATR5B	CD4_c0_Th0_RIPK2
HMGCR	1.19255813609379e-30	0.311181	0.216	0.132	1.85884036672939e-26	0	HMGCR	CD4_c0_Th0_RIPK2
BTBD7	1.83650420379584e-30	0.306344	0.257	0.164	2.86255910245658e-26	0	BTBD7	CD4_c0_Th0_RIPK2
FAM126A	2.1037527673396e-30	0.293922	0.237	0.149	3.27911943845224e-26	0	FAM126A	CD4_c0_Th0_RIPK2
TIFA	2.74774664598162e-30	0.445579	0.208	0.128	4.28291269709155e-26	0	TIFA	CD4_c0_Th0_RIPK2
RSL1D1	5.0873735243951e-30	0.295144	0.221	0.136	7.92968911247464e-26	0	RSL1D1	CD4_c0_Th0_RIPK2
SNX3	1.04471877638342e-29	0.286979	0.256	0.164	1.62840315674883e-25	0	SNX3	CD4_c0_Th0_RIPK2
PANK3	1.10413289629895e-29	0.293609	0.227	0.14	1.72101194546117e-25	0	PANK3	CD4_c0_Th0_RIPK2
APOBEC3G	1.31381620091827e-29	0.285625	0.308	0.206	2.04784531237131e-25	0	APOBEC3G	CD4_c0_Th0_RIPK2
ABHD3	1.45843758705811e-29	0.277066	0.223	0.138	2.27326666694747e-25	0	ABHD3	CD4_c0_Th0_RIPK2
CLNS1A	1.76772964711637e-29	0.322874	0.24	0.152	2.75536020096029e-25	0	CLNS1A	CD4_c0_Th0_RIPK2
PLPP5	2.52098643940754e-29	0.269617	0.256	0.164	3.92946156310453e-25	0	PLPP5	CD4_c0_Th0_RIPK2
CCDC117	3.15025202629621e-29	0.294087	0.245	0.157	4.91029783338791e-25	0	CCDC117	CD4_c0_Th0_RIPK2
MAML2	3.4967257656782e-29	0.378664	0.204	0.125	5.45034645096262e-25	0	MAML2	CD4_c0_Th0_RIPK2
AMPD3	4.00578918421503e-29	0.255991	0.211	0.129	6.24382360143597e-25	0	AMPD3	CD4_c0_Th0_RIPK2
NFYA	5.20069518906551e-29	0.303709	0.206	0.126	8.10632359119641e-25	0	NFYA	CD4_c0_Th0_RIPK2
TMEM116	2.40914043049418e-28	0.262062	0.21	0.13	3.75512718901128e-24	0	TMEM116	CD4_c0_Th0_RIPK2
YTHDF3	7.1529238104486e-28	0.308561	0.21	0.131	1.11492623433462e-23	0	YTHDF3	CD4_c0_Th0_RIPK2
BCL10	8.95438793626013e-28	0.348117	0.203	0.127	1.39572044762487e-23	0	BCL10	CD4_c0_Th0_RIPK2
OAS2	1.07187220374375e-27	0.319101	0.394	0.28	1.67072720397539e-23	0	OAS2	CD4_c0_Th0_RIPK2
MXI1	1.1778424728146e-27	0.265265	0.208	0.129	1.83590306237612e-23	0	MXI1	CD4_c0_Th0_RIPK2
ATG3	1.69810771459862e-27	0.266186	0.225	0.143	2.64684049474488e-23	0	ATG3	CD4_c0_Th0_RIPK2
ARPC5	4.73415175242179e-27	0.256841	0.246	0.159	7.37912233649985e-23	0	ARPC5	CD4_c0_Th0_RIPK2
RBBP7	3.29138719925399e-26	0.289006	0.2	0.125	5.13028522747719e-22	0	RBBP7	CD4_c0_Th0_RIPK2
SMURF1	5.89885031959987e-26	0.263835	0.204	0.128	9.19453799316031e-22	0	SMURF1	CD4_c0_Th0_RIPK2
COPS3	2.55490788823468e-25	0.268555	0.243	0.16	3.9823349253914e-21	0	COPS3	CD4_c0_Th0_RIPK2
LMNB1	4.97186386384235e-25	0.297673	0.227	0.149	7.74964420457108e-21	0	LMNB1	CD4_c0_Th0_RIPK2
DDX60	6.85546845793948e-25	0.313756	0.221	0.143	1.06856186853903e-20	0	DDX60	CD4_c0_Th0_RIPK2
N4BP2	4.48764621892055e-24	0.259618	0.225	0.147	6.99489416143146e-20	0	N4BP2	CD4_c0_Th0_RIPK2
PPT1	5.86068458904382e-24	0.265642	0.224	0.146	9.13504906894261e-20	0	PPT1	CD4_c0_Th0_RIPK2
GZMK	1.01897449971068e-23	0.48238	0.311	0.227	1.58827555269903e-19	0	GZMK	CD4_c0_Th0_RIPK2
SAMD9L	2.65366624828684e-23	0.263631	0.258	0.175	4.1362695812047e-19	0	SAMD9L	CD4_c0_Th0_RIPK2
SELL	1.03857736466569e-22	0.290935	0.335	0.246	1.61883053830442e-18	0	SELL	CD4_c0_Th0_RIPK2
MX1	1.3999592287982e-12	0.290143	0.221	0.163	2.18211644992775e-08	0	MX1	CD4_c0_Th0_RIPK2
CD40LG1	0	1.26827	0.841	0.451	0	1	CD40LG	CD4_c1_Th17_DUSP6
DUSP6	0	2.04486	0.559	0.2	0	1	DUSP6	CD4_c1_Th17_DUSP6
IL7R1	0	1.10441	0.991	0.903	0	1	IL7R	CD4_c1_Th17_DUSP6
BTG11	0	0.864884	1	0.975	0	1	BTG1	CD4_c1_Th17_DUSP6
CXCR41	0	0.726897	1	0.988	0	1	CXCR4	CD4_c1_Th17_DUSP6
RUNX2	1.24691906470839e-275	1.28514	0.78	0.412	1.94357274616096e-271	1	RUNX2	CD4_c1_Th17_DUSP6
TXNIP1	5.29955225761876e-273	0.858549	0.994	0.9	8.26041210395036e-269	1	TXNIP	CD4_c1_Th17_DUSP6
RGS1	2.5096057004055e-266	1.2068	0.92	0.668	3.91172240522205e-262	1	RGS1	CD4_c1_Th17_DUSP6
GLIPR11	1.18046843051417e-265	1.32366	0.804	0.487	1.83999614264244e-261	1	GLIPR1	CD4_c1_Th17_DUSP6
PRDM1	8.85715305806586e-259	0.936987	0.963	0.757	1.38056444716073e-254	1	PRDM1	CD4_c1_Th17_DUSP6
CD96	8.23523537377003e-255	0.951771	0.929	0.716	1.28362613770953e-250	1	CD96	CD4_c1_Th17_DUSP6
CRYBG11	2.14441959715627e-252	1.09411	0.884	0.602	3.34250682608748e-248	1	CRYBG1	CD4_c1_Th17_DUSP6
PFKFB3	2.24414187525806e-238	0.994721	0.921	0.69	3.49794394096474e-234	1	PFKFB3	CD4_c1_Th17_DUSP6
CNOT6L1	1.04667151574943e-232	0.822518	0.967	0.819	1.63144689159864e-228	1	CNOT6L	CD4_c1_Th17_DUSP6
IL2	3.97200920699543e-232	3.04182	0.213	0.034	6.19117075094378e-228	1	IL2	CD4_c1_Th17_DUSP6
MGAT5	7.41293144879171e-229	1.5063	0.605	0.291	1.15545362492316e-224	1	MGAT5	CD4_c1_Th17_DUSP6
CD69	3.96935671662113e-221	0.883062	0.989	0.896	6.18703631419736e-217	1	CD69	CD4_c1_Th17_DUSP6
KLRB1	9.13305215871278e-219	1.30206	0.678	0.358	1.42356883997856e-214	1	KLRB1	CD4_c1_Th17_DUSP6
ANKRD28	9.47424951042749e-208	1.54776	0.555	0.258	1.47675127119033e-203	1	ANKRD28	CD4_c1_Th17_DUSP6
IFNGR1	5.98880392677086e-204	1.41012	0.578	0.275	9.33474868065774e-200	1	IFNGR1	CD4_c1_Th17_DUSP6
SRGN	6.47577425361232e-192	0.641715	0.999	0.969	1.00937893291055e-187	1	SRGN	CD4_c1_Th17_DUSP6
CXCR6	2.45955279287433e-186	1.29113	0.669	0.358	3.83370493825323e-182	1	CXCR6	CD4_c1_Th17_DUSP6
LEPROTL11	6.60726803321058e-182	0.789367	0.916	0.716	1.02987486833653e-177	1	LEPROTL1	CD4_c1_Th17_DUSP6
TGFBR21	8.08806867254956e-177	0.895975	0.839	0.592	1.2606872639903e-172	1	TGFBR2	CD4_c1_Th17_DUSP6
FOXO1	5.99018375369781e-175	0.96793	0.779	0.518	9.33689941688878e-171	1	FOXO1	CD4_c1_Th17_DUSP6
TMSB4X1	1.51650668286931e-167	0.429725	0.999	0.979	2.3637789665884e-163	1	TMSB4X	CD4_c1_Th17_DUSP6
PARP8	8.39759353725258e-167	0.752463	0.889	0.674	1.30893290465156e-162	1	PARP8	CD4_c1_Th17_DUSP6
TSC22D3	6.03050141903865e-166	0.515234	0.999	0.977	9.39974256185555e-162	1	TSC22D3	CD4_c1_Th17_DUSP6
ID2	7.65203148145574e-160	0.997358	0.859	0.618	1.19272214701451e-155	1	ID2	CD4_c1_Th17_DUSP6
CD4	7.28508601410151e-159	0.701711	0.884	0.587	1.135526357018e-154	1	CD4	CD4_c1_Th17_DUSP6
IL18R1	2.32996420234785e-156	1.3097	0.504	0.243	3.63171520219959e-152	1	IL18R1	CD4_c1_Th17_DUSP6
INTS6	5.35834043597033e-148	1.3869	0.528	0.282	8.35204523754695e-144	1	INTS6	CD4_c1_Th17_DUSP6
LCP1	7.28581694812091e-148	0.575726	0.972	0.861	1.13564028770361e-143	1	LCP1	CD4_c1_Th17_DUSP6
IVNS1ABP	8.88087370548885e-142	0.826349	0.846	0.628	1.38426178447455e-137	1	IVNS1ABP	CD4_c1_Th17_DUSP6
IL18RAP	9.30063814068726e-141	0.912789	0.511	0.239	1.44969046698892e-136	1	IL18RAP	CD4_c1_Th17_DUSP6
ITGA1	1.12830835575097e-135	1.82078	0.241	0.072	1.75869423410903e-131	1	ITGA1	CD4_c1_Th17_DUSP6
TMEM200A	1.73206886598461e-133	1.76263	0.279	0.095	2.69977574141022e-129	1	TMEM200A	CD4_c1_Th17_DUSP6
ETS11	1.97281721333741e-132	0.553139	0.972	0.859	3.07503019042902e-128	1	ETS1	CD4_c1_Th17_DUSP6
RBMS1	2.39884929361583e-132	1.24926	0.486	0.253	3.73908639395899e-128	1	RBMS1	CD4_c1_Th17_DUSP6
GPR1711	3.11960274418413e-131	0.94614	0.693	0.429	4.8625247973598e-127	1	GPR171	CD4_c1_Th17_DUSP6
IFI44	9.15481630163821e-130	1.18713	0.512	0.272	1.42696121693635e-125	1	IFI44	CD4_c1_Th17_DUSP6
RESF1	2.84307833726666e-129	0.854627	0.771	0.551	4.43150620429755e-125	1	RESF1	CD4_c1_Th17_DUSP6
CCR61	2.19791916262206e-124	1.24631	0.513	0.274	3.425896598779e-120	1	CCR6	CD4_c1_Th17_DUSP6
EIF11	1.64383914591781e-121	0.74948	0.815	0.603	2.56225207674208e-117	1	EIF1	CD4_c1_Th17_DUSP6
CCR2	4.58068553924462e-121	1.45379	0.355	0.152	7.13991455002059e-117	1	CCR2	CD4_c1_Th17_DUSP6
GZMA	2.40434910273815e-120	1.10429	0.493	0.255	3.74765894643795e-116	1	GZMA	CD4_c1_Th17_DUSP6
MYBL1	1.18692668807358e-118	1.16376	0.507	0.272	1.85006262870029e-114	1	MYBL1	CD4_c1_Th17_DUSP6
JAZF1	5.03517476767732e-118	1.53773	0.326	0.138	7.84832691037865e-114	1	JAZF1	CD4_c1_Th17_DUSP6
CPD	2.19353483950727e-117	1.19497	0.456	0.239	3.41906275433998e-113	1	CPD	CD4_c1_Th17_DUSP6
PTGER41	2.84639044853149e-116	0.600551	0.927	0.759	4.43666879212603e-112	1	PTGER4	CD4_c1_Th17_DUSP6
THEMIS	7.71781800737729e-116	0.711603	0.767	0.523	1.2029762928099e-111	1	THEMIS	CD4_c1_Th17_DUSP6
OGFRL1	1.0921075960664e-114	1.83174	0.244	0.084	1.70226810998869e-110	1	OGFRL1	CD4_c1_Th17_DUSP6
FKBP51	4.95655414197212e-114	0.594585	0.894	0.698	7.72578094109194e-110	1	FKBP5	CD4_c1_Th17_DUSP6
KLF6	9.1277245034197e-113	0.512637	0.991	0.945	1.42273841834803e-108	1	KLF6	CD4_c1_Th17_DUSP6
SNTB2	1.34336116124143e-112	0.979357	0.542	0.315	2.09389704202701e-108	1	SNTB2	CD4_c1_Th17_DUSP6
PDE4D	1.72629801876362e-112	1.02422	0.63	0.414	2.69078072184685e-108	1	PDE4D	CD4_c1_Th17_DUSP6
TGFBI	9.87583674706494e-111	1.51873	0.247	0.085	1.53934667376501e-106	1	TGFBI	CD4_c1_Th17_DUSP6
HOPX	1.12390892735363e-110	1.15425	0.402	0.189	1.75183684506611e-106	1	HOPX	CD4_c1_Th17_DUSP6
PCNX1	1.68342722798482e-110	0.724589	0.766	0.561	2.62395802025993e-106	1	PCNX1	CD4_c1_Th17_DUSP6
RBL2	2.86146446057807e-110	0.708287	0.797	0.611	4.46016465470305e-106	1	RBL2	CD4_c1_Th17_DUSP6
SYTL2	3.98975376242377e-110	1.10335	0.421	0.206	6.21882918948993e-106	1	SYTL2	CD4_c1_Th17_DUSP6
GPR1831	8.41614869141198e-109	0.942649	0.739	0.529	1.31182509653039e-104	1	GPR183	CD4_c1_Th17_DUSP6
RORA	1.64282514198056e-108	0.623494	0.86	0.676	2.5606715488051e-104	1	RORA	CD4_c1_Th17_DUSP6
IKZF3	3.46346714874229e-108	0.678867	0.841	0.661	5.39850624474461e-104	1	IKZF3	CD4_c1_Th17_DUSP6
SLC4A7	1.17299201611149e-104	0.938539	0.581	0.367	1.82834265551298e-100	1	SLC4A7	CD4_c1_Th17_DUSP6
DDX3X	3.93390103270537e-104	0.851401	0.765	0.564	6.13177153967787e-100	1	DDX3X	CD4_c1_Th17_DUSP6
GPD1L	6.56837569024646e-104	1.17868	0.389	0.191	1.02381271883872e-99	1	GPD1L	CD4_c1_Th17_DUSP6
CRIM1	1.79956613355604e-102	1.31875	0.302	0.124	2.8049837323738e-98	1	CRIM1	CD4_c1_Th17_DUSP6
LYZ	4.44367722945712e-102	1.00275	0.393	0.191	6.92635969755482e-98	1	LYZ	CD4_c1_Th17_DUSP6
KLF9	1.09813083644008e-101	0.670014	0.803	0.6	1.71165653475915e-97	1	KLF9	CD4_c1_Th17_DUSP6
TNFAIP3	1.45828912756442e-101	0.561477	0.995	0.961	2.27303526313466e-97	1	TNFAIP3	CD4_c1_Th17_DUSP6
CCSER21	1.21594148185181e-100	0.760634	0.742	0.544	1.89528798776242e-96	1	CCSER2	CD4_c1_Th17_DUSP6
CITED2	3.26193652842189e-99	0.89204	0.818	0.635	5.08438046685121e-95	1	CITED2	CD4_c1_Th17_DUSP6
GLUL1	4.21876679484718e-99	1.04279	0.554	0.346	6.5757918031283e-95	1	GLUL	CD4_c1_Th17_DUSP6
PDCD4	4.85032284437583e-99	0.523729	0.934	0.822	7.56019821752861e-95	1	PDCD4	CD4_c1_Th17_DUSP6
OXNAD1	1.02162948898718e-97	0.674742	0.777	0.576	1.59241388448432e-93	1	OXNAD1	CD4_c1_Th17_DUSP6
ARF6	3.01535924365413e-97	0.643428	0.811	0.62	4.70004045308369e-93	1	ARF6	CD4_c1_Th17_DUSP6
ARHGAP35	4.96966643969965e-96	1.05678	0.436	0.237	7.74621907955985e-92	1	ARHGAP35	CD4_c1_Th17_DUSP6
CDC14A1	1.24931296755822e-95	0.760981	0.694	0.492	1.94730412253299e-91	1	CDC14A	CD4_c1_Th17_DUSP6
ZFP36L2	4.51916838669362e-95	0.399194	0.998	0.982	7.04402776433934e-91	1	ZFP36L2	CD4_c1_Th17_DUSP6
OSTF1	1.33287946605035e-92	0.791413	0.643	0.433	2.07755922373268e-88	1	OSTF1	CD4_c1_Th17_DUSP6
MGAT4A	1.62128297876849e-92	0.751516	0.673	0.45	2.52709377900645e-88	1	MGAT4A	CD4_c1_Th17_DUSP6
SMARCA2	4.40160840544197e-92	0.66825	0.758	0.561	6.8607870215624e-88	1	SMARCA2	CD4_c1_Th17_DUSP6
STK17B1	2.08466862018632e-91	0.527033	0.935	0.797	3.24937297828442e-87	1	STK17B	CD4_c1_Th17_DUSP6
ARHGDIB1	2.25748534818503e-89	0.374727	0.99	0.906	3.51874241221601e-85	1	ARHGDIB	CD4_c1_Th17_DUSP6
DPP4	7.79983515459253e-89	0.829884	0.505	0.293	1.21576030554634e-84	1	DPP4	CD4_c1_Th17_DUSP6
NFKBIA	1.64026100922088e-88	0.502818	0.986	0.918	2.55667483507258e-84	1	NFKBIA	CD4_c1_Th17_DUSP6
ADAM191	2.29226313271711e-88	0.649207	0.689	0.463	3.57295054496616e-84	1	ADAM19	CD4_c1_Th17_DUSP6
CCNH	2.38240028854881e-88	0.719623	0.714	0.521	3.71344732976102e-84	1	CCNH	CD4_c1_Th17_DUSP6
PCMTD1	2.58497374127843e-88	0.755988	0.666	0.473	4.02919857053069e-84	1	PCMTD1	CD4_c1_Th17_DUSP6
ELF11	2.94375139067928e-88	0.551121	0.857	0.683	4.5884252926518e-84	1	ELF1	CD4_c1_Th17_DUSP6
SESN1	5.1051800106204e-87	1.05103	0.492	0.291	7.95744408255402e-83	1	SESN1	CD4_c1_Th17_DUSP6
ERMP1	7.59815399451258e-87	1.48762	0.268	0.116	1.18432426312468e-82	1	ERMP1	CD4_c1_Th17_DUSP6
KAT2B	1.71544236795869e-84	0.681586	0.672	0.463	2.67386001893721e-80	1	KAT2B	CD4_c1_Th17_DUSP6
DOCK101	1.85161931064756e-84	0.677188	0.672	0.471	2.88611901950635e-80	1	DOCK10	CD4_c1_Th17_DUSP6
CCL20	8.65009165634583e-83	1.06262	0.226	0.088	1.34828978647462e-78	1	CCL20	CD4_c1_Th17_DUSP6
HIST1H1D1	2.01078246365099e-81	0.745595	0.656	0.451	3.13420662609279e-77	1	HIST1H1D	CD4_c1_Th17_DUSP6
TC2N1	1.27767759485447e-80	0.648018	0.676	0.463	1.99151606709966e-76	1	TC2N	CD4_c1_Th17_DUSP6
MAF	4.00355168048157e-80	0.762657	0.825	0.668	6.24033600436663e-76	1	MAF	CD4_c1_Th17_DUSP6
FKBP11	5.75024991775047e-78	0.539312	0.777	0.571	8.96291454679766e-74	1	FKBP11	CD4_c1_Th17_DUSP6
RASA2	8.64619135332558e-78	0.720304	0.61	0.423	1.34768184624286e-73	1	RASA2	CD4_c1_Th17_DUSP6
FOXN21	2.53089639045377e-77	0.893464	0.486	0.304	3.94490820380028e-73	1	FOXN2	CD4_c1_Th17_DUSP6
ARHGAP18	1.40737443587403e-76	1.17072	0.282	0.132	2.19367453319685e-72	1	ARHGAP18	CD4_c1_Th17_DUSP6
JAML	5.86703583986891e-76	0.672759	0.544	0.341	9.14494876360367e-72	1	JAML	CD4_c1_Th17_DUSP6
TMEM173	2.6144122792484e-75	0.547618	0.792	0.605	4.07508441966449e-71	1	TMEM173	CD4_c1_Th17_DUSP6
TRAC	3.13028941611826e-75	0.434801	0.955	0.822	4.87918211290352e-71	1	TRAC	CD4_c1_Th17_DUSP6
TTC39C	4.67552617715476e-75	0.723064	0.662	0.475	7.28774265233113e-71	1	TTC39C	CD4_c1_Th17_DUSP6
TMX4	3.07724174820701e-74	0.624294	0.65	0.464	4.79649671293027e-70	1	TMX4	CD4_c1_Th17_DUSP6
SEPTIN11	3.50786208009048e-74	1.21944	0.297	0.146	5.46770462423703e-70	1	SEPTIN11	CD4_c1_Th17_DUSP6
SAMSN11	3.62963802241352e-74	0.622703	0.75	0.565	5.65751678553595e-70	1	SAMSN1	CD4_c1_Th17_DUSP6
PHTF2	2.07421607894571e-73	0.719521	0.554	0.363	3.23308060225268e-69	1	PHTF2	CD4_c1_Th17_DUSP6
PDE7A	4.15768456000133e-73	0.60134	0.713	0.532	6.48058292367408e-69	1	PDE7A	CD4_c1_Th17_DUSP6
TAF7	5.84928211544431e-73	0.706479	0.608	0.421	9.11727603334305e-69	1	TAF7	CD4_c1_Th17_DUSP6
TNFAIP81	1.06819370458521e-72	0.736183	0.642	0.462	1.66499352733697e-68	1	TNFAIP8	CD4_c1_Th17_DUSP6
ATP2B11	1.49659643093893e-71	0.945308	0.478	0.304	2.33274485690452e-67	1	ATP2B1	CD4_c1_Th17_DUSP6
GAB3	8.15675347331001e-71	0.875421	0.363	0.194	1.27139316388483e-66	1	GAB3	CD4_c1_Th17_DUSP6
PLXND1	8.82832697637797e-71	0.645786	0.402	0.214	1.37607132580803e-66	1	PLXND1	CD4_c1_Th17_DUSP6
CCNI	3.04898186328389e-70	0.517039	0.83	0.667	4.7524480303006e-66	1	CCNI	CD4_c1_Th17_DUSP6
EML4	9.32380613285452e-70	0.486847	0.823	0.67	1.45330166192803e-65	1	EML4	CD4_c1_Th17_DUSP6
CD2	1.05605386079434e-69	0.448882	0.885	0.728	1.64607115282014e-65	1	CD2	CD4_c1_Th17_DUSP6
BHLHE401	4.55011645233854e-69	0.516044	0.797	0.613	7.09226651426008e-65	1	BHLHE40	CD4_c1_Th17_DUSP6
EVL	5.86033956845655e-69	0.407414	0.962	0.869	9.13451128535323e-65	1	EVL	CD4_c1_Th17_DUSP6
HNRNPL1	3.23867286817852e-68	0.633595	0.625	0.442	5.04811939962985e-64	1	HNRNPL	CD4_c1_Th17_DUSP6
MALT11	9.30353656179635e-68	0.686059	0.572	0.392	1.4501422438872e-63	1	MALT1	CD4_c1_Th17_DUSP6
ANXA11	1.31495269413984e-67	0.361149	0.937	0.722	2.04961676435576e-63	1	ANXA1	CD4_c1_Th17_DUSP6
EMB1	1.92399310465948e-67	0.629075	0.637	0.463	2.99892805223273e-63	1	EMB	CD4_c1_Th17_DUSP6
RAPGEF6	3.93843457216173e-67	0.567372	0.656	0.466	6.13883796762849e-63	1	RAPGEF6	CD4_c1_Th17_DUSP6
METTL9	3.14828609263417e-66	0.928986	0.428	0.266	4.90723353258888e-62	1	METTL9	CD4_c1_Th17_DUSP6
ARHGAP51	6.18847012267224e-66	1.33363	0.276	0.14	9.64596838020923e-62	1	ARHGAP5	CD4_c1_Th17_DUSP6
AKAP13	1.19632145949625e-65	0.508185	0.816	0.673	1.8647062589168e-61	1	AKAP13	CD4_c1_Th17_DUSP6
SLF1	1.58803363620341e-64	1.10676	0.264	0.128	2.47526802875025e-60	1	SLF1	CD4_c1_Th17_DUSP6
KIF13B	7.52657738696527e-64	0.685013	0.502	0.329	1.17316761730628e-59	1	KIF13B	CD4_c1_Th17_DUSP6
NR1D2	8.98481651276456e-64	0.861721	0.44	0.276	1.40046334984461e-59	1	NR1D2	CD4_c1_Th17_DUSP6
USP25	1.28368890246428e-63	0.700582	0.538	0.367	2.00088589227107e-59	1	USP25	CD4_c1_Th17_DUSP6
ERN1	3.98349799087575e-62	0.308327	0.896	0.697	6.20907831837802e-58	1	ERN1	CD4_c1_Th17_DUSP6
CCR5	5.16012229107945e-62	0.610323	0.448	0.263	8.04308261510554e-58	1	CCR5	CD4_c1_Th17_DUSP6
CD226	4.88811823710934e-61	0.568713	0.585	0.404	7.61910989618232e-57	1	CD226	CD4_c1_Th17_DUSP6
CELF2	6.34495635467064e-61	0.37825	0.923	0.809	9.88988347002513e-57	1	CELF2	CD4_c1_Th17_DUSP6
STOM	3.26347336291829e-60	0.532725	0.614	0.424	5.08677593078074e-56	1	STOM	CD4_c1_Th17_DUSP6
DENND4A	3.32708922917313e-60	0.741722	0.534	0.368	5.18593398151215e-56	1	DENND4A	CD4_c1_Th17_DUSP6
FYB1	1.65099359367264e-59	0.368361	0.902	0.751	2.57340371445754e-55	1	FYB1	CD4_c1_Th17_DUSP6
EIF4E3	1.97067163875098e-59	0.629391	0.615	0.446	3.07168588332116e-55	1	EIF4E3	CD4_c1_Th17_DUSP6
TRAT11	2.23480417338917e-59	0.68034	0.529	0.354	3.4833892650617e-55	1	TRAT1	CD4_c1_Th17_DUSP6
PICALM	4.56856117219283e-59	0.576424	0.654	0.491	7.12101629909697e-55	1	PICALM	CD4_c1_Th17_DUSP6
RELL1	6.51382805056511e-59	0.77302	0.411	0.254	1.01531037824158e-54	1	RELL1	CD4_c1_Th17_DUSP6
HELZ	8.06919987686496e-59	0.785171	0.432	0.277	1.25774618480694e-54	1	HELZ	CD4_c1_Th17_DUSP6
FAM241A1	1.54420271858606e-58	1.27169	0.254	0.128	2.40694877746009e-54	1	FAM241A	CD4_c1_Th17_DUSP6
B4GALT5	2.50758647054641e-58	1.0754	0.309	0.168	3.9085750316407e-54	1	B4GALT5	CD4_c1_Th17_DUSP6
NR3C1	2.82089970574242e-58	0.710168	0.551	0.388	4.39693637134071e-54	1	NR3C1	CD4_c1_Th17_DUSP6
MDFIC	2.976852402395e-58	0.548743	0.672	0.502	4.64001983961309e-54	1	MDFIC	CD4_c1_Th17_DUSP6
ITK1	5.62861618608594e-58	0.405079	0.886	0.751	8.77332404925215e-54	1	ITK	CD4_c1_Th17_DUSP6
PLAC81	8.41335555093901e-58	0.754129	0.469	0.306	1.31138972972486e-53	1	PLAC8	CD4_c1_Th17_DUSP6
SARAF1	1.26788200667467e-57	0.381093	0.908	0.773	1.97624768380381e-53	1	SARAF	CD4_c1_Th17_DUSP6
KAT6B	1.45515581686577e-57	0.690132	0.556	0.394	2.26815137174868e-53	1	KAT6B	CD4_c1_Th17_DUSP6
HIPK3	1.53033493024932e-57	0.808186	0.434	0.28	2.38533305577961e-53	1	HIPK3	CD4_c1_Th17_DUSP6
STK17A1	4.30112941707372e-57	0.488107	0.741	0.568	6.7041704223928e-53	1	STK17A	CD4_c1_Th17_DUSP6
ZBTB16	2.51542252337708e-56	0.353708	0.626	0.415	3.92078908718786e-52	1	ZBTB16	CD4_c1_Th17_DUSP6
RABGAP1L	8.24980585346852e-56	0.458776	0.746	0.59	1.28589723838014e-51	1	RABGAP1L	CD4_c1_Th17_DUSP6
IFI44L	1.37723928662157e-55	1.0363	0.234	0.113	2.14670287605704e-51	1	IFI44L	CD4_c1_Th17_DUSP6
PPP1R10	3.12057840425972e-55	0.755711	0.464	0.309	4.86404555871963e-51	1	PPP1R10	CD4_c1_Th17_DUSP6
CHD7	4.71636008747009e-55	0.938159	0.367	0.221	7.35139046833963e-51	1	CHD7	CD4_c1_Th17_DUSP6
CTSB1	7.6677100241542e-55	0.594875	0.602	0.438	1.19516596146492e-50	1	CTSB	CD4_c1_Th17_DUSP6
S100A111	8.1165213333924e-55	0.579356	0.639	0.481	1.26512218023587e-50	1	S100A11	CD4_c1_Th17_DUSP6
ITM2C	1.91113874585647e-54	0.544002	0.426	0.259	2.97889196316648e-50	1	ITM2C	CD4_c1_Th17_DUSP6
RNF1251	2.66163462968526e-54	0.615953	0.587	0.423	4.14868989729042e-50	1	RNF125	CD4_c1_Th17_DUSP6
MCL11	1.83295960293174e-53	0.311571	0.989	0.955	2.8570341330897e-49	1	MCL1	CD4_c1_Th17_DUSP6
SEL1L3	2.83137270289306e-53	0.685133	0.483	0.326	4.41326063199941e-49	1	SEL1L3	CD4_c1_Th17_DUSP6
RSBN11	1.64088359022426e-52	0.746009	0.491	0.342	2.55764525208255e-48	1	RSBN1	CD4_c1_Th17_DUSP6
ATF7IP	1.98054532721937e-52	0.615247	0.573	0.418	3.08707600153684e-48	1	ATF7IP	CD4_c1_Th17_DUSP6
APBB1IP	2.34818380980457e-52	0.508737	0.682	0.527	3.66011410434239e-48	1	APBB1IP	CD4_c1_Th17_DUSP6
ZNF644	3.27914035817953e-52	0.681492	0.516	0.364	5.11119607629443e-48	1	ZNF644	CD4_c1_Th17_DUSP6
ACTB	4.91887938655457e-52	0.250445	0.993	0.943	7.66705729982261e-48	1	ACTB	CD4_c1_Th17_DUSP6
FRMD4B1	5.00484331579812e-52	0.771642	0.468	0.313	7.80104927633453e-48	1	FRMD4B	CD4_c1_Th17_DUSP6
ESYT21	6.61948227999299e-52	0.500185	0.709	0.545	1.03177870298251e-47	1	ESYT2	CD4_c1_Th17_DUSP6
BRD1	8.58769977179573e-52	0.514762	0.664	0.514	1.3385647634298e-47	1	BRD1	CD4_c1_Th17_DUSP6
TMEM1231	9.14556374196619e-52	0.907901	0.344	0.21	1.42551902046027e-47	1	TMEM123	CD4_c1_Th17_DUSP6
ATP2B4	2.3789698833186e-51	0.468367	0.711	0.55	3.7081003571287e-47	1	ATP2B4	CD4_c1_Th17_DUSP6
CAMK4	3.65888301050055e-51	0.638815	0.52	0.363	5.7031009484672e-47	1	CAMK4	CD4_c1_Th17_DUSP6
MARCH7	5.03332271022644e-51	0.512891	0.631	0.473	7.84544010842995e-47	1	MARCH7	CD4_c1_Th17_DUSP6
FYN	5.37150343686788e-51	0.387852	0.884	0.772	8.37256240704597e-47	1	FYN	CD4_c1_Th17_DUSP6
FNBP1	8.91050848028572e-51	0.395467	0.813	0.666	1.38888095682213e-46	1	FNBP1	CD4_c1_Th17_DUSP6
PPP3CA	1.32267051402158e-50	0.838833	0.341	0.204	2.06164653020544e-46	1	PPP3CA	CD4_c1_Th17_DUSP6
S100A101	3.68560649674071e-50	0.423112	0.786	0.614	5.74475484646974e-46	1	S100A10	CD4_c1_Th17_DUSP6
KIAA0513	2.12055118106875e-49	0.533708	0.462	0.302	3.30530312593186e-45	1	KIAA0513	CD4_c1_Th17_DUSP6
DYNLT11	2.61594266685838e-49	0.548646	0.625	0.473	4.07746983483216e-45	1	DYNLT1	CD4_c1_Th17_DUSP6
NMRK1	4.31090582915961e-49	0.892057	0.341	0.208	6.71940891591109e-45	1	NMRK1	CD4_c1_Th17_DUSP6
ZBTB44	7.92293260470869e-49	0.769941	0.415	0.275	1.23494750509594e-44	1	ZBTB44	CD4_c1_Th17_DUSP6
CD531	1.66951163191266e-48	0.333337	0.935	0.833	2.60226778066226e-44	1	CD53	CD4_c1_Th17_DUSP6
SNTA1	1.75834366906213e-48	0.872425	0.266	0.142	2.74073027696714e-44	1	SNTA1	CD4_c1_Th17_DUSP6
SETD3	2.18690132482653e-48	0.676425	0.432	0.289	3.40872309500711e-44	1	SETD3	CD4_c1_Th17_DUSP6
STK4	3.54943737770422e-48	0.356015	0.914	0.821	5.53250804062756e-44	1	STK4	CD4_c1_Th17_DUSP6
CMTM6	7.57484747177441e-48	0.770449	0.423	0.281	1.18069147542548e-43	1	CMTM6	CD4_c1_Th17_DUSP6
TGIF11	9.93121885642022e-48	0.669355	0.532	0.378	1.54797908315022e-43	1	TGIF1	CD4_c1_Th17_DUSP6
GOLGA8B	1.31833908286295e-47	0.904126	0.33	0.202	2.05489512845848e-43	1	GOLGA8B	CD4_c1_Th17_DUSP6
PATJ1	1.37377605451441e-47	0.568593	0.582	0.426	2.14130473617162e-43	1	PATJ	CD4_c1_Th17_DUSP6
FAM214A	1.87292054330814e-47	0.610275	0.533	0.38	2.9193212508544e-43	1	FAM214A	CD4_c1_Th17_DUSP6
TBL1XR1	5.44955315356294e-47	0.678989	0.482	0.342	8.49421850045855e-43	1	TBL1XR1	CD4_c1_Th17_DUSP6
PCNX2	1.28783741049938e-46	0.692153	0.481	0.339	2.00735217174539e-42	1	PCNX2	CD4_c1_Th17_DUSP6
PIP4K2A1	2.72237593601223e-46	0.468291	0.628	0.478	4.24336737146226e-42	1	PIP4K2A	CD4_c1_Th17_DUSP6
REEP3	4.76585123667368e-46	1.23974	0.212	0.109	7.42853232260326e-42	1	REEP3	CD4_c1_Th17_DUSP6
TNFSF81	5.17221338136993e-46	0.635928	0.482	0.331	8.06192899754131e-42	1	TNFSF8	CD4_c1_Th17_DUSP6
PERP	1.8196114254117e-45	0.869044	0.272	0.152	2.83622832878921e-41	1	PERP	CD4_c1_Th17_DUSP6
ALOX5AP	3.02835160601378e-45	0.407042	0.717	0.552	4.72029164829368e-41	1	ALOX5AP	CD4_c1_Th17_DUSP6
ST8SIA4	4.12569663661629e-45	0.701511	0.463	0.325	6.43072334749381e-41	1	ST8SIA4	CD4_c1_Th17_DUSP6
SLAMF6	4.76146878522951e-45	0.579047	0.5	0.351	7.42170139553724e-41	1	SLAMF6	CD4_c1_Th17_DUSP6
SKIL1	9.91205089192927e-45	0.592614	0.53	0.378	1.54499137252502e-40	1	SKIL	CD4_c1_Th17_DUSP6
OSBPL81	1.23715872055842e-44	0.626714	0.54	0.397	1.9283592977344e-40	1	OSBPL8	CD4_c1_Th17_DUSP6
GIMAP21	1.48763367267964e-44	0.692113	0.462	0.321	2.31877460560575e-40	1	GIMAP2	CD4_c1_Th17_DUSP6
AKIRIN11	1.83037682688447e-44	0.595559	0.555	0.414	2.85300836006482e-40	1	AKIRIN1	CD4_c1_Th17_DUSP6
MAP2K11	1.87471355397403e-44	0.765038	0.399	0.267	2.92211601657932e-40	1	MAP2K1	CD4_c1_Th17_DUSP6
ADA2	2.97933711990042e-44	0.547838	0.533	0.385	4.64389276878878e-40	1	ADA2	CD4_c1_Th17_DUSP6
CTSH	3.0735094625111e-44	0.839709	0.259	0.141	4.79067919921605e-40	1	CTSH	CD4_c1_Th17_DUSP6
KAT6A1	3.11052443250194e-44	0.459603	0.645	0.492	4.84837443294077e-40	1	KAT6A	CD4_c1_Th17_DUSP6
ARAP2	8.81214214355873e-44	0.529533	0.488	0.341	1.3735485959165e-39	1	ARAP2	CD4_c1_Th17_DUSP6
TARSL2	2.58231458836466e-43	0.885128	0.303	0.183	4.02505374888399e-39	1	TARSL2	CD4_c1_Th17_DUSP6
ATF41	1.71361948891554e-42	0.530097	0.608	0.482	2.67101869737266e-38	1	ATF4	CD4_c1_Th17_DUSP6
N4BP2L2	2.3906014482071e-42	0.432387	0.697	0.556	3.7262304773204e-38	1	N4BP2L2	CD4_c1_Th17_DUSP6
NIBAN11	2.92670910481678e-42	0.391496	0.699	0.53	4.56186148167791e-38	1	NIBAN1	CD4_c1_Th17_DUSP6
COG5	4.61291152105558e-42	0.732791	0.33	0.206	7.19014518786933e-38	1	COG5	CD4_c1_Th17_DUSP6
SRSF3	5.21483040152259e-42	0.499883	0.614	0.477	8.12835614685327e-38	1	SRSF3	CD4_c1_Th17_DUSP6
RNF115	5.36752255441048e-42	0.600841	0.456	0.32	8.36635740555962e-38	1	RNF115	CD4_c1_Th17_DUSP6
ARHGAP15	5.93936622726335e-42	0.344424	0.788	0.647	9.25769013843539e-38	1	ARHGAP15	CD4_c1_Th17_DUSP6
TMEM1161	9.21689435800909e-42	0.923753	0.247	0.138	1.43663732358288e-37	1	TMEM116	CD4_c1_Th17_DUSP6
DYNLT31	9.69234606279437e-42	0.875566	0.294	0.176	1.51074598080776e-37	1	DYNLT3	CD4_c1_Th17_DUSP6
NLRP31	2.11439471412568e-41	0.629994	0.33	0.2	3.29570704090769e-37	1	NLRP3	CD4_c1_Th17_DUSP6
LGALS3	2.61829134540549e-41	0.77062	0.322	0.196	4.08113072008354e-37	1	LGALS3	CD4_c1_Th17_DUSP6
TMEM71	2.76231952367499e-41	0.529602	0.494	0.345	4.30562744155221e-37	1	TMEM71	CD4_c1_Th17_DUSP6
HIPK2	2.97217800885708e-41	0.562024	0.441	0.301	4.63273386240554e-37	1	HIPK2	CD4_c1_Th17_DUSP6
TMA71	4.19042570791605e-41	0.762356	0.378	0.256	6.53161655092875e-37	1	TMA7	CD4_c1_Th17_DUSP6
DEGS11	8.84531137994089e-41	0.792151	0.352	0.23	1.37871868479139e-36	1	DEGS1	CD4_c1_Th17_DUSP6
ELK41	1.02788779541468e-40	0.505362	0.598	0.461	1.60216870671285e-36	1	ELK4	CD4_c1_Th17_DUSP6
IQGAP1	1.21331727352875e-40	0.487928	0.534	0.393	1.89119763424926e-36	1	IQGAP1	CD4_c1_Th17_DUSP6
LCP2	1.2978415142682e-40	0.353424	0.787	0.657	2.02294556828984e-36	1	LCP2	CD4_c1_Th17_DUSP6
TLK1	1.60242913057739e-40	0.585988	0.469	0.331	2.49770628583097e-36	1	TLK1	CD4_c1_Th17_DUSP6
ANAPC16	2.82146708901164e-40	0.475858	0.659	0.522	4.39782075164245e-36	1	ANAPC16	CD4_c1_Th17_DUSP6
VIM1	8.1990495400728e-40	0.29433	0.994	0.947	1.27798585181115e-35	1	VIM	CD4_c1_Th17_DUSP6
STAT4	2.08957404223419e-39	0.270359	0.888	0.761	3.25701905963043e-35	1	STAT4	CD4_c1_Th17_DUSP6
EVI2A	2.90744525376086e-39	0.67578	0.44	0.315	4.53183491703705e-35	1	EVI2A	CD4_c1_Th17_DUSP6
AHR	4.07393280370478e-39	0.704814	0.443	0.315	6.35003906113465e-35	1	AHR	CD4_c1_Th17_DUSP6
NBL11	4.56644179007239e-39	0.864028	0.272	0.159	7.11771281818584e-35	1	NBL1	CD4_c1_Th17_DUSP6
SEPTIN6	7.55181497505295e-39	0.41424	0.689	0.538	1.1771014001615e-34	1	SEPTIN6	CD4_c1_Th17_DUSP6
STT3B1	9.02517984219756e-39	0.500772	0.614	0.48	1.40675478200333e-34	1	STT3B	CD4_c1_Th17_DUSP6
UBE2D31	1.10669182859929e-38	0.464688	0.544	0.401	1.72500055323771e-34	1	UBE2D3	CD4_c1_Th17_DUSP6
LRIG1	1.14072127133775e-38	0.543811	0.444	0.305	1.77804224563414e-34	1	LRIG1	CD4_c1_Th17_DUSP6
ATF2	2.06717618536721e-38	0.708016	0.401	0.277	3.22210752013187e-34	1	ATF2	CD4_c1_Th17_DUSP6
PSME4	2.54646700001367e-38	0.610941	0.462	0.335	3.96917811292131e-34	1	PSME4	CD4_c1_Th17_DUSP6
EIF4A21	2.55164351953407e-38	0.464006	0.6	0.465	3.97724675389776e-34	1	EIF4A2	CD4_c1_Th17_DUSP6
DHRS71	3.91650352340108e-38	0.591888	0.478	0.349	6.10465404192527e-34	1	DHRS7	CD4_c1_Th17_DUSP6
RAP1A	4.23492042646097e-38	0.456523	0.631	0.496	6.60097046872471e-34	1	RAP1A	CD4_c1_Th17_DUSP6
KIAA2026	4.59015182291759e-38	0.701234	0.403	0.28	7.15466964638165e-34	1	KIAA2026	CD4_c1_Th17_DUSP6
TRAM11	6.69242330533279e-38	0.561102	0.499	0.367	1.04314802060222e-33	1	TRAM1	CD4_c1_Th17_DUSP6
MAPK1	7.1838302701456e-38	0.466307	0.557	0.425	1.11974362420759e-33	1	MAPK1	CD4_c1_Th17_DUSP6
KMT2C	8.69006574421504e-38	0.461649	0.579	0.446	1.3545205475508e-33	1	KMT2C	CD4_c1_Th17_DUSP6
ZBED4	1.02973607712675e-37	0.4683	0.444	0.307	1.60504962341747e-33	1	ZBED4	CD4_c1_Th17_DUSP6
OMA1	1.28621009659382e-37	0.790567	0.265	0.158	2.00481567756079e-33	1	OMA1	CD4_c1_Th17_DUSP6
PJA2	1.61732656908729e-37	0.533739	0.536	0.411	2.52092692323635e-33	1	PJA2	CD4_c1_Th17_DUSP6
MSN1	3.02048046378687e-37	0.287151	0.911	0.791	4.7080228989046e-33	1	MSN	CD4_c1_Th17_DUSP6
EVI2B1	4.1279175945892e-37	0.604863	0.472	0.348	6.43418515468618e-33	1	EVI2B	CD4_c1_Th17_DUSP6
ERICH1	6.37487179411826e-37	0.479193	0.488	0.354	9.93651266549213e-33	1	ERICH1	CD4_c1_Th17_DUSP6
IPCEF1	6.49993000414884e-37	0.445383	0.612	0.476	1.01314408974668e-32	1	IPCEF1	CD4_c1_Th17_DUSP6
HIPK1	6.57232587160604e-37	0.41207	0.702	0.579	1.02442843360723e-32	1	HIPK1	CD4_c1_Th17_DUSP6
ARHGEF31	7.25028831007345e-37	0.471398	0.59	0.462	1.13010243889115e-32	1	ARHGEF3	CD4_c1_Th17_DUSP6
ATP1B1	8.25425546757545e-37	0.97296	0.236	0.135	1.28659079973099e-32	1	ATP1B1	CD4_c1_Th17_DUSP6
VPS13C	8.45249601948936e-37	0.43395	0.644	0.519	1.31749055455781e-32	1	VPS13C	CD4_c1_Th17_DUSP6
TM9SF31	1.13558307355322e-36	0.501191	0.551	0.421	1.77003333674741e-32	1	TM9SF3	CD4_c1_Th17_DUSP6
CALM21	1.81237233576909e-36	0.516176	0.523	0.394	2.82494475976329e-32	1	CALM2	CD4_c1_Th17_DUSP6
VCPIP1	2.40022078681564e-36	0.68774	0.373	0.257	3.74122414040954e-32	1	VCPIP1	CD4_c1_Th17_DUSP6
PTBP3	2.95128977297588e-36	0.432878	0.615	0.485	4.6001753691375e-32	1	PTBP3	CD4_c1_Th17_DUSP6
IQCN	4.66818423637403e-36	0.814753	0.273	0.164	7.2762987692362e-32	1	IQCN	CD4_c1_Th17_DUSP6
ZDHHC2	4.68871243182502e-36	0.98171	0.253	0.152	7.30829606748567e-32	1	ZDHHC2	CD4_c1_Th17_DUSP6
CLK1	4.97709713820916e-36	0.306534	0.84	0.716	7.75780130932662e-32	1	CLK1	CD4_c1_Th17_DUSP6
PTPN4	7.79089947557616e-36	0.584546	0.408	0.282	1.21436750125806e-31	1	PTPN4	CD4_c1_Th17_DUSP6
SCML4	9.94060430364943e-36	0.432347	0.475	0.333	1.54944199280984e-31	1	SCML4	CD4_c1_Th17_DUSP6
AAK1	1.20450097862129e-35	0.367278	0.747	0.615	1.87745567537701e-31	1	AAK1	CD4_c1_Th17_DUSP6
ANKRD121	1.22143061672546e-35	0.54391	0.525	0.398	1.90384390228998e-31	1	ANKRD12	CD4_c1_Th17_DUSP6
CRACR2A	1.91402875024409e-35	0.548119	0.419	0.291	2.98339661300546e-31	1	CRACR2A	CD4_c1_Th17_DUSP6
ABRACL1	1.93939366760009e-35	0.558053	0.49	0.364	3.02293290968826e-31	1	ABRACL	CD4_c1_Th17_DUSP6
ABCB1	2.04220516481e-35	0.859847	0.213	0.116	3.18318519038934e-31	1	ABCB1	CD4_c1_Th17_DUSP6
COPB1	2.2609486370153e-35	0.568801	0.438	0.318	3.52414064051575e-31	1	COPB1	CD4_c1_Th17_DUSP6
GNA131	2.48046960721807e-35	0.357232	0.78	0.653	3.86630797677081e-31	1	GNA13	CD4_c1_Th17_DUSP6
PTGER21	2.94792249126521e-35	0.629919	0.486	0.356	4.59492678713508e-31	1	PTGER2	CD4_c1_Th17_DUSP6
NFATC31	3.7868197349468e-35	0.510579	0.522	0.398	5.90251592086158e-31	1	NFATC3	CD4_c1_Th17_DUSP6
MBNL31	4.083087213433e-35	0.872554	0.242	0.141	6.36430803957802e-31	1	MBNL3	CD4_c1_Th17_DUSP6
CCDC7	5.1916725137746e-35	0.933703	0.238	0.14	8.09225994722047e-31	1	CCDC7	CD4_c1_Th17_DUSP6
MBNL1	6.71248911978318e-35	0.308756	0.857	0.737	1.0462756791006e-30	1	MBNL1	CD4_c1_Th17_DUSP6
ANXA21	7.91771068959193e-35	0.514424	0.435	0.301	1.23413356518669e-30	1	ANXA2	CD4_c1_Th17_DUSP6
TTC13	8.81616106812854e-35	0.691885	0.345	0.233	1.3741750256892e-30	1	TTC13	CD4_c1_Th17_DUSP6
KMT2E	1.45563260533386e-34	0.396507	0.669	0.537	2.26889454193389e-30	1	KMT2E	CD4_c1_Th17_DUSP6
TGFBR31	1.64425183311137e-34	0.719558	0.278	0.169	2.5628953322707e-30	1	TGFBR3	CD4_c1_Th17_DUSP6
ARHGEF6	2.28048103772884e-34	0.528501	0.473	0.35	3.55458579350794e-30	1	ARHGEF6	CD4_c1_Th17_DUSP6
MAP4	2.43137594838821e-34	0.441731	0.599	0.466	3.78978569075271e-30	1	MAP4	CD4_c1_Th17_DUSP6
SERINC1	2.8347197096773e-34	0.471769	0.561	0.437	4.418477611474e-30	1	SERINC1	CD4_c1_Th17_DUSP6
DHRS3	6.49134438559156e-34	0.423324	0.445	0.307	1.01180584938216e-29	1	DHRS3	CD4_c1_Th17_DUSP6
CD481	8.24804333483558e-34	0.350777	0.73	0.584	1.28562251460082e-29	1	CD48	CD4_c1_Th17_DUSP6
SYNRG	1.18302727500044e-33	0.443208	0.599	0.48	1.84398461354319e-29	1	SYNRG	CD4_c1_Th17_DUSP6
PPP1CB	1.44552799223928e-33	0.327175	0.865	0.758	2.25314448150336e-29	1	PPP1CB	CD4_c1_Th17_DUSP6
FBXL3	1.60512972331963e-33	0.573459	0.417	0.299	2.50191569973831e-29	1	FBXL3	CD4_c1_Th17_DUSP6
MIS18BP1	1.64720372362239e-33	0.97541	0.226	0.133	2.56749644401022e-29	1	MIS18BP1	CD4_c1_Th17_DUSP6
UTRN	2.00989603656165e-33	0.452206	0.499	0.375	3.13282495218865e-29	1	UTRN	CD4_c1_Th17_DUSP6
POLR1E1	2.93925204362263e-33	0.827379	0.352	0.243	4.5814121603946e-29	1	POLR1E	CD4_c1_Th17_DUSP6
ATM	3.09508742486956e-33	0.349642	0.671	0.538	4.82431276914418e-29	1	ATM	CD4_c1_Th17_DUSP6
STAU2	3.60608004517365e-33	0.651054	0.397	0.282	5.62079696641218e-29	1	STAU2	CD4_c1_Th17_DUSP6
MFHAS11	4.41649695617934e-33	0.52306	0.433	0.312	6.88399380559673e-29	1	MFHAS1	CD4_c1_Th17_DUSP6
ITM2B	6.12009103380715e-33	0.306364	0.825	0.711	9.53938589439521e-29	1	ITM2B	CD4_c1_Th17_DUSP6
SMURF21	8.96069831681618e-33	0.779878	0.273	0.171	1.39670404664214e-28	1	SMURF2	CD4_c1_Th17_DUSP6
CD3G1	1.02462647283296e-32	0.425749	0.617	0.486	1.59708528320473e-28	1	CD3G	CD4_c1_Th17_DUSP6
EPB41	1.19748314254243e-32	0.450584	0.544	0.422	1.86651697428089e-28	1	EPB41	CD4_c1_Th17_DUSP6
PRKCQ	1.36855816423332e-32	0.435821	0.534	0.405	2.13317161059048e-28	1	PRKCQ	CD4_c1_Th17_DUSP6
EFCAB14	1.61599081311052e-32	0.565299	0.425	0.312	2.51884488039537e-28	1	EFCAB14	CD4_c1_Th17_DUSP6
LZIC	3.09800024755146e-32	0.837037	0.246	0.149	4.82885298585846e-28	1	LZIC	CD4_c1_Th17_DUSP6
PUM2	3.70135240312713e-32	0.486738	0.511	0.391	5.76929799075425e-28	1	PUM2	CD4_c1_Th17_DUSP6
F2R	4.39914156834034e-32	0.673823	0.225	0.129	6.85694196257208e-28	1	F2R	CD4_c1_Th17_DUSP6
CHIC2	5.77373068595436e-32	0.517659	0.456	0.338	8.99951402019706e-28	1	CHIC2	CD4_c1_Th17_DUSP6
SNTB1	8.73096258325101e-32	0.596069	0.263	0.159	1.36089513785133e-27	1	SNTB1	CD4_c1_Th17_DUSP6
MAP1LC3B1	1.14446294832127e-31	0.710077	0.334	0.226	1.78387439754837e-27	1	MAP1LC3B	CD4_c1_Th17_DUSP6
TOMM7	1.79938651714111e-31	0.252344	0.907	0.797	2.80470376426785e-27	1	TOMM7	CD4_c1_Th17_DUSP6
USP9X	1.80820088558015e-31	0.480092	0.499	0.38	2.81844272035378e-27	1	USP9X	CD4_c1_Th17_DUSP6
LMO4	2.18950073589191e-31	0.679171	0.279	0.175	3.41277479703472e-27	1	LMO4	CD4_c1_Th17_DUSP6
PCM1	3.79325542919454e-31	0.478782	0.511	0.398	5.91254723748553e-27	1	PCM1	CD4_c1_Th17_DUSP6
PCF11	4.11425136823528e-31	0.535064	0.445	0.326	6.41288360766833e-27	1	PCF11	CD4_c1_Th17_DUSP6
RCAN3	5.1934384367929e-31	0.424408	0.657	0.541	8.0950124914291e-27	1	RCAN3	CD4_c1_Th17_DUSP6
MCAM	1.05113982978418e-30	0.674753	0.217	0.123	1.6384116526846e-26	1	MCAM	CD4_c1_Th17_DUSP6
CYCS1	1.82004442189721e-30	0.928069	0.22	0.132	2.83690324041118e-26	1	CYCS	CD4_c1_Th17_DUSP6
GNAO1	2.85217047502753e-30	0.416483	0.32	0.204	4.44567811942541e-26	1	GNAO1	CD4_c1_Th17_DUSP6
SP140	3.58134900733795e-30	0.390528	0.602	0.48	5.58224869773767e-26	1	SP140	CD4_c1_Th17_DUSP6
ATP1A11	4.97793981839444e-30	0.42468	0.541	0.418	7.75911479493141e-26	1	ATP1A1	CD4_c1_Th17_DUSP6
SLFN5	5.46210408787585e-30	0.44738	0.599	0.476	8.51378164177209e-26	1	SLFN5	CD4_c1_Th17_DUSP6
CSDE11	6.61635977350738e-30	0.485902	0.489	0.383	1.0312919978966e-25	1	CSDE1	CD4_c1_Th17_DUSP6
TIPARP1	6.61919118569934e-30	0.436025	0.619	0.496	1.03173333011496e-25	1	TIPARP	CD4_c1_Th17_DUSP6
KIDINS220	7.35273951455605e-30	0.648141	0.346	0.241	1.14607150813385e-25	1	KIDINS220	CD4_c1_Th17_DUSP6
C3AR1	9.87841883592336e-30	0.74354	0.237	0.144	1.53974914395537e-25	1	C3AR1	CD4_c1_Th17_DUSP6
SENP71	1.10047618471836e-29	0.773447	0.296	0.198	1.7153122291205e-25	1	SENP7	CD4_c1_Th17_DUSP6
HERC1	1.13038741116952e-29	0.47884	0.455	0.341	1.76193485778993e-25	1	HERC1	CD4_c1_Th17_DUSP6
COMMD61	1.53304625337726e-29	0.681237	0.346	0.247	2.38955919513913e-25	1	COMMD6	CD4_c1_Th17_DUSP6
HNRNPA3	1.54537836340137e-29	0.447822	0.548	0.433	2.40878125503372e-25	1	HNRNPA3	CD4_c1_Th17_DUSP6
DYM	1.95429227843762e-29	0.618088	0.404	0.301	3.04615537440072e-25	1	DYM	CD4_c1_Th17_DUSP6
CDK5RAP1	2.11362197031678e-29	0.653895	0.29	0.19	3.29450256513276e-25	1	CDK5RAP1	CD4_c1_Th17_DUSP6
MAPK1IP1L1	3.01574177468956e-29	0.466719	0.507	0.39	4.70063670420861e-25	1	MAPK1IP1L	CD4_c1_Th17_DUSP6
DEK	3.5111524608358e-29	0.725217	0.281	0.186	5.47283334070476e-25	1	DEK	CD4_c1_Th17_DUSP6
SPATA5	4.71849411993403e-29	0.794562	0.256	0.164	7.35471678474118e-25	1	SPATA5	CD4_c1_Th17_DUSP6
CLIP4	5.21032404794939e-29	0.531062	0.378	0.269	8.12133209353872e-25	1	CLIP4	CD4_c1_Th17_DUSP6
CGGBP1	6.40248209709146e-29	0.47778	0.521	0.408	9.97954884473646e-25	1	CGGBP1	CD4_c1_Th17_DUSP6
DOCK91	7.41572943407642e-29	0.499262	0.459	0.346	1.15588974688949e-24	1	DOCK9	CD4_c1_Th17_DUSP6
DNAJB91	8.82719895765812e-29	0.606272	0.386	0.28	1.37589550153017e-24	1	DNAJB9	CD4_c1_Th17_DUSP6
PPDPF	1.37950384228834e-28	0.321648	0.726	0.615	2.15023263897483e-24	1	PPDPF	CD4_c1_Th17_DUSP6
ZC3H6	1.46320738264602e-28	0.740309	0.261	0.167	2.28070134733035e-24	1	ZC3H6	CD4_c1_Th17_DUSP6
IFI16	1.66545859760942e-28	0.330842	0.665	0.546	2.59595031609381e-24	1	IFI16	CD4_c1_Th17_DUSP6
PHF3	1.91743423565815e-28	0.613016	0.382	0.281	2.98870474312035e-24	1	PHF3	CD4_c1_Th17_DUSP6
SP100	3.79448408154129e-28	0.309318	0.706	0.583	5.91446233789841e-24	1	SP100	CD4_c1_Th17_DUSP6
TRBC1	4.44767741640439e-28	0.340533	0.715	0.602	6.93259478894952e-24	1	TRBC1	CD4_c1_Th17_DUSP6
SPIN1	4.87953402763908e-28	0.763992	0.247	0.156	7.60572968888104e-24	1	SPIN1	CD4_c1_Th17_DUSP6
MBNL2	5.13960619096596e-28	0.521984	0.299	0.198	8.01110416985864e-24	1	MBNL2	CD4_c1_Th17_DUSP6
NCOA2	9.44273314996047e-28	0.56791	0.362	0.26	1.47183881608434e-23	1	NCOA2	CD4_c1_Th17_DUSP6
ESD1	9.55457060304189e-28	0.898702	0.246	0.159	1.48927091989614e-23	1	ESD	CD4_c1_Th17_DUSP6
UBL31	1.0914960589995e-27	0.666174	0.342	0.242	1.70131490716253e-23	1	UBL3	CD4_c1_Th17_DUSP6
OGT	1.09362370439057e-27	0.250673	0.83	0.717	1.70463126803358e-23	1	OGT	CD4_c1_Th17_DUSP6
C6orf62	1.16979331220864e-27	0.559665	0.374	0.271	1.82335683573961e-23	1	C6orf62	CD4_c1_Th17_DUSP6
VPS13B	1.31788210388459e-27	0.402874	0.543	0.432	2.05418283532492e-23	1	VPS13B	CD4_c1_Th17_DUSP6
MSL2	1.65050488520142e-27	0.430132	0.489	0.376	2.57264196456345e-23	1	MSL2	CD4_c1_Th17_DUSP6
DPYD	2.19408022497889e-27	0.412652	0.55	0.437	3.41991284667459e-23	1	DPYD	CD4_c1_Th17_DUSP6
PRPF38B	2.48022705485706e-27	0.33575	0.64	0.522	3.8659299104057e-23	1	PRPF38B	CD4_c1_Th17_DUSP6
PDE4B1	3.17376552282986e-27	0.37086	0.657	0.542	4.9469483204349e-23	1	PDE4B	CD4_c1_Th17_DUSP6
CAST	3.27995720405538e-27	0.386652	0.594	0.486	5.11246929396112e-23	1	CAST	CD4_c1_Th17_DUSP6
BPTF	3.2967299162376e-27	0.434653	0.488	0.379	5.13861292043954e-23	1	BPTF	CD4_c1_Th17_DUSP6
TMOD3	3.95978967885261e-27	0.534963	0.388	0.284	6.17212417242756e-23	1	TMOD3	CD4_c1_Th17_DUSP6
EDEM11	4.22214838411309e-27	0.35116	0.608	0.488	6.58106268631708e-23	1	EDEM1	CD4_c1_Th17_DUSP6
SEC24B	5.3756816339804e-27	0.545128	0.373	0.273	8.37907496288525e-23	1	SEC24B	CD4_c1_Th17_DUSP6
CKLF	6.18515901684444e-27	0.440817	0.496	0.382	9.64080735955542e-23	1	CKLF	CD4_c1_Th17_DUSP6
ATP1B31	8.92600334762107e-27	0.705441	0.394	0.292	1.3912961417937e-22	1	ATP1B3	CD4_c1_Th17_DUSP6
PRKACB	1.14476092106399e-26	0.455752	0.44	0.331	1.78433884766245e-22	1	PRKACB	CD4_c1_Th17_DUSP6
AKT31	1.42350707450767e-26	0.636509	0.319	0.222	2.2188204770351e-22	1	AKT3	CD4_c1_Th17_DUSP6
GLMN	1.89311936412844e-26	0.669662	0.254	0.163	2.95080515286699e-22	1	GLMN	CD4_c1_Th17_DUSP6
HMGB2	2.09161005741455e-26	0.395168	0.5	0.385	3.26019259649205e-22	1	HMGB2	CD4_c1_Th17_DUSP6
DUSP16	2.34182046619261e-26	0.326451	0.631	0.505	3.65019556065441e-22	1	DUSP16	CD4_c1_Th17_DUSP6
OGA	2.73177264847381e-26	0.271895	0.8	0.673	4.25801402717612e-22	1	OGA	CD4_c1_Th17_DUSP6
ACTR2	2.90205226053174e-26	0.586059	0.361	0.263	4.52342885849083e-22	1	ACTR2	CD4_c1_Th17_DUSP6
CPNE3	3.2553961775152e-26	0.724446	0.258	0.171	5.07418602189294e-22	1	CPNE3	CD4_c1_Th17_DUSP6
DDX6	3.91681794796218e-26	0.298993	0.724	0.6	6.10514413548865e-22	1	DDX6	CD4_c1_Th17_DUSP6
EIF2S31	3.94373237831565e-26	0.901918	0.222	0.141	6.14709565808061e-22	1	EIF2S3	CD4_c1_Th17_DUSP6
ZBTB38	4.39046510237543e-26	0.514038	0.368	0.268	6.84341795507258e-22	1	ZBTB38	CD4_c1_Th17_DUSP6
CD471	4.69786100078156e-26	0.316893	0.653	0.535	7.32255594191821e-22	1	CD47	CD4_c1_Th17_DUSP6
IQGAP21	5.07176865729038e-26	0.433766	0.427	0.317	7.90536580611852e-22	1	IQGAP2	CD4_c1_Th17_DUSP6
MICOS101	5.70477848752047e-26	0.597358	0.343	0.245	8.89203822849816e-22	1	MICOS10	CD4_c1_Th17_DUSP6
BIRC6	8.5019499061334e-26	0.346698	0.603	0.494	1.32519893186901e-21	1	BIRC6	CD4_c1_Th17_DUSP6
SCAF11	8.91866584383648e-26	0.433222	0.46	0.36	1.39015244507879e-21	1	SCAF11	CD4_c1_Th17_DUSP6
SPCS3	1.02267625805462e-25	0.631061	0.321	0.228	1.59404548342974e-21	1	SPCS3	CD4_c1_Th17_DUSP6
TMF1	1.043123993092e-25	0.376109	0.545	0.437	1.6259173680325e-21	1	TMF1	CD4_c1_Th17_DUSP6
RHOC	1.06796433639357e-25	0.276473	0.473	0.344	1.66463601113665e-21	1	RHOC	CD4_c1_Th17_DUSP6
ZFR	1.25103683113171e-25	0.573006	0.356	0.261	1.94999110868499e-21	1	ZFR	CD4_c1_Th17_DUSP6
LIPA	1.97501889253302e-25	0.790566	0.252	0.167	3.07846194779122e-21	1	LIPA	CD4_c1_Th17_DUSP6
SCP2	2.88455109166837e-25	0.448255	0.45	0.344	4.49614978658349e-21	1	SCP2	CD4_c1_Th17_DUSP6
UBA21	3.03969698578683e-25	0.680375	0.268	0.181	4.73797569174594e-21	1	UBA2	CD4_c1_Th17_DUSP6
FRYL	4.08738696049789e-25	0.44671	0.448	0.345	6.37101005532806e-21	1	FRYL	CD4_c1_Th17_DUSP6
KBTBD21	4.32694995908375e-25	0.578231	0.342	0.246	6.74441690122383e-21	1	KBTBD2	CD4_c1_Th17_DUSP6
SLC38A1	4.49877070174032e-25	0.296977	0.734	0.627	7.01223389280264e-21	1	SLC38A1	CD4_c1_Th17_DUSP6
CASK	4.92859552295622e-25	0.359774	0.593	0.477	7.68220184163186e-21	1	CASK	CD4_c1_Th17_DUSP6
GLIPR21	6.71369656030182e-25	0.515454	0.396	0.295	1.04646388285424e-20	1	GLIPR2	CD4_c1_Th17_DUSP6
SFMBT2	8.07399209378491e-25	0.298005	0.444	0.326	1.25849314765825e-20	1	SFMBT2	CD4_c1_Th17_DUSP6
PARP41	1.22012334562196e-24	0.372637	0.503	0.396	1.90180625882095e-20	1	PARP4	CD4_c1_Th17_DUSP6
GPR65	1.54606977342292e-24	0.444553	0.334	0.232	2.4098589558343e-20	1	GPR65	CD4_c1_Th17_DUSP6
PAFAH1B1	1.54722229724103e-24	0.355344	0.574	0.467	2.4116553947096e-20	1	PAFAH1B1	CD4_c1_Th17_DUSP6
CDK171	1.68290229217642e-24	0.52424	0.349	0.253	2.62313980281539e-20	1	CDK17	CD4_c1_Th17_DUSP6
FAM102B	1.81979753079496e-24	0.699756	0.209	0.129	2.83651841125011e-20	1	FAM102B	CD4_c1_Th17_DUSP6
CAPG1	3.14098922287489e-24	0.375587	0.34	0.234	4.8958599016951e-20	1	CAPG	CD4_c1_Th17_DUSP6
LNPEP	3.240522298677e-24	0.406581	0.499	0.396	5.05100210694783e-20	1	LNPEP	CD4_c1_Th17_DUSP6
HSD17B11	3.5280960600043e-24	0.649757	0.285	0.195	5.4992433287287e-20	1	HSD17B11	CD4_c1_Th17_DUSP6
ZBTB1	4.08330540834614e-24	0.375548	0.502	0.393	6.36464813998913e-20	1	ZBTB1	CD4_c1_Th17_DUSP6
YWHAQ	4.59614588503944e-24	0.463339	0.381	0.282	7.16401259101098e-20	1	YWHAQ	CD4_c1_Th17_DUSP6
UHMK1	4.83335387420862e-24	0.481612	0.444	0.349	7.53374868372898e-20	1	UHMK1	CD4_c1_Th17_DUSP6
SETX	5.22110677061347e-24	0.460108	0.413	0.314	8.13813912335521e-20	1	SETX	CD4_c1_Th17_DUSP6
ZNF101	5.72631209679368e-24	0.534082	0.337	0.242	8.92560266527231e-20	1	ZNF101	CD4_c1_Th17_DUSP6
CDC42SE21	6.25871245140441e-24	0.280647	0.811	0.706	9.75545509800405e-20	1	CDC42SE2	CD4_c1_Th17_DUSP6
RBPJ	6.30625539308714e-24	0.583472	0.328	0.234	9.82956028120492e-20	1	RBPJ	CD4_c1_Th17_DUSP6
AGO4	6.77526606614965e-24	0.71923	0.216	0.137	1.05606072173075e-19	1	AGO4	CD4_c1_Th17_DUSP6
CD200R11	6.9082769762588e-24	0.680999	0.237	0.152	1.07679313228946e-19	1	CD200R1	CD4_c1_Th17_DUSP6
KDM6A	7.96612369418066e-24	0.645239	0.323	0.234	1.24167970021194e-19	1	KDM6A	CD4_c1_Th17_DUSP6
PRKAA11	9.36982202039522e-24	0.401433	0.466	0.361	1.460474158319e-19	1	PRKAA1	CD4_c1_Th17_DUSP6
BDP1	1.04100974247819e-23	0.53679	0.329	0.236	1.62262188560075e-19	1	BDP1	CD4_c1_Th17_DUSP6
SERINC51	1.1123655081431e-23	0.482008	0.376	0.276	1.73384411754265e-19	1	SERINC5	CD4_c1_Th17_DUSP6
ZNF146	1.43514694059805e-23	0.628912	0.284	0.197	2.23696353631019e-19	1	ZNF146	CD4_c1_Th17_DUSP6
TMEM59	1.70813954058098e-23	0.600289	0.319	0.231	2.66247710190358e-19	1	TMEM59	CD4_c1_Th17_DUSP6
AMD1	1.78755706965787e-23	0.52823	0.357	0.263	2.78626520447572e-19	1	AMD1	CD4_c1_Th17_DUSP6
TOMM51	2.15494391864612e-23	0.648959	0.268	0.182	3.35891108599371e-19	1	TOMM5	CD4_c1_Th17_DUSP6
DSE	2.20425446632342e-23	0.350608	0.222	0.136	3.43577143665832e-19	1	DSE	CD4_c1_Th17_DUSP6
POLR2B	2.4372365160775e-23	0.546009	0.349	0.256	3.79892055760999e-19	1	POLR2B	CD4_c1_Th17_DUSP6
CCPG1	2.55299314598332e-23	0.721866	0.238	0.157	3.97935041664421e-19	1	CCPG1	CD4_c1_Th17_DUSP6
TBC1D2B	2.71807742827178e-23	0.284961	0.677	0.569	4.23666728744723e-19	1	TBC1D2B	CD4_c1_Th17_DUSP6
ANTXR21	3.13304548457235e-23	0.490397	0.36	0.265	4.88347799680293e-19	1	ANTXR2	CD4_c1_Th17_DUSP6
SP31	3.34770779542995e-23	0.413209	0.517	0.419	5.21807214073666e-19	1	SP3	CD4_c1_Th17_DUSP6
ERBIN1	3.45391163981513e-23	0.433423	0.462	0.367	5.38361207297985e-19	1	ERBIN	CD4_c1_Th17_DUSP6
TMEM245	4.67011533617579e-23	0.390865	0.505	0.402	7.2793087744972e-19	1	TMEM245	CD4_c1_Th17_DUSP6
PEBP1	4.90348066660149e-23	0.624329	0.303	0.218	7.64305531503175e-19	1	PEBP1	CD4_c1_Th17_DUSP6
SENP6	5.09031255534543e-23	0.469365	0.378	0.283	7.93427018001692e-19	1	SENP6	CD4_c1_Th17_DUSP6
PCGF51	7.22154550223365e-23	0.539401	0.335	0.241	1.12562229743316e-18	1	PCGF5	CD4_c1_Th17_DUSP6
PAG11	7.36799044589168e-23	0.315347	0.689	0.576	1.14844867080114e-18	1	PAG1	CD4_c1_Th17_DUSP6
MYL12A1	7.7636764465013e-23	0.760549	0.253	0.173	1.21012424771616e-18	1	MYL12A	CD4_c1_Th17_DUSP6
PPP1R12A	8.08028752592298e-23	0.390843	0.476	0.376	1.25947441666562e-18	1	PPP1R12A	CD4_c1_Th17_DUSP6
BCL6	8.11829163384565e-23	0.650879	0.361	0.267	1.26539811696752e-18	1	BCL6	CD4_c1_Th17_DUSP6
RNF38	8.57548668367457e-23	0.503413	0.334	0.242	1.33666110938436e-18	1	RNF38	CD4_c1_Th17_DUSP6
SACM1L	8.76679642358302e-23	0.502236	0.366	0.272	1.36648055854389e-18	1	SACM1L	CD4_c1_Th17_DUSP6
PARP151	9.12779879033311e-23	0.488849	0.398	0.303	1.42274999744922e-18	1	PARP15	CD4_c1_Th17_DUSP6
EIF5	9.17337204167125e-23	0.291719	0.717	0.611	1.4298535001353e-18	1	EIF5	CD4_c1_Th17_DUSP6
NCK1	9.67614251445271e-23	0.529139	0.319	0.229	1.50822033372774e-18	1	NCK1	CD4_c1_Th17_DUSP6
RAB5A1	1.06238252884363e-22	0.542634	0.359	0.271	1.65593564770856e-18	1	RAB5A	CD4_c1_Th17_DUSP6
ANKHD1	1.1070416157643e-22	0.324501	0.629	0.526	1.72554576649182e-18	1	ANKHD1	CD4_c1_Th17_DUSP6
ADAM10	1.1777845105013e-22	0.445428	0.426	0.327	1.83581271651837e-18	1	ADAM10	CD4_c1_Th17_DUSP6
LDLRAD41	1.27649253862251e-22	0.614148	0.344	0.253	1.98966891995091e-18	1	LDLRAD4	CD4_c1_Th17_DUSP6
ALG9	1.51654359488782e-22	0.782198	0.2	0.126	2.36383650135164e-18	1	ALG9	CD4_c1_Th17_DUSP6
PAK2	1.76574686991239e-22	0.567379	0.326	0.239	2.75226964613244e-18	1	PAK2	CD4_c1_Th17_DUSP6
CARNMT1	1.98327947523765e-22	0.569609	0.272	0.186	3.09133771805293e-18	1	CARNMT1	CD4_c1_Th17_DUSP6
HNRNPU1	2.31356808416168e-22	0.321483	0.604	0.495	3.60615857278281e-18	1	HNRNPU	CD4_c1_Th17_DUSP6
FAM111A	2.34107738303732e-22	0.643912	0.305	0.22	3.64903731694028e-18	1	FAM111A	CD4_c1_Th17_DUSP6
STK241	2.37937857775085e-22	0.329332	0.626	0.521	3.70873738914025e-18	1	STK24	CD4_c1_Th17_DUSP6
ADSS	2.54995704959262e-22	0.512987	0.395	0.303	3.97461805320002e-18	1	ADSS	CD4_c1_Th17_DUSP6
DIAPH1	2.74217008015482e-22	0.251716	0.829	0.717	4.27422050393731e-18	1	DIAPH1	CD4_c1_Th17_DUSP6
SNX6	3.24111956554939e-22	0.492633	0.405	0.314	5.05193306682184e-18	1	SNX6	CD4_c1_Th17_DUSP6
AUTS2	4.21272984703335e-22	0.489048	0.277	0.186	6.56638201257088e-18	1	AUTS2	CD4_c1_Th17_DUSP6
OCIAD1	4.31096103224121e-22	0.668021	0.264	0.182	6.71949496095437e-18	1	OCIAD1	CD4_c1_Th17_DUSP6
EPS15	5.17931473062322e-22	0.323427	0.523	0.424	8.07299787062241e-18	1	EPS15	CD4_c1_Th17_DUSP6
PDCL3	5.259233800524e-22	0.563305	0.339	0.249	8.19756772487676e-18	1	PDCL3	CD4_c1_Th17_DUSP6
SLFN12L	5.36028376924538e-22	0.565119	0.285	0.198	8.35507431112278e-18	1	SLFN12L	CD4_c1_Th17_DUSP6
SPART1	6.08971866747974e-22	0.80804	0.212	0.137	9.49204448700066e-18	1	SPART	CD4_c1_Th17_DUSP6
SEC62	7.37959599833224e-22	0.455961	0.425	0.333	1.15025762826005e-17	1	SEC62	CD4_c1_Th17_DUSP6
EIF4EBP2	8.68237713750401e-22	0.295783	0.619	0.507	1.35332212442275e-17	1	EIF4EBP2	CD4_c1_Th17_DUSP6
TNKS2	8.89763121181851e-22	0.435795	0.404	0.314	1.38687377698615e-17	1	TNKS2	CD4_c1_Th17_DUSP6
SMAD71	1.02209895730829e-21	0.327935	0.487	0.374	1.59314564475643e-17	1	SMAD7	CD4_c1_Th17_DUSP6
GALNT4	1.05701508562263e-21	0.638053	0.223	0.145	1.64756941395999e-17	1	GALNT4	CD4_c1_Th17_DUSP6
DENND1B	1.06353129266171e-21	0.570057	0.249	0.168	1.65772622587181e-17	1	DENND1B	CD4_c1_Th17_DUSP6
RBM33	1.12967456419345e-21	0.272803	0.769	0.661	1.76082374320833e-17	1	RBM33	CD4_c1_Th17_DUSP6
HIST1H1C	1.19160022861961e-21	0.377477	0.54	0.44	1.85734727634939e-17	1	HIST1H1C	CD4_c1_Th17_DUSP6
MAP3K8	1.29220875305549e-21	0.452181	0.308	0.213	2.01416578338759e-17	1	MAP3K8	CD4_c1_Th17_DUSP6
OSBPL3	1.45001561832303e-21	0.527047	0.288	0.203	2.26013934428011e-17	1	OSBPL3	CD4_c1_Th17_DUSP6
SMG1	1.4711062609848e-21	0.44725	0.418	0.328	2.29301332899702e-17	1	SMG1	CD4_c1_Th17_DUSP6
DDX17	1.57705158403501e-21	0.278884	0.671	0.558	2.45815030403536e-17	1	DDX17	CD4_c1_Th17_DUSP6
SMC1A	1.89974460683673e-21	0.446092	0.418	0.33	2.9611319186764e-17	1	SMC1A	CD4_c1_Th17_DUSP6
PBX41	2.08797430880927e-21	0.290521	0.604	0.494	3.25452555514101e-17	1	PBX4	CD4_c1_Th17_DUSP6
GALNT1	2.09878693928333e-21	0.74896	0.206	0.133	3.27137920226092e-17	1	GALNT1	CD4_c1_Th17_DUSP6
ADI1	2.11769795396475e-21	0.612692	0.253	0.172	3.30085580084485e-17	1	ADI1	CD4_c1_Th17_DUSP6
SIK3	2.25228308069502e-21	0.40304	0.371	0.279	3.51063363787932e-17	1	SIK3	CD4_c1_Th17_DUSP6
EP300	2.26565664632263e-21	0.389268	0.484	0.386	3.53147901462308e-17	1	EP300	CD4_c1_Th17_DUSP6
SOS1	2.33610410682426e-21	0.533643	0.325	0.237	3.64128547130697e-17	1	SOS1	CD4_c1_Th17_DUSP6
ANXA51	2.70580507312004e-21	0.415273	0.434	0.338	4.2175383674722e-17	1	ANXA5	CD4_c1_Th17_DUSP6
SEPTIN7	3.02467743859661e-21	0.602499	0.302	0.22	4.71456472354053e-17	1	SEPTIN7	CD4_c1_Th17_DUSP6
CDK5R1	3.6454065707714e-21	0.602715	0.213	0.135	5.68209522186139e-17	1	CDK5R1	CD4_c1_Th17_DUSP6
EXOC2	4.74697094163637e-21	0.537651	0.317	0.233	7.39910360672861e-17	1	EXOC2	CD4_c1_Th17_DUSP6
NIPBL	5.18112332697757e-21	0.365109	0.446	0.352	8.07581692975993e-17	1	NIPBL	CD4_c1_Th17_DUSP6
KIF5B	6.57639045406455e-21	0.394357	0.456	0.362	1.02506198007504e-16	1	KIF5B	CD4_c1_Th17_DUSP6
PHC3	7.20322826202441e-21	0.420213	0.471	0.382	1.12276718920174e-16	1	PHC3	CD4_c1_Th17_DUSP6
N4BP21	7.57181575243717e-21	0.728509	0.235	0.159	1.18021892133238e-16	1	N4BP2	CD4_c1_Th17_DUSP6
DCUN1D1	9.60779177479695e-21	0.710833	0.212	0.14	1.4975665039376e-16	1	DCUN1D1	CD4_c1_Th17_DUSP6
TRPM7	1.31241241785571e-20	0.506106	0.328	0.245	2.04565723571169e-16	1	TRPM7	CD4_c1_Th17_DUSP6
TRMO	1.32377166006818e-20	0.49712	0.327	0.238	2.06336288654827e-16	1	TRMO	CD4_c1_Th17_DUSP6
HERC4	1.52802156584967e-20	0.553793	0.321	0.238	2.38172721468988e-16	1	HERC4	CD4_c1_Th17_DUSP6
CLDND11	1.59954293894377e-20	0.335536	0.585	0.479	2.49320757893166e-16	1	CLDND1	CD4_c1_Th17_DUSP6
SLC39A81	1.62397686508251e-20	0.587336	0.297	0.213	2.53129273960411e-16	1	SLC39A8	CD4_c1_Th17_DUSP6
CLASP2	1.63598944124111e-20	0.618254	0.225	0.15	2.55001674206251e-16	1	CLASP2	CD4_c1_Th17_DUSP6
GABPB1	1.79259050684428e-20	0.477958	0.317	0.23	2.79411082301818e-16	1	GABPB1	CD4_c1_Th17_DUSP6
YWHAB1	1.92295892342295e-20	0.387547	0.471	0.377	2.99731607393935e-16	1	YWHAB	CD4_c1_Th17_DUSP6
PHTF1	2.07851408188353e-20	0.791507	0.235	0.159	3.23977989943186e-16	1	PHTF1	CD4_c1_Th17_DUSP6
TTC39B1	2.64296263143801e-20	0.547872	0.299	0.216	4.11958585362242e-16	1	TTC39B	CD4_c1_Th17_DUSP6
KDM4C	2.77005489228118e-20	0.342005	0.544	0.447	4.31768456059867e-16	1	KDM4C	CD4_c1_Th17_DUSP6
CAPN7	3.1629178970482e-20	0.523291	0.306	0.223	4.93004012612902e-16	1	CAPN7	CD4_c1_Th17_DUSP6
SHOC21	3.21791803390353e-20	0.552781	0.335	0.253	5.01576883944543e-16	1	SHOC2	CD4_c1_Th17_DUSP6
CMPK1	3.97465084471551e-20	0.285051	0.658	0.558	6.19528827165807e-16	1	CMPK1	CD4_c1_Th17_DUSP6
MYLIP	4.42495575768352e-20	0.421423	0.529	0.434	6.89717853950131e-16	1	MYLIP	CD4_c1_Th17_DUSP6
DENND4C	4.69911705621196e-20	0.512613	0.329	0.245	7.32451375551757e-16	1	DENND4C	CD4_c1_Th17_DUSP6
N4BP11	5.13768691879817e-20	0.386569	0.44	0.346	8.00811260033071e-16	1	N4BP1	CD4_c1_Th17_DUSP6
CHCHD21	6.16229389655594e-20	0.354095	0.484	0.388	9.60516749656175e-16	1	CHCHD2	CD4_c1_Th17_DUSP6
SPCS1	6.44337998691613e-20	0.386542	0.447	0.351	1.00432963856062e-15	1	SPCS1	CD4_c1_Th17_DUSP6
LRBA	8.4732683461455e-20	0.432515	0.406	0.32	1.3207283371137e-15	1	LRBA	CD4_c1_Th17_DUSP6
SGK3	9.89180054300578e-20	0.683274	0.231	0.158	1.54183495063831e-15	1	SGK3	CD4_c1_Th17_DUSP6
TMEM50A	1.04075040979799e-19	0.274569	0.613	0.501	1.62221766375213e-15	1	TMEM50A	CD4_c1_Th17_DUSP6
DYRK1A	1.04131328777447e-19	0.44979	0.38	0.294	1.62309502165406e-15	1	DYRK1A	CD4_c1_Th17_DUSP6
NABP1	1.26303815330527e-19	0.27021	0.579	0.473	1.96869756955692e-15	1	NABP1	CD4_c1_Th17_DUSP6
UBE3C	1.38157979662675e-19	0.398952	0.428	0.335	2.15346842900212e-15	1	UBE3C	CD4_c1_Th17_DUSP6
PPP4R3A	1.4072503092937e-19	0.389595	0.423	0.332	2.19348105709609e-15	1	PPP4R3A	CD4_c1_Th17_DUSP6
FBXL17	2.12891441872069e-19	0.441504	0.332	0.246	3.31833890445993e-15	1	FBXL17	CD4_c1_Th17_DUSP6
PRKD3	3.35598179872854e-19	0.618706	0.24	0.166	5.23096882967817e-15	1	PRKD3	CD4_c1_Th17_DUSP6
FGFR1OP2	3.5868431810083e-19	0.276257	0.482	0.386	5.59081246623764e-15	1	FGFR1OP2	CD4_c1_Th17_DUSP6
EAF1	5.36694057548796e-19	0.439484	0.341	0.255	8.36545027501309e-15	1	EAF1	CD4_c1_Th17_DUSP6
AGO2	5.75046514254675e-19	0.271648	0.603	0.509	8.96325001768763e-15	1	AGO2	CD4_c1_Th17_DUSP6
AKAP9	5.7824652290133e-19	0.452003	0.411	0.327	9.01312855246303e-15	1	AKAP9	CD4_c1_Th17_DUSP6
FBXO11	6.10864742962241e-19	0.640541	0.231	0.159	9.52154874855244e-15	1	FBXO11	CD4_c1_Th17_DUSP6
SNRPD21	6.37389791705336e-19	0.460674	0.379	0.295	9.93499468331108e-15	1	SNRPD2	CD4_c1_Th17_DUSP6
FAM49B	7.27837405059055e-19	0.540478	0.308	0.229	1.13448016326555e-14	1	FAM49B	CD4_c1_Th17_DUSP6
SNRK1	8.00492185506697e-19	0.295723	0.59	0.496	1.24772716954929e-14	1	SNRK	CD4_c1_Th17_DUSP6
PITHD11	9.96220383724307e-19	0.429048	0.359	0.273	1.55280871211108e-14	1	PITHD1	CD4_c1_Th17_DUSP6
ROCK1	1.02761012418477e-18	0.387245	0.418	0.333	1.6017359005668e-14	1	ROCK1	CD4_c1_Th17_DUSP6
CREBL2	1.08189645135442e-18	0.530531	0.336	0.256	1.68635199872614e-14	1	CREBL2	CD4_c1_Th17_DUSP6
HNRNPD	1.13978367315732e-18	0.259978	0.552	0.452	1.77658081135032e-14	1	HNRNPD	CD4_c1_Th17_DUSP6
UFM1	1.21876873892695e-18	0.588074	0.279	0.204	1.89969483336544e-14	1	UFM1	CD4_c1_Th17_DUSP6
CD1641	1.24616976529778e-18	0.421753	0.407	0.324	1.94240481316964e-14	1	CD164	CD4_c1_Th17_DUSP6
CASP3	1.32637773462252e-18	0.521723	0.291	0.213	2.06742497495613e-14	1	CASP3	CD4_c1_Th17_DUSP6
STMP1	1.33619645154407e-18	0.755551	0.212	0.144	2.08272940902174e-14	1	STMP1	CD4_c1_Th17_DUSP6
TMEM106B	1.86684468434811e-18	0.543789	0.302	0.223	2.9098508094934e-14	1	TMEM106B	CD4_c1_Th17_DUSP6
RAD23B	1.88971286021999e-18	0.651785	0.235	0.165	2.94549543522491e-14	1	RAD23B	CD4_c1_Th17_DUSP6
SFPQ	1.99172439287844e-18	0.350421	0.443	0.354	3.10450081117962e-14	1	SFPQ	CD4_c1_Th17_DUSP6
ASXL2	2.34347675283802e-18	0.365902	0.453	0.363	3.65277721464862e-14	1	ASXL2	CD4_c1_Th17_DUSP6
SPECC1L	2.52433420129877e-18	0.409446	0.335	0.249	3.9346797195644e-14	1	SPECC1L	CD4_c1_Th17_DUSP6
LY9	2.91142880575851e-18	0.397826	0.367	0.278	4.53804407953579e-14	1	LY9	CD4_c1_Th17_DUSP6
TRIP12	3.57611273508716e-18	0.295171	0.549	0.455	5.57408692018035e-14	1	TRIP12	CD4_c1_Th17_DUSP6
TMEM87B	3.70648085193688e-18	0.750224	0.201	0.136	5.77729170391402e-14	1	TMEM87B	CD4_c1_Th17_DUSP6
TUT41	3.71119146792451e-18	0.38919	0.434	0.351	5.78463414105393e-14	1	TUT4	CD4_c1_Th17_DUSP6
EIF2S1	4.14294808958346e-18	0.629253	0.249	0.177	6.45761318723373e-14	1	EIF2S1	CD4_c1_Th17_DUSP6
CEP128	4.17991752175406e-18	0.463977	0.219	0.146	6.51523744115805e-14	1	CEP128	CD4_c1_Th17_DUSP6
GPRIN3	4.37413594538189e-18	0.278301	0.62	0.53	6.81796569806675e-14	1	GPRIN3	CD4_c1_Th17_DUSP6
PRRC2C1	4.51309215296279e-18	0.300146	0.548	0.461	7.0345567388231e-14	1	PRRC2C	CD4_c1_Th17_DUSP6
GSK3B	4.85330452968975e-18	0.454741	0.344	0.263	7.56484577042741e-14	1	GSK3B	CD4_c1_Th17_DUSP6
CEP85L1	6.07130955321884e-18	0.472692	0.342	0.262	9.46335020060221e-14	1	CEP85L	CD4_c1_Th17_DUSP6
RASA1	6.52522737651961e-18	0.40656	0.369	0.289	1.01708719117811e-13	1	RASA1	CD4_c1_Th17_DUSP6
FNTA1	7.17764994272444e-18	0.57605	0.266	0.192	1.11878029657246e-13	1	FNTA	CD4_c1_Th17_DUSP6
ZBTB20	8.97917953842587e-18	0.620867	0.244	0.173	1.39958471465444e-13	1	ZBTB20	CD4_c1_Th17_DUSP6
ZNF638	1.0011225428864e-17	0.390258	0.442	0.359	1.56044970759703e-13	1	ZNF638	CD4_c1_Th17_DUSP6
ANP32B1	1.02078171645235e-17	0.531013	0.301	0.227	1.59109246143428e-13	1	ANP32B	CD4_c1_Th17_DUSP6
CMIP	1.04163225604489e-17	0.274562	0.474	0.387	1.62359219749717e-13	1	CMIP	CD4_c1_Th17_DUSP6
AKIRIN2	1.06071072534441e-17	0.268302	0.621	0.542	1.65332980759433e-13	1	AKIRIN2	CD4_c1_Th17_DUSP6
TMBIM4	1.08473190952544e-17	0.553326	0.271	0.198	1.69077162737731e-13	1	TMBIM4	CD4_c1_Th17_DUSP6
ERAP21	1.12634503369101e-17	0.40365	0.394	0.311	1.75563400401418e-13	1	ERAP2	CD4_c1_Th17_DUSP6
SDCBP1	1.14853338581113e-17	0.348524	0.493	0.4	1.79021898846381e-13	1	SDCBP	CD4_c1_Th17_DUSP6
RICTOR	1.22995629455055e-17	0.464509	0.333	0.255	1.91713287631595e-13	1	RICTOR	CD4_c1_Th17_DUSP6
PBRM1	1.30312054170014e-17	0.526919	0.276	0.204	2.03117398834801e-13	1	PBRM1	CD4_c1_Th17_DUSP6
CFAP971	1.40290315833097e-17	0.708387	0.209	0.143	2.18670515289049e-13	1	CFAP97	CD4_c1_Th17_DUSP6
MAP3K41	1.41895249981276e-17	0.653511	0.275	0.203	2.21172126145814e-13	1	MAP3K4	CD4_c1_Th17_DUSP6
ASH1L	1.86550604246418e-17	0.286569	0.586	0.495	2.90776426838891e-13	1	ASH1L	CD4_c1_Th17_DUSP6
SMAP1	1.88697605268573e-17	0.627795	0.266	0.194	2.94122957332125e-13	1	SMAP1	CD4_c1_Th17_DUSP6
TASOR	2.00239106227054e-17	0.413031	0.396	0.313	3.12112694876109e-13	1	TASOR	CD4_c1_Th17_DUSP6
CEMIP21	2.07774571191457e-17	0.278343	0.56	0.463	3.23858224116124e-13	1	CEMIP2	CD4_c1_Th17_DUSP6
ZNF680	2.30077859368383e-17	0.489867	0.252	0.177	3.58622359397498e-13	1	ZNF680	CD4_c1_Th17_DUSP6
CMTM7	2.32598984377781e-17	0.276915	0.507	0.413	3.62552036949647e-13	1	CMTM7	CD4_c1_Th17_DUSP6
XRN1	2.52066507979521e-17	0.33493	0.494	0.407	3.92896065987679e-13	1	XRN1	CD4_c1_Th17_DUSP6
PPP2R5A	3.39449227988842e-17	0.463585	0.33	0.252	5.29099511666209e-13	1	PPP2R5A	CD4_c1_Th17_DUSP6
STK261	3.39457566250581e-17	0.533508	0.299	0.224	5.29112508514781e-13	1	STK26	CD4_c1_Th17_DUSP6
CDK13	3.87637995345261e-17	0.408149	0.343	0.265	6.04211343344658e-13	1	CDK13	CD4_c1_Th17_DUSP6
CD581	4.05361586705121e-17	0.475169	0.339	0.26	6.31837105197272e-13	1	CD58	CD4_c1_Th17_DUSP6
PAN3	4.20238585667479e-17	0.385777	0.401	0.321	6.55025883479899e-13	1	PAN3	CD4_c1_Th17_DUSP6
HERPUD21	4.3094868814404e-17	0.254016	0.6	0.508	6.71719720210115e-13	1	HERPUD2	CD4_c1_Th17_DUSP6
KLF12	4.84509655738891e-17	0.313113	0.485	0.396	7.55205200400209e-13	1	KLF12	CD4_c1_Th17_DUSP6
PIAS1	4.93708363934976e-17	0.527629	0.265	0.194	7.69543226865446e-13	1	PIAS1	CD4_c1_Th17_DUSP6
FOXO3	5.05087150740963e-17	0.496505	0.29	0.213	7.87279341859939e-13	1	FOXO3	CD4_c1_Th17_DUSP6
EXOSC10	5.16392177640236e-17	0.547048	0.283	0.211	8.04900487287836e-13	1	EXOSC10	CD4_c1_Th17_DUSP6
VAMP3	5.60161185475028e-17	0.375039	0.314	0.234	8.73123239799926e-13	1	VAMP3	CD4_c1_Th17_DUSP6
MYO5A	5.64847785275742e-17	0.51072	0.26	0.188	8.80428242909299e-13	1	MYO5A	CD4_c1_Th17_DUSP6
FOPNL	5.8815946094139e-17	0.647557	0.205	0.14	9.16764151769344e-13	1	FOPNL	CD4_c1_Th17_DUSP6
TMEM64	6.63730907030793e-17	0.562391	0.289	0.215	1.0345573647889e-12	1	TMEM64	CD4_c1_Th17_DUSP6
LPAR61	6.67941648224875e-17	0.577664	0.324	0.246	1.04112064708811e-12	1	LPAR6	CD4_c1_Th17_DUSP6
PPP4R3B	7.48802469033379e-17	0.418052	0.401	0.323	1.16715840848233e-12	1	PPP4R3B	CD4_c1_Th17_DUSP6
RBMX	7.67018596398121e-17	0.44034	0.354	0.28	1.19555188620575e-12	1	RBMX	CD4_c1_Th17_DUSP6
TMCO1	7.98107682020403e-17	0.383448	0.371	0.289	1.2440104439652e-12	1	TMCO1	CD4_c1_Th17_DUSP6
PPP2R2A	8.07782391144493e-17	0.608766	0.252	0.183	1.25909041307692e-12	1	PPP2R2A	CD4_c1_Th17_DUSP6
DCTD	8.4083065236835e-17	0.596094	0.27	0.2	1.31060273784655e-12	1	DCTD	CD4_c1_Th17_DUSP6
MICU2	9.0606773220449e-17	0.59234	0.233	0.165	1.41228777418714e-12	1	MICU2	CD4_c1_Th17_DUSP6
TBC1D5	9.5331990566501e-17	0.635694	0.219	0.153	1.48593973696005e-12	1	TBC1D5	CD4_c1_Th17_DUSP6
RAD21	9.62962785484776e-17	0.533187	0.264	0.194	1.50097009373512e-12	1	RAD21	CD4_c1_Th17_DUSP6
CANX	1.08015645777788e-16	0.602306	0.256	0.188	1.68363987073838e-12	1	CANX	CD4_c1_Th17_DUSP6
ST3GAL5	1.09111149179288e-16	0.50367	0.264	0.19	1.70071548225757e-12	1	ST3GAL5	CD4_c1_Th17_DUSP6
APOBEC3C	1.10283322193489e-16	0.314034	0.361	0.274	1.71898614302991e-12	1	APOBEC3C	CD4_c1_Th17_DUSP6
ATP6AP21	1.10418339674242e-16	0.516493	0.309	0.237	1.72109066050242e-12	1	ATP6AP2	CD4_c1_Th17_DUSP6
CXorf38	1.16729231097778e-16	0.5982	0.204	0.139	1.81945852512106e-12	1	CXorf38	CD4_c1_Th17_DUSP6
CAB391	1.16730460639288e-16	0.50599	0.327	0.252	1.81947768998458e-12	1	CAB39	CD4_c1_Th17_DUSP6
ACAA2	1.29351707765164e-16	0.49746	0.309	0.233	2.01620506893562e-12	1	ACAA2	CD4_c1_Th17_DUSP6
SH3GLB1	1.39917874674078e-16	0.4925	0.313	0.238	2.18089991254485e-12	1	SH3GLB1	CD4_c1_Th17_DUSP6
AFF1	1.45528138983642e-16	0.437424	0.397	0.319	2.26834710233803e-12	1	AFF1	CD4_c1_Th17_DUSP6
SLK	1.53854869477257e-16	0.434564	0.297	0.22	2.398135850542e-12	1	SLK	CD4_c1_Th17_DUSP6
RELCH	1.62458281422005e-16	0.373992	0.347	0.269	2.53223723252479e-12	1	RELCH	CD4_c1_Th17_DUSP6
NEK7	1.73077549031862e-16	0.267407	0.457	0.37	2.69775975675964e-12	1	NEK7	CD4_c1_Th17_DUSP6
LAMP2	1.9829087763103e-16	0.567141	0.237	0.171	3.09075990963486e-12	1	LAMP2	CD4_c1_Th17_DUSP6
HEATR5B1	2.09441762364717e-16	0.607721	0.253	0.186	3.26456874997885e-12	1	HEATR5B	CD4_c1_Th17_DUSP6
PHC1	2.18868901181588e-16	0.51781	0.319	0.246	3.41150956271741e-12	1	PHC1	CD4_c1_Th17_DUSP6
CAPNS11	2.51520307830856e-16	0.381841	0.412	0.332	3.92044703815956e-12	1	CAPNS1	CD4_c1_Th17_DUSP6
PDZD8	2.73419288331003e-16	0.551139	0.204	0.139	4.26178644721535e-12	1	PDZD8	CD4_c1_Th17_DUSP6
PPP3R11	3.15815546634578e-16	0.343272	0.448	0.367	4.92261692539317e-12	1	PPP3R1	CD4_c1_Th17_DUSP6
SRI	3.18855051483955e-16	0.377436	0.434	0.355	4.96999368748041e-12	1	SRI	CD4_c1_Th17_DUSP6
EIF4G21	3.36809973723457e-16	0.469599	0.348	0.278	5.24985706042753e-12	1	EIF4G2	CD4_c1_Th17_DUSP6
UBE3A	3.43177070196124e-16	0.418425	0.342	0.266	5.34910099314699e-12	1	UBE3A	CD4_c1_Th17_DUSP6
DDX601	4.94150035992367e-16	0.587182	0.222	0.157	7.70231661101303e-12	1	DDX60	CD4_c1_Th17_DUSP6
PLP21	5.27852169847999e-16	0.331429	0.481	0.399	8.22763177142076e-12	1	PLP2	CD4_c1_Th17_DUSP6
KDM5A	5.28031020035143e-16	0.327732	0.408	0.329	8.23041950928777e-12	1	KDM5A	CD4_c1_Th17_DUSP6
MKLN11	5.44078216874204e-16	0.475704	0.338	0.264	8.48054716641822e-12	1	MKLN1	CD4_c1_Th17_DUSP6
RNF19A1	5.71757663625635e-16	0.25943	0.62	0.523	8.91198670293277e-12	1	RNF19A	CD4_c1_Th17_DUSP6
TAOK1	6.11870735471367e-16	0.361485	0.396	0.319	9.5372291537922e-12	1	TAOK1	CD4_c1_Th17_DUSP6
PDIA31	6.97255613223783e-16	0.418609	0.34	0.267	1.08681232433191e-11	1	PDIA3	CD4_c1_Th17_DUSP6
REEP5	7.90390770109009e-16	0.339374	0.434	0.353	1.23198209336891e-11	1	REEP5	CD4_c1_Th17_DUSP6
BICRAL	8.17675547692087e-16	0.448641	0.349	0.271	1.27451087618766e-11	1	BICRAL	CD4_c1_Th17_DUSP6
SP110	8.3362563984608e-16	0.30636	0.482	0.397	1.29937228482808e-11	1	SP110	CD4_c1_Th17_DUSP6
TANK	9.78206357625485e-16	0.313539	0.487	0.398	1.52473024963084e-11	1	TANK	CD4_c1_Th17_DUSP6
UBXN4	1.0831151211784e-15	0.314601	0.45	0.365	1.68825153938078e-11	1	UBXN4	CD4_c1_Th17_DUSP6
NUCKS1	1.2302231706693e-15	0.302926	0.376	0.298	1.91754885612223e-11	1	NUCKS1	CD4_c1_Th17_DUSP6
ATP6V0E11	1.3038701821368e-15	0.422981	0.385	0.308	2.03234245289663e-11	1	ATP6V0E1	CD4_c1_Th17_DUSP6
ELK31	1.36269718268972e-15	0.448284	0.379	0.307	2.12403609865846e-11	1	ELK3	CD4_c1_Th17_DUSP6
CCDC91	1.61832374672721e-15	0.262246	0.465	0.381	2.5224812240237e-11	1	CCDC91	CD4_c1_Th17_DUSP6
SBDS1	1.67071126391934e-15	0.586568	0.225	0.162	2.60413764707107e-11	1	SBDS	CD4_c1_Th17_DUSP6
EIF3M1	1.78384923834286e-15	0.553423	0.231	0.167	2.78048580780501e-11	1	EIF3M	CD4_c1_Th17_DUSP6
SCAF8	1.94637820006638e-15	0.499469	0.314	0.244	3.03381970044347e-11	1	SCAF8	CD4_c1_Th17_DUSP6
PRKDC	2.13470608301382e-15	0.333897	0.407	0.329	3.32736637159364e-11	1	PRKDC	CD4_c1_Th17_DUSP6
GMFG	2.33641933845111e-15	0.369668	0.377	0.3	3.64177682284375e-11	1	GMFG	CD4_c1_Th17_DUSP6
SLC35E1	2.3836957888123e-15	0.410785	0.352	0.277	3.71546662602173e-11	1	SLC35E1	CD4_c1_Th17_DUSP6
RALGAPB	2.57960735196854e-15	0.509012	0.286	0.219	4.02083397951336e-11	1	RALGAPB	CD4_c1_Th17_DUSP6
GCHFR	2.7669557337705e-15	0.527843	0.245	0.177	4.31285390222808e-11	1	GCHFR	CD4_c1_Th17_DUSP6
PHACTR4	3.6469203566989e-15	0.528962	0.225	0.16	5.68445475998658e-11	1	PHACTR4	CD4_c1_Th17_DUSP6
CCDC186	4.33675550355086e-15	0.537381	0.258	0.192	6.75970080338473e-11	1	CCDC186	CD4_c1_Th17_DUSP6
STAG1	4.34803547915355e-15	0.282082	0.438	0.357	6.77728290135664e-11	1	STAG1	CD4_c1_Th17_DUSP6
AMZ2	4.9518003537999e-15	0.562566	0.211	0.149	7.7183712114679e-11	1	AMZ2	CD4_c1_Th17_DUSP6
MED14	5.14498104501522e-15	0.52539	0.252	0.186	8.01948195486522e-11	1	MED14	CD4_c1_Th17_DUSP6
ATRX	5.19336449518775e-15	0.290562	0.449	0.367	8.09489723864915e-11	1	ATRX	CD4_c1_Th17_DUSP6
KMT2A	5.6074907137632e-15	0.289602	0.501	0.421	8.74039577554270e-11	1	KMT2A	CD4_c1_Th17_DUSP6
SMARCA5	6.14797671241645e-15	0.311791	0.425	0.346	9.58285130164351e-11	1	SMARCA5	CD4_c1_Th17_DUSP6
AP1G1	6.19808897225347e-15	0.410729	0.311	0.239	9.66096128105148e-11	1	AP1G1	CD4_c1_Th17_DUSP6
ATAD1	6.95219149198387e-15	0.656752	0.209	0.149	1.08363808785553e-10	1	ATAD1	CD4_c1_Th17_DUSP6
NEDD9	7.25159671427713e-15	0.325634	0.389	0.304	1.13030637985438e-10	1	NEDD9	CD4_c1_Th17_DUSP6
MIER1	7.38818660050171e-15	0.310841	0.459	0.382	1.1515966454202e-10	1	MIER1	CD4_c1_Th17_DUSP6
SEC22C	7.41552191593483e-15	0.48953	0.253	0.187	1.15585740103676e-10	1	SEC22C	CD4_c1_Th17_DUSP6
IBTK	9.09244948111227e-15	0.597115	0.219	0.157	1.41724010062097e-10	1	IBTK	CD4_c1_Th17_DUSP6
KMT5B	9.13550668329809e-15	0.449513	0.311	0.244	1.42395142672567e-10	1	KMT5B	CD4_c1_Th17_DUSP6
NDUFA4	9.39828296119976e-15	0.327936	0.396	0.32	1.46491036516221e-10	1	NDUFA4	CD4_c1_Th17_DUSP6
PARP141	9.70345389299154e-15	0.327102	0.399	0.322	1.51247735830059e-10	1	PARP14	CD4_c1_Th17_DUSP6
USP241	9.98556454328787e-15	0.345703	0.38	0.302	1.55644994536228e-10	1	USP24	CD4_c1_Th17_DUSP6
MINDY2	1.08743005408796e-14	0.397732	0.272	0.201	1.6949772253069e-10	1	MINDY2	CD4_c1_Th17_DUSP6
NRDC	1.16222456620922e-14	0.430906	0.365	0.295	1.81155943135032e-10	1	NRDC	CD4_c1_Th17_DUSP6
ABCA5	1.21198686741325e-14	0.544313	0.208	0.146	1.88912393023703e-10	1	ABCA5	CD4_c1_Th17_DUSP6
GALNT10	1.25388613461045e-14	0.279129	0.379	0.298	1.9544323180173e-10	1	GALNT10	CD4_c1_Th17_DUSP6
SC5D1	1.39501061523759e-14	0.395308	0.378	0.302	2.17440304597083e-10	1	SC5D	CD4_c1_Th17_DUSP6
NUP981	1.5131798861468e-14	0.292889	0.474	0.394	2.35859348853701e-10	1	NUP98	CD4_c1_Th17_DUSP6
SNRPB2	1.58640870424868e-14	0.617	0.207	0.147	2.47273524731241e-10	1	SNRPB2	CD4_c1_Th17_DUSP6
VWA8	1.61910181215367e-14	0.485081	0.246	0.18	2.52369399460393e-10	1	VWA8	CD4_c1_Th17_DUSP6
SPATA13	1.64765154035562e-14	0.266665	0.536	0.455	2.5681944559523e-10	1	SPATA13	CD4_c1_Th17_DUSP6
MTM1	1.78005638348808e-14	0.612705	0.213	0.153	2.77457388494286e-10	1	MTM1	CD4_c1_Th17_DUSP6
FLI11	1.81216667818352e-14	0.261355	0.538	0.451	2.82462420128465e-10	1	FLI1	CD4_c1_Th17_DUSP6
RASSF21	1.89570858054503e-14	0.333786	0.338	0.261	2.95484096449554e-10	1	RASSF2	CD4_c1_Th17_DUSP6
SOS2	1.96210234039996e-14	0.425536	0.276	0.208	3.05832891798141e-10	1	SOS2	CD4_c1_Th17_DUSP6
SLC66A3	3.18706189231483e-14	0.51032	0.212	0.151	4.96767337155113e-10	1	SLC66A3	CD4_c1_Th17_DUSP6
CNOT6	3.38834783367128e-14	0.624287	0.201	0.142	5.28141776834343e-10	1	CNOT6	CD4_c1_Th17_DUSP6
CD46	3.47749664094973e-14	0.32465	0.397	0.322	5.42037401424834e-10	1	CD46	CD4_c1_Th17_DUSP6
HIST2H2BE	3.93685641853262e-14	0.461555	0.265	0.197	6.1363780995668e-10	1	HIST2H2BE	CD4_c1_Th17_DUSP6
RABGGTB1	3.96266975359275e-14	0.397379	0.377	0.303	6.17661334492502e-10	1	RABGGTB	CD4_c1_Th17_DUSP6
OSBPL9	4.46991776813609e-14	0.611565	0.212	0.152	6.96726082519372e-10	1	OSBPL9	CD4_c1_Th17_DUSP6
BTF3L4	5.01853079817313e-14	0.57153	0.228	0.167	7.82238395511246e-10	1	BTF3L4	CD4_c1_Th17_DUSP6
TENT2	5.17385870444944e-14	0.450441	0.299	0.234	8.06449356262534e-10	1	TENT2	CD4_c1_Th17_DUSP6
GON4L	6.76723883032038e-14	0.374753	0.344	0.274	1.05480951648204e-09	1	GON4L	CD4_c1_Th17_DUSP6
BNIP21	6.84411266166426e-14	0.353568	0.378	0.305	1.06679184057361e-09	1	BNIP2	CD4_c1_Th17_DUSP6
VPS13A	8.14921374413992e-14	0.420701	0.258	0.192	1.27021794629909e-09	1	VPS13A	CD4_c1_Th17_DUSP6
PRPS11	8.553003872651e-14	0.393586	0.342	0.271	1.33315671363011e-09	1	PRPS1	CD4_c1_Th17_DUSP6
SEL1L	8.8978149063696e-14	0.485407	0.254	0.191	1.38690240945583e-09	1	SEL1L	CD4_c1_Th17_DUSP6
CBL	1.01550671461484e-13	0.383327	0.351	0.281	1.58287031607015e-09	1	CBL	CD4_c1_Th17_DUSP6
FURIN	1.14167373242494e-13	0.379406	0.354	0.281	1.77952684673075e-09	1	FURIN	CD4_c1_Th17_DUSP6
SERPINB1	1.25565563547776e-13	0.33678	0.371	0.297	1.95719043901919e-09	1	SERPINB1	CD4_c1_Th17_DUSP6
ERO1A	1.38156173412693e-13	0.33138	0.453	0.382	2.15344027498365e-09	1	ERO1A	CD4_c1_Th17_DUSP6
TMED7	1.54081111228611e-13	0.499716	0.249	0.187	2.40166228072035e-09	1	TMED7	CD4_c1_Th17_DUSP6
DDX181	1.59862695533968e-13	0.448587	0.279	0.214	2.49177983528796e-09	1	DDX18	CD4_c1_Th17_DUSP6
SH3BGRL	1.66569506566917e-13	0.279319	0.472	0.393	2.59631889885854e-09	1	SH3BGRL	CD4_c1_Th17_DUSP6
CHD9	1.72566265522704e-13	0.621315	0.214	0.156	2.68979038070238e-09	1	CHD9	CD4_c1_Th17_DUSP6
TXNL4A	1.76163079350125e-13	0.32106	0.447	0.378	2.7458539178304e-09	1	TXNL4A	CD4_c1_Th17_DUSP6
ATG12	1.79583191325456e-13	0.613403	0.222	0.164	2.79916320318988e-09	1	ATG12	CD4_c1_Th17_DUSP6
APP1	1.91859691347729e-13	0.555358	0.245	0.183	2.99051700903706e-09	1	APP	CD4_c1_Th17_DUSP6
VPS26A	2.01108860401049e-13	0.412282	0.28	0.215	3.13468380707115e-09	1	VPS26A	CD4_c1_Th17_DUSP6
BMI11	2.02839399969698e-13	0.57442	0.229	0.169	3.16165772732768e-09	1	BMI1	CD4_c1_Th17_DUSP6
RANBP9	2.20549512117287e-13	0.371645	0.351	0.281	3.43770524537215e-09	1	RANBP9	CD4_c1_Th17_DUSP6
NFIL3	2.42341660012497e-13	0.286589	0.237	0.17	3.77737945461478e-09	1	NFIL3	CD4_c1_Th17_DUSP6
KTN1	2.49430495688245e-13	0.458109	0.287	0.225	3.88787313629268e-09	1	KTN1	CD4_c1_Th17_DUSP6
SET1	2.52669556388386e-13	0.294854	0.463	0.389	3.93836037542578e-09	1	SET	CD4_c1_Th17_DUSP6
CYP4V2	2.74864148167698e-13	0.596884	0.2	0.143	4.28430747748992e-09	1	CYP4V2	CD4_c1_Th17_DUSP6
FYCO1	2.76354017200966e-13	0.394018	0.3	0.231	4.30753006611146e-09	1	FYCO1	CD4_c1_Th17_DUSP6
SPTLC2	2.79403954122525e-13	0.472042	0.245	0.183	4.35506943290779e-09	1	SPTLC2	CD4_c1_Th17_DUSP6
LPGAT11	2.89199922100933e-13	0.444106	0.274	0.209	4.50775918578724e-09	1	LPGAT1	CD4_c1_Th17_DUSP6
SPPL2A	3.0527033705488e-13	0.570912	0.255	0.194	4.75824874367441e-09	1	SPPL2A	CD4_c1_Th17_DUSP6
AKAP11	3.47220048984777e-13	0.437597	0.332	0.265	5.41211890352572e-09	1	AKAP11	CD4_c1_Th17_DUSP6
OCIAD21	3.68919007001673e-13	0.502739	0.3	0.236	5.75034056213507e-09	1	OCIAD2	CD4_c1_Th17_DUSP6
CDC73	3.70501181521303e-13	0.274793	0.429	0.358	5.77500191637255e-09	1	CDC73	CD4_c1_Th17_DUSP6
STAG2	3.71052869463566e-13	0.288923	0.407	0.33	5.7836010763286e-09	1	STAG2	CD4_c1_Th17_DUSP6
POLR2K	4.30412276061429e-13	0.467396	0.235	0.175	6.70883614696949e-09	1	POLR2K	CD4_c1_Th17_DUSP6
TNKS	4.65766067258348e-13	0.279003	0.397	0.323	7.25989569035588e-09	1	TNKS	CD4_c1_Th17_DUSP6
SMAD2	4.90517488090795e-13	0.275137	0.433	0.359	7.64569608687121e-09	1	SMAD2	CD4_c1_Th17_DUSP6
UGCG1	5.37937969599371e-13	0.404796	0.319	0.253	8.3848391321454e-09	1	UGCG	CD4_c1_Th17_DUSP6
CPSF2	6.2057292426441e-13	0.530035	0.233	0.175	9.67287017050936e-09	1	CPSF2	CD4_c1_Th17_DUSP6
SNRPC	6.27808989430039e-13	0.352532	0.341	0.274	9.78565871824602e-09	1	SNRPC	CD4_c1_Th17_DUSP6
DR1	9.12560929939793e-13	0.396185	0.369	0.304	1.42240872149716e-08	1	DR1	CD4_c1_Th17_DUSP6
RAB6A	9.29038972516777e-13	0.337119	0.355	0.286	1.4480930464619e-08	1	RAB6A	CD4_c1_Th17_DUSP6
DUT	9.36255033478025e-13	0.418035	0.263	0.202	1.4593407206822e-08	1	DUT	CD4_c1_Th17_DUSP6
CCNY	1.01547230067298e-12	0.437754	0.306	0.245	1.58281667505897e-08	1	CCNY	CD4_c1_Th17_DUSP6
AP3B1	1.11606429329713e-12	0.404723	0.311	0.248	1.73960941396224e-08	1	AP3B1	CD4_c1_Th17_DUSP6
TAX1BP1	1.14588850535769e-12	0.28793	0.376	0.306	1.78609641330103e-08	1	TAX1BP1	CD4_c1_Th17_DUSP6
REST1	1.2032313185201e-12	0.535718	0.269	0.211	1.87547665617727e-08	1	REST	CD4_c1_Th17_DUSP6
RLIM1	1.5637954612075e-12	0.609993	0.201	0.146	2.43748798538414e-08	1	RLIM	CD4_c1_Th17_DUSP6
ATL2	1.66792077422149e-12	0.477817	0.22	0.163	2.59978811077904e-08	1	ATL2	CD4_c1_Th17_DUSP6
ATG5	1.76845626628834e-12	0.418336	0.267	0.206	2.75649278226363e-08	1	ATG5	CD4_c1_Th17_DUSP6
SNRPN	1.81491768479329e-12	0.32607	0.4	0.331	2.82891219528731e-08	1	SNRPN	CD4_c1_Th17_DUSP6
PPP6C	2.19499228932249e-12	0.265556	0.46	0.387	3.42133448136697e-08	1	PPP6C	CD4_c1_Th17_DUSP6
ZNF148	2.31180047848812e-12	0.502653	0.257	0.198	3.60340340581944e-08	1	ZNF148	CD4_c1_Th17_DUSP6
PTPN9	2.52061454556366e-12	0.495602	0.215	0.159	3.92888189217007e-08	1	PTPN9	CD4_c1_Th17_DUSP6
PHIP	2.70546707862669e-12	0.410127	0.269	0.209	4.21701153545542e-08	1	PHIP	CD4_c1_Th17_DUSP6
ZMYM2	3.07463145145228e-12	0.283571	0.413	0.342	4.79242804337868e-08	1	ZMYM2	CD4_c1_Th17_DUSP6
FBXO341	3.21472429995428e-12	0.358536	0.349	0.28	5.01079076633874e-08	1	FBXO34	CD4_c1_Th17_DUSP6
WDR20	3.33913868828345e-12	0.379342	0.324	0.258	5.20471547342741e-08	1	WDR20	CD4_c1_Th17_DUSP6
WDR33	3.66153378500203e-12	0.277915	0.462	0.393	5.70723271068266e-08	1	WDR33	CD4_c1_Th17_DUSP6
CDC42EP31	3.90060863900922e-12	0.281672	0.36	0.286	6.07987868562367e-08	1	CDC42EP3	CD4_c1_Th17_DUSP6
BCAP31	4.07629269148744e-12	0.266545	0.457	0.385	6.35371741822147e-08	1	BCAP31	CD4_c1_Th17_DUSP6
KLHL28	4.20099540521752e-12	0.479988	0.247	0.189	6.54809153811255e-08	1	KLHL28	CD4_c1_Th17_DUSP6
WAC	4.55315320325964e-12	0.401278	0.254	0.196	7.0969998979208e-08	1	WAC	CD4_c1_Th17_DUSP6
EFR3A	4.89682016150764e-12	0.278977	0.387	0.318	7.63267358574196e-08	1	EFR3A	CD4_c1_Th17_DUSP6
APPL1	6.04569654268435e-12	0.519836	0.219	0.164	9.4234272010821e-08	1	APPL1	CD4_c1_Th17_DUSP6
DCAF16	6.269550228584e-12	0.433095	0.27	0.211	9.77234794129389e-08	1	DCAF16	CD4_c1_Th17_DUSP6
KIF5C	7.01498187738035e-12	0.495638	0.204	0.148	1.09342522522727e-07	1	KIF5C	CD4_c1_Th17_DUSP6
DNAJC1	7.16080585837303e-12	0.263901	0.294	0.227	1.1161548091446e-07	1	DNAJC1	CD4_c1_Th17_DUSP6
TTC17	7.72051181848121e-12	0.410075	0.271	0.211	1.20339617714667e-07	1	TTC17	CD4_c1_Th17_DUSP6
MAPK9	9.06524437881544e-12	0.409607	0.253	0.193	1.41299964132596e-07	1	MAPK9	CD4_c1_Th17_DUSP6
RAP1GDS1	1.06826088851246e-11	0.468214	0.206	0.152	1.66509824692437e-07	1	RAP1GDS1	CD4_c1_Th17_DUSP6
RNF111	1.12222610178529e-11	0.486806	0.242	0.186	1.74921382485272e-07	1	RNF111	CD4_c1_Th17_DUSP6
TAB21	1.39444356426646e-11	0.278896	0.488	0.416	2.17351918362213e-07	1	TAB2	CD4_c1_Th17_DUSP6
INTS6L	1.40266888602677e-11	0.447398	0.245	0.188	2.18633999264993e-07	1	INTS6L	CD4_c1_Th17_DUSP6
SNX14	1.42107279960468e-11	0.459424	0.207	0.153	2.21502617274381e-07	1	SNX14	CD4_c1_Th17_DUSP6
HEBP2	1.45198310787074e-11	0.320672	0.32	0.256	2.26320607023812e-07	1	HEBP2	CD4_c1_Th17_DUSP6
SRP72	1.46123527364539e-11	0.499448	0.248	0.193	2.27762742103107e-07	1	SRP72	CD4_c1_Th17_DUSP6
DCTN61	1.54293501769851e-11	0.437215	0.313	0.254	2.40497281208667e-07	1	DCTN6	CD4_c1_Th17_DUSP6
EIF2A1	1.6164745410412e-11	0.505908	0.25	0.196	2.51959886712091e-07	1	EIF2A	CD4_c1_Th17_DUSP6
PPHLN1	1.6453944965609e-11	0.32119	0.359	0.296	2.56467640178947e-07	1	PPHLN1	CD4_c1_Th17_DUSP6
RIF11	2.14568491348912e-11	0.479132	0.225	0.17	3.34447907465549e-07	1	RIF1	CD4_c1_Th17_DUSP6
RC3H2	2.22487996912808e-11	0.295313	0.352	0.287	3.46792040787994e-07	1	RC3H2	CD4_c1_Th17_DUSP6
PPT11	2.27167078162931e-11	0.588258	0.214	0.162	3.5408532473256e-07	1	PPT1	CD4_c1_Th17_DUSP6
VASH11	2.65359740003995e-11	0.364954	0.238	0.179	4.13616226744227e-07	1	VASH1	CD4_c1_Th17_DUSP6
NAA15	2.67747275120564e-11	0.50742	0.237	0.183	4.17337677730422e-07	1	NAA15	CD4_c1_Th17_DUSP6
LUZP1	2.78860824634127e-11	0.39305	0.283	0.224	4.34660367357213e-07	1	LUZP1	CD4_c1_Th17_DUSP6
TNPO3	2.96009602997956e-11	0.404131	0.268	0.209	4.61390168192915e-07	1	TNPO3	CD4_c1_Th17_DUSP6
STRN	3.68307684794894e-11	0.442895	0.241	0.187	5.74081188289801e-07	1	STRN	CD4_c1_Th17_DUSP6
TAF1D	3.8168104307046e-11	0.267193	0.442	0.383	5.94926241833926e-07	1	TAF1D	CD4_c1_Th17_DUSP6
ADPGK	3.9274944909109e-11	0.383364	0.334	0.273	6.12178566298282e-07	1	ADPGK	CD4_c1_Th17_DUSP6
NFKBIZ	3.99563490653562e-11	0.25679	0.764	0.715	6.22799612881707e-07	1	NFKBIZ	CD4_c1_Th17_DUSP6
HSPA51	4.40304508111379e-11	0.360446	0.335	0.275	6.86302636793206e-07	1	HSPA5	CD4_c1_Th17_DUSP6
AQR	4.69252655872105e-11	0.493171	0.246	0.191	7.3142411470785e-07	1	AQR	CD4_c1_Th17_DUSP6
SLC16A7	5.46022518410071e-11	0.406384	0.267	0.209	8.51085299445778e-07	1	SLC16A7	CD4_c1_Th17_DUSP6
ULK41	6.29112631465629e-11	0.583289	0.213	0.161	9.80597858665475e-07	1	ULK4	CD4_c1_Th17_DUSP6
BRAF1	7.02299380460406e-11	0.451125	0.227	0.174	1.09467404432363e-06	1	BRAF	CD4_c1_Th17_DUSP6
STT3A	7.16513059896004e-11	0.409074	0.287	0.232	1.1168289064599e-06	1	STT3A	CD4_c1_Th17_DUSP6
ARPP19	7.27408307290762e-11	0.353934	0.305	0.247	1.13381132857411e-06	1	ARPP19	CD4_c1_Th17_DUSP6
UBE2D21	7.48449513570105e-11	0.444151	0.275	0.22	1.16660825680172e-06	1	UBE2D2	CD4_c1_Th17_DUSP6
ZNF652	7.63516444975065e-11	0.45142	0.236	0.183	1.19009308278263e-06	1	ZNF652	CD4_c1_Th17_DUSP6
TCF12	7.67274622329509e-11	0.518206	0.22	0.168	1.19595095382501e-06	1	TCF12	CD4_c1_Th17_DUSP6
TXLNG1	7.93195295307732e-11	0.440863	0.201	0.149	1.23635350679616e-06	1	TXLNG	CD4_c1_Th17_DUSP6
RB1CC1	8.26096311439261e-11	0.394455	0.236	0.182	1.28763632064038e-06	1	RB1CC1	CD4_c1_Th17_DUSP6
GAPVD11	9.6317880071969e-11	0.458116	0.223	0.171	1.50130679668178e-06	1	GAPVD1	CD4_c1_Th17_DUSP6
FBXO7	9.74899891280818e-11	0.29744	0.394	0.334	1.51957646053941e-06	1	FBXO7	CD4_c1_Th17_DUSP6
OTUD4	1.0071324082458e-10	0.439707	0.227	0.175	1.56981728473272e-06	1	OTUD4	CD4_c1_Th17_DUSP6
SLC1A5	1.25055945021412e-10	0.291737	0.292	0.231	1.94924701504875e-06	1	SLC1A5	CD4_c1_Th17_DUSP6
TMEM87A	1.32050195737887e-10	0.394714	0.262	0.207	2.05826640096644e-06	1	TMEM87A	CD4_c1_Th17_DUSP6
PNRC2	1.40696354358313e-10	0.300275	0.342	0.281	2.19303407538302e-06	1	PNRC2	CD4_c1_Th17_DUSP6
PGRMC2	1.51185127525744e-10	0.301419	0.276	0.218	2.35652258274377e-06	1	PGRMC2	CD4_c1_Th17_DUSP6
C2CD5	1.6473825349399e-10	0.399587	0.237	0.184	2.56777515721082e-06	1	C2CD5	CD4_c1_Th17_DUSP6
MSL1	1.64855472296662e-10	0.282375	0.413	0.35	2.56960224668808e-06	1	MSL1	CD4_c1_Th17_DUSP6
AKR1B11	1.69433210857986e-10	0.397562	0.253	0.197	2.64095545764342e-06	1	AKR1B1	CD4_c1_Th17_DUSP6
PDCD11	1.85771172564215e-10	0.294148	0.304	0.24	2.89561526675841e-06	1	PDCD1	CD4_c1_Th17_DUSP6
RO60	2.02283428382475e-10	0.498786	0.202	0.154	3.15299179819764e-06	1	RO60	CD4_c1_Th17_DUSP6
ZNF33A	2.02413733511569e-10	0.325827	0.275	0.217	3.15502286424483e-06	1	ZNF33A	CD4_c1_Th17_DUSP6
ELMO11	2.13052370591472e-10	0.266294	0.353	0.293	3.32084730040928e-06	1	ELMO1	CD4_c1_Th17_DUSP6
LSM8	2.21163342639023e-10	0.324616	0.307	0.25	3.44727302171445e-06	1	LSM8	CD4_c1_Th17_DUSP6
NSMAF	2.21243970023127e-10	0.386967	0.24	0.187	3.44852976075048e-06	1	NSMAF	CD4_c1_Th17_DUSP6
ATAD2B	2.36873383473936e-10	0.386479	0.34	0.285	3.69214542820824e-06	1	ATAD2B	CD4_c1_Th17_DUSP6
SF1	2.57239754183972e-10	0.271124	0.352	0.293	4.00959604846557e-06	1	SF1	CD4_c1_Th17_DUSP6
YIPF4	2.72550005375982e-10	0.443106	0.248	0.195	4.24823693379543e-06	1	YIPF4	CD4_c1_Th17_DUSP6
ARL2BP	2.95696820078588e-10	0.316911	0.265	0.207	4.60902633456495e-06	1	ARL2BP	CD4_c1_Th17_DUSP6
CTSS	3.10056126604542e-10	0.308264	0.305	0.246	4.832844845385e-06	1	CTSS	CD4_c1_Th17_DUSP6
IMMT1	3.15831507080731e-10	0.503086	0.237	0.188	4.92286570086735e-06	1	IMMT	CD4_c1_Th17_DUSP6
MYCBP2	3.19431844852404e-10	0.329755	0.355	0.297	4.97898416571443e-06	1	MYCBP2	CD4_c1_Th17_DUSP6
ARID2	3.29609431432289e-10	0.346031	0.305	0.25	5.13762220773509e-06	1	ARID2	CD4_c1_Th17_DUSP6
UGGT1	3.35814938567602e-10	0.316657	0.302	0.246	5.23434744745322e-06	1	UGGT1	CD4_c1_Th17_DUSP6
TNFRSF10A1	3.52615973573018e-10	0.332803	0.342	0.282	5.49622518008263e-06	1	TNFRSF10A	CD4_c1_Th17_DUSP6
FAM126A1	3.53759575650051e-10	0.485285	0.219	0.168	5.51405050565734e-06	1	FAM126A	CD4_c1_Th17_DUSP6
NUP153	3.62393392797516e-10	0.3752	0.33	0.276	5.64862581353488e-06	1	NUP153	CD4_c1_Th17_DUSP6
TOR1AIP1	3.92594757838973e-10	0.368105	0.276	0.222	6.11937449043607e-06	1	TOR1AIP1	CD4_c1_Th17_DUSP6
PDS5A1	4.22666248220829e-10	0.340932	0.287	0.232	6.58809881101805e-06	1	PDS5A	CD4_c1_Th17_DUSP6
CHMP3	4.40420283161102e-10	0.384425	0.243	0.191	6.8648309536321e-06	1	CHMP3	CD4_c1_Th17_DUSP6
MCMBP	4.7769205347608e-10	0.334144	0.28	0.223	7.44578603753166e-06	1	MCMBP	CD4_c1_Th17_DUSP6
LATS1	5.28925507624196e-10	0.415313	0.28	0.227	8.24436188733834e-06	1	LATS1	CD4_c1_Th17_DUSP6
ADNP	5.46287444003936e-10	0.413899	0.261	0.209	8.51498238968935e-06	1	ADNP	CD4_c1_Th17_DUSP6
COX7A2L	5.83825532699173e-10	0.355752	0.319	0.262	9.10008857818202e-06	1	COX7A2L	CD4_c1_Th17_DUSP6
EIF2AK2	6.06951044528777e-10	0.409714	0.23	0.179	9.46054593107005e-06	1	EIF2AK2	CD4_c1_Th17_DUSP6
HP1BP3	6.30047238415293e-10	0.265317	0.338	0.282	9.82054630517917e-06	1	HP1BP3	CD4_c1_Th17_DUSP6
PPCS	6.81101574354408e-10	0.329396	0.268	0.214	1.06163302394622e-05	1	PPCS	CD4_c1_Th17_DUSP6
PCMT1	6.88052393272832e-10	0.466034	0.222	0.173	1.07246726539436e-05	1	PCMT1	CD4_c1_Th17_DUSP6
SECISBP2L	6.93691581160467e-10	0.469647	0.225	0.176	1.08125706755482e-05	1	SECISBP2L	CD4_c1_Th17_DUSP6
CEP350	7.08845118228778e-10	0.290426	0.366	0.311	1.1048768857832e-05	1	CEP350	CD4_c1_Th17_DUSP6
ERP441	7.27887799029165e-10	0.426477	0.238	0.188	1.13455871234676e-05	1	ERP44	CD4_c1_Th17_DUSP6
PANK31	8.19644572549217e-10	0.491694	0.206	0.159	1.27757999523246e-05	1	PANK3	CD4_c1_Th17_DUSP6
TRANK11	8.62170258842146e-10	0.295745	0.32	0.262	1.34386478245725e-05	1	TRANK1	CD4_c1_Th17_DUSP6
CD2AP	8.6932247837361e-10	0.394727	0.251	0.199	1.35501294704095e-05	1	CD2AP	CD4_c1_Th17_DUSP6
OST4	8.88316232136523e-10	0.302039	0.342	0.286	1.3846185110312e-05	1	OST4	CD4_c1_Th17_DUSP6
STX8	9.1431403329173e-10	0.378797	0.216	0.166	1.42514128369182e-05	1	STX8	CD4_c1_Th17_DUSP6
NDRG3	1.02853633988677e-09	0.476793	0.203	0.156	1.60317959298151e-05	1	NDRG3	CD4_c1_Th17_DUSP6
RLF	1.1062749418587e-09	0.430166	0.217	0.168	1.72435075187515e-05	1	RLF	CD4_c1_Th17_DUSP6
TGFBR1	1.27126997822139e-09	0.291567	0.239	0.187	1.98152851505367e-05	1	TGFBR1	CD4_c1_Th17_DUSP6
EIF3H1	1.38507420027322e-09	0.283233	0.415	0.359	2.15891515596587e-05	1	EIF3H	CD4_c1_Th17_DUSP6
RSBN1L	1.40341538337745e-09	0.414634	0.236	0.185	2.18750355807042e-05	1	RSBN1L	CD4_c1_Th17_DUSP6
IARS2	1.42488160006646e-09	0.452483	0.238	0.189	2.22096295002359e-05	1	IARS2	CD4_c1_Th17_DUSP6
API5	1.66267436525632e-09	0.275308	0.341	0.283	2.59161053312503e-05	1	API5	CD4_c1_Th17_DUSP6
TUBB2A1	1.72151382999797e-09	0.37406	0.239	0.186	2.68332360681784e-05	1	TUBB2A	CD4_c1_Th17_DUSP6
TPM41	1.73375729780608e-09	0.326433	0.331	0.276	2.70240750009034e-05	1	TPM4	CD4_c1_Th17_DUSP6
MEX3C1	1.74936281197609e-09	0.333325	0.329	0.273	2.72673181502713e-05	1	MEX3C	CD4_c1_Th17_DUSP6
SP2	1.98337119760688e-09	0.306022	0.302	0.245	3.09148068570985e-05	1	SP2	CD4_c1_Th17_DUSP6
CAT	1.98386109372577e-09	0.394995	0.23	0.179	3.09224428679036e-05	1	CAT	CD4_c1_Th17_DUSP6
EIF3J	2.06588118684214e-09	0.305739	0.291	0.234	3.22008900593085e-05	1	EIF3J	CD4_c1_Th17_DUSP6
EIF4G3	2.12224791051831e-09	0.303287	0.277	0.224	3.30794781812489e-05	1	EIF4G3	CD4_c1_Th17_DUSP6
SEC63	2.15127813118743e-09	0.454696	0.217	0.17	3.35319722308184e-05	1	SEC63	CD4_c1_Th17_DUSP6
KCMF11	2.27596251041091e-09	0.286032	0.33	0.274	3.54754276497748e-05	1	KCMF1	CD4_c1_Th17_DUSP6
SOAT11	2.36221054360146e-09	0.40185	0.262	0.213	3.6819775743116e-05	1	SOAT1	CD4_c1_Th17_DUSP6
FBXL5	2.39982584432499e-09	0.323876	0.285	0.231	3.74060854354936e-05	1	FBXL5	CD4_c1_Th17_DUSP6
CAND1	2.40885961546749e-09	0.392993	0.302	0.251	3.75468948262917e-05	1	CAND1	CD4_c1_Th17_DUSP6
MED13	2.41946425269791e-09	0.475714	0.236	0.19	3.77121893068024e-05	1	MED13	CD4_c1_Th17_DUSP6
PPP3CB	2.59252791040245e-09	0.312444	0.308	0.253	4.0409732539443e-05	1	PPP3CB	CD4_c1_Th17_DUSP6
PCID2	2.73859460616512e-09	0.304906	0.292	0.239	4.26864741262957e-05	1	PCID2	CD4_c1_Th17_DUSP6
RAB1A	2.7530296602022e-09	0.319775	0.267	0.216	4.29114733135716e-05	1	RAB1A	CD4_c1_Th17_DUSP6
OTULINL	2.75665307931754e-09	0.418385	0.213	0.164	4.29679515473225e-05	1	OTULINL	CD4_c1_Th17_DUSP6
CLNS1A1	2.9790461892867e-09	0.496167	0.218	0.172	4.64343929524117e-05	1	CLNS1A	CD4_c1_Th17_DUSP6
SMAD4	3.27026168239737e-09	0.328686	0.282	0.23	5.09735688435278e-05	1	SMAD4	CD4_c1_Th17_DUSP6
ANAPC4	3.32153192570753e-09	0.375511	0.254	0.205	5.17727181260032e-05	1	ANAPC4	CD4_c1_Th17_DUSP6
SUCLG2	3.6351858690629e-09	0.266433	0.326	0.271	5.66616421410835e-05	1	SUCLG2	CD4_c1_Th17_DUSP6
CUL3	3.67997293225005e-09	0.284663	0.326	0.272	5.73597380949815e-05	1	CUL3	CD4_c1_Th17_DUSP6
RAB10	4.08537684191561e-09	0.316028	0.297	0.245	6.36787688349386e-05	1	RAB10	CD4_c1_Th17_DUSP6
RAP2C1	4.4044881952194e-09	0.305468	0.283	0.23	6.86527574988848e-05	1	RAP2C	CD4_c1_Th17_DUSP6
PPIB	4.46370451227048e-09	0.258227	0.389	0.332	6.957576223276e-05	1	PPIB	CD4_c1_Th17_DUSP6
TMEM65	4.54832248042613e-09	0.403896	0.24	0.191	7.08947025024021e-05	1	TMEM65	CD4_c1_Th17_DUSP6
SLAIN2	4.78041665782459e-09	0.345649	0.291	0.239	7.45123544455118e-05	1	SLAIN2	CD4_c1_Th17_DUSP6
TMEM33	4.98771437767014e-09	0.271751	0.32	0.265	7.77435040047445e-05	1	TMEM33	CD4_c1_Th17_DUSP6
FAM13B	5.45799057908532e-09	0.329821	0.246	0.197	8.50736991562029e-05	1	FAM13B	CD4_c1_Th17_DUSP6
PSMG21	5.52403379782674e-09	0.505688	0.224	0.179	8.61031148067254e-05	1	PSMG2	CD4_c1_Th17_DUSP6
FOXJ3	5.56257867829898e-09	0.44417	0.231	0.184	8.67039138586462e-05	1	FOXJ3	CD4_c1_Th17_DUSP6
SP140L1	5.63506539206877e-09	0.301922	0.4	0.344	8.78337642661759e-05	1	SP140L	CD4_c1_Th17_DUSP6
PRKAR2A1	5.64534205319578e-09	0.358519	0.233	0.183	8.79939465831626e-05	1	PRKAR2A	CD4_c1_Th17_DUSP6
TBC1D15	5.70356282241701e-09	0.271872	0.341	0.285	8.8901433713014e-05	1	TBC1D15	CD4_c1_Th17_DUSP6
BLOC1S1	6.6273394605001e-09	0.27324	0.335	0.277	0.0001033	1	BLOC1S1	CD4_c1_Th17_DUSP6
STYX	7.2501262131022e-09	0.454254	0.201	0.155	0.000113008	1	STYX	CD4_c1_Th17_DUSP6
TMEM131	9.21614688453909e-09	0.359626	0.22	0.173	0.000143652	1	TMEM131	CD4_c1_Th17_DUSP6
SFT2D2	9.56906378043005e-09	0.271071	0.305	0.251	0.000149153	1	SFT2D2	CD4_c1_Th17_DUSP6
SERGEF	9.59126478482228e-09	0.321345	0.249	0.199	0.000149499	1	SERGEF	CD4_c1_Th17_DUSP6
LGALS81	9.67741338984076e-09	0.261654	0.359	0.305	0.000150842	1	LGALS8	CD4_c1_Th17_DUSP6
PCBP21	1.19560324022924e-08	0.478157	0.225	0.181	0.000186359	1	PCBP2	CD4_c1_Th17_DUSP6
MAPRE1	1.26283270844654e-08	0.300078	0.299	0.25	0.000196838	1	MAPRE1	CD4_c1_Th17_DUSP6
DAD1	1.29403667658215e-08	0.332555	0.232	0.184	0.000201701	1	DAD1	CD4_c1_Th17_DUSP6
ZNF83	1.33144523921409e-08	0.443547	0.2	0.155	0.000207532	1	ZNF83	CD4_c1_Th17_DUSP6
ITPR1	1.53309666442095e-08	0.310039	0.248	0.2	0.000238964	1	ITPR1	CD4_c1_Th17_DUSP6
CAPZA11	1.61485917447755e-08	0.354885	0.247	0.201	0.000251708	1	CAPZA1	CD4_c1_Th17_DUSP6
COX6C1	1.69099401232488e-08	0.295103	0.325	0.273	0.000263575	1	COX6C	CD4_c1_Th17_DUSP6
ACSL5	1.72336803383796e-08	0.318083	0.296	0.248	0.000268621	1	ACSL5	CD4_c1_Th17_DUSP6
DCK	1.84874143862872e-08	0.312061	0.306	0.255	0.000288163	1	DCK	CD4_c1_Th17_DUSP6
EIF1B	1.9164869446071e-08	0.284618	0.364	0.312	0.000298723	1	EIF1B	CD4_c1_Th17_DUSP6
RNF11	1.95974054893891e-08	0.345684	0.3	0.253	0.000305465	1	RNF11	CD4_c1_Th17_DUSP6
NCOA1	2.08716268509437e-08	0.290745	0.311	0.262	0.000325326	1	NCOA1	CD4_c1_Th17_DUSP6
TMEM9B	2.22343649623987e-08	0.483128	0.208	0.165	0.000346567	1	TMEM9B	CD4_c1_Th17_DUSP6
H2AFZ1	2.22375311432523e-08	0.450781	0.285	0.239	0.000346616	1	H2AFZ	CD4_c1_Th17_DUSP6
THUMPD1	2.27120566811483e-08	0.271485	0.323	0.27	0.000354013	1	THUMPD1	CD4_c1_Th17_DUSP6
SNX9	2.36753702607227e-08	0.35528	0.293	0.244	0.000369028	1	SNX9	CD4_c1_Th17_DUSP6
WSB2	2.79293048923164e-08	0.298762	0.251	0.202	0.000435334	1	WSB2	CD4_c1_Th17_DUSP6
EMC71	2.80318410272935e-08	0.477793	0.224	0.182	0.000436932	1	EMC7	CD4_c1_Th17_DUSP6
HIF1A	2.93920740786986e-08	0.352563	0.217	0.172	0.000458134	1	HIF1A	CD4_c1_Th17_DUSP6
NMT2	2.95879533207242e-08	0.439592	0.203	0.159	0.000461187	1	NMT2	CD4_c1_Th17_DUSP6
ASCC3	3.16255009308471e-08	0.250697	0.335	0.284	0.000492947	1	ASCC3	CD4_c1_Th17_DUSP6
FUT8	3.30492759719444e-08	0.359037	0.235	0.188	0.000515139	1	FUT8	CD4_c1_Th17_DUSP6
SFMBT11	3.30693218494393e-08	0.393775	0.263	0.216	0.000515452	1	SFMBT1	CD4_c1_Th17_DUSP6
CSGALNACT2	3.33978575204749e-08	0.256172	0.354	0.301	0.000520572	1	CSGALNACT2	CD4_c1_Th17_DUSP6
ATP2C1	3.56973248811874e-08	0.278433	0.273	0.224	0.000556414	1	ATP2C1	CD4_c1_Th17_DUSP6
ASAP1	3.6655198365824e-08	0.307476	0.249	0.201	0.000571345	1	ASAP1	CD4_c1_Th17_DUSP6
NDUFA1	3.67180845129782e-08	0.288803	0.296	0.248	0.000572325	1	NDUFA1	CD4_c1_Th17_DUSP6
USP14	3.75825725813981e-08	0.267579	0.311	0.26	0.0005858	1	USP14	CD4_c1_Th17_DUSP6
XYLT1	4.13880863822654e-08	0.250727	0.295	0.242	0.000645116	1	XYLT1	CD4_c1_Th17_DUSP6
LCOR	4.52720266307881e-08	0.262642	0.323	0.273	0.000705655	1	LCOR	CD4_c1_Th17_DUSP6
PIKFYVE	4.66469669968994e-08	0.271214	0.319	0.27	0.000727086	1	PIKFYVE	CD4_c1_Th17_DUSP6
NUP205	5.32257117696785e-08	0.312428	0.29	0.245	0.000829629	1	NUP205	CD4_c1_Th17_DUSP6
AMFR	5.39192256144e-08	0.309659	0.353	0.304	0.000840439	1	AMFR	CD4_c1_Th17_DUSP6
LSM6	5.61841289453342e-08	0.438749	0.2	0.157	0.000875742	1	LSM6	CD4_c1_Th17_DUSP6
LRPPRC	5.71427686302206e-08	0.396816	0.245	0.202	0.000890684	1	LRPPRC	CD4_c1_Th17_DUSP6
YTHDF21	6.48615789728389e-08	0.331753	0.3	0.253	0.001011	1	YTHDF2	CD4_c1_Th17_DUSP6
SF3B3	7.06590411402855e-08	0.392675	0.257	0.213	0.00110136	1	SF3B3	CD4_c1_Th17_DUSP6
USP33	7.18388221446962e-08	0.394742	0.257	0.214	0.00111975	1	USP33	CD4_c1_Th17_DUSP6
SEC31A	7.43274862803905e-08	0.268075	0.316	0.267	0.00115854	1	SEC31A	CD4_c1_Th17_DUSP6
GABPB2	7.47018859501386e-08	0.34343	0.2	0.156	0.00116438	1	GABPB2	CD4_c1_Th17_DUSP6
TMEM1561	8.55247934953195e-08	0.31487	0.227	0.181	0.00133307	1	TMEM156	CD4_c1_Th17_DUSP6
UQCR10	8.62946871338559e-08	0.313955	0.271	0.224	0.00134508	1	UQCR10	CD4_c1_Th17_DUSP6
TTC33	8.7487001229404e-08	0.33321	0.205	0.16	0.00136366	1	TTC33	CD4_c1_Th17_DUSP6
ARHGEF7	8.95448846655606e-08	0.293755	0.302	0.255	0.00139574	1	ARHGEF7	CD4_c1_Th17_DUSP6
ZNF862	9.13852919064648e-08	0.279987	0.254	0.207	0.00142442	1	ZNF862	CD4_c1_Th17_DUSP6
PPP2CA1	9.41491172871867e-08	0.325005	0.249	0.204	0.0014675	1	PPP2CA	CD4_c1_Th17_DUSP6
TOB11	9.57302424957959e-08	0.374202	0.688	0.629	0.00149215	1	TOB1	CD4_c1_Th17_DUSP6
GSPT11	1.11042900122032e-07	0.293796	0.367	0.319	0.00173083	1	GSPT1	CD4_c1_Th17_DUSP6
RPN2	1.16048863723438e-07	0.365202	0.255	0.214	0.00180885	1	RPN2	CD4_c1_Th17_DUSP6
HECTD1	1.35265892811971e-07	0.350179	0.294	0.249	0.00210839	1	HECTD1	CD4_c1_Th17_DUSP6
SSR31	1.43030427544665e-07	0.393844	0.238	0.196	0.00222942	1	SSR3	CD4_c1_Th17_DUSP6
NCOA4	1.60423319477197e-07	0.335941	0.284	0.241	0.00250052	1	NCOA4	CD4_c1_Th17_DUSP6
MAGED21	1.62522952684812e-07	0.275786	0.309	0.262	0.00253325	1	MAGED2	CD4_c1_Th17_DUSP6
ACAP2	1.71931943361388e-07	0.289284	0.294	0.249	0.0026799	1	ACAP2	CD4_c1_Th17_DUSP6
DTX3L	1.81421302603284e-07	0.26273	0.315	0.266	0.00282781	1	DTX3L	CD4_c1_Th17_DUSP6
RNF169	1.9596017446136e-07	0.376381	0.201	0.16	0.00305443	1	RNF169	CD4_c1_Th17_DUSP6
MAP3K21	1.99348041440524e-07	0.270288	0.324	0.278	0.00310724	1	MAP3K2	CD4_c1_Th17_DUSP6
CNOT1	2.09578406738696e-07	0.32184	0.232	0.189	0.0032667	1	CNOT1	CD4_c1_Th17_DUSP6
NR3C2	2.14591283192104e-07	0.287163	0.227	0.183	0.00334483	1	NR3C2	CD4_c1_Th17_DUSP6
C6orf89	2.20920418706146e-07	0.346238	0.26	0.217	0.00344349	1	C6orf89	CD4_c1_Th17_DUSP6
AIMP1	2.2370069590846e-07	0.462852	0.22	0.18	0.00348682	1	AIMP1	CD4_c1_Th17_DUSP6
SAP30	2.27726518727771e-07	0.31308	0.237	0.193	0.00354957	1	SAP30	CD4_c1_Th17_DUSP6
SDHB1	2.39317917920194e-07	0.393174	0.24	0.199	0.00373025	1	SDHB	CD4_c1_Th17_DUSP6
RNF71	2.55818904616206e-07	0.277743	0.349	0.302	0.00398745	1	RNF7	CD4_c1_Th17_DUSP6
IAH1	2.65745894863178e-07	0.31312	0.257	0.213	0.00414218	1	IAH1	CD4_c1_Th17_DUSP6
ATXN2	2.71353429441248e-07	0.280909	0.26	0.216	0.00422959	1	ATXN2	CD4_c1_Th17_DUSP6
PPWD1	3.28331560226275e-07	0.275792	0.254	0.21	0.0051177	1	PPWD1	CD4_c1_Th17_DUSP6
NDUFS51	3.37423349002632e-07	0.312274	0.268	0.224	0.00525942	1	NDUFS5	CD4_c1_Th17_DUSP6
LIN7C	3.65576734020113e-07	0.322183	0.271	0.229	0.00569824	1	LIN7C	CD4_c1_Th17_DUSP6
METTL23	3.74616091286049e-07	0.391942	0.256	0.214	0.00583914	1	METTL23	CD4_c1_Th17_DUSP6
GOLGB1	3.83441814056758e-07	0.31192	0.269	0.227	0.00597671	1	GOLGB1	CD4_c1_Th17_DUSP6
BBX	3.93839057362623e-07	0.280694	0.276	0.232	0.00613877	1	BBX	CD4_c1_Th17_DUSP6
CRTAP1	4.04539432217121e-07	0.28651	0.293	0.249	0.00630556	1	CRTAP	CD4_c1_Th17_DUSP6
TASOR2	4.33829809907914e-07	0.342654	0.231	0.19	0.00676211	1	TASOR2	CD4_c1_Th17_DUSP6
CTCF	4.74442555332137e-07	0.320645	0.271	0.228	0.00739514	1	CTCF	CD4_c1_Th17_DUSP6
AKAP10	4.91627624353463e-07	0.334313	0.206	0.166	0.007663	1	AKAP10	CD4_c1_Th17_DUSP6
MYSM1	5.03009014191584e-07	0.305719	0.247	0.203	0.0078404	1	MYSM1	CD4_c1_Th17_DUSP6
PSEN1	5.81848694365003e-07	0.325219	0.253	0.211	0.00906928	1	PSEN1	CD4_c1_Th17_DUSP6
MDM2	5.88456880569037e-07	0.297266	0.248	0.205	0.00917228	1	MDM2	CD4_c1_Th17_DUSP6
ADSL1	6.1346208753509e-07	0.284575	0.32	0.273	0.00956203	1	ADSL	CD4_c1_Th17_DUSP6
ARNTL	6.27029826440426e-07	0.373562	0.23	0.19	0.00977351	1	ARNTL	CD4_c1_Th17_DUSP6
FCHSD2	6.62958931846412e-07	0.290709	0.209	0.168	0.0103335	1	FCHSD2	CD4_c1_Th17_DUSP6
RNF4	6.8277522528386e-07	0.25138	0.353	0.31	0.0106424	1	RNF4	CD4_c1_Th17_DUSP6
USP47	7.52106850630586e-07	0.279474	0.294	0.25	0.0117231	1	USP47	CD4_c1_Th17_DUSP6
C21orf911	8.71106507223021e-07	0.258619	0.291	0.247	0.0135779	1	C21orf91	CD4_c1_Th17_DUSP6
PKN2	8.71488863134669e-07	0.351781	0.234	0.194	0.0135839	1	PKN2	CD4_c1_Th17_DUSP6
BTBD71	9.13143607825631e-07	0.306851	0.227	0.186	0.0142332	1	BTBD7	CD4_c1_Th17_DUSP6
RBBP6	9.44353926445232e-07	0.274225	0.253	0.211	0.0147196	1	RBBP6	CD4_c1_Th17_DUSP6
RIPK21	1.03840941292514e-06	0.279516	0.242	0.196	0.0161857	1	RIPK2	CD4_c1_Th17_DUSP6
CA5B1	1.18473118071035e-06	0.428908	0.238	0.198	0.0184664	1	CA5B	CD4_c1_Th17_DUSP6
GPR155	1.32910780965733e-06	0.326523	0.207	0.168	0.0207168	1	GPR155	CD4_c1_Th17_DUSP6
TTC371	1.45375586071193e-06	0.332775	0.225	0.186	0.0226597	1	TTC37	CD4_c1_Th17_DUSP6
TMEM50B	1.50476880402724e-06	0.280973	0.229	0.189	0.0234548	1	TMEM50B	CD4_c1_Th17_DUSP6
WDR43	1.58779731451712e-06	0.330382	0.212	0.173	0.024749	1	WDR43	CD4_c1_Th17_DUSP6
HIST1H4C1	1.59267627750531e-06	0.325036	0.224	0.184	0.024825	1	HIST1H4C	CD4_c1_Th17_DUSP6
RAB3GAP11	2.11734485114258e-06	0.366387	0.286	0.249	0.0330031	1	RAB3GAP1	CD4_c1_Th17_DUSP6
MED1	2.13319796867087e-06	0.31093	0.224	0.185	0.0332502	1	MED1	CD4_c1_Th17_DUSP6
XRCC51	2.13919591885932e-06	0.356894	0.214	0.177	0.0333436	1	XRCC5	CD4_c1_Th17_DUSP6
ZDHHC20	2.24555202681701e-06	0.362819	0.205	0.168	0.0350014	1	ZDHHC20	CD4_c1_Th17_DUSP6
ASF1A	2.24792672317327e-06	0.261372	0.225	0.185	0.0350384	1	ASF1A	CD4_c1_Th17_DUSP6
SNX31	2.37625040948921e-06	0.381629	0.223	0.186	0.0370386	1	SNX3	CD4_c1_Th17_DUSP6
DNAJB14	2.53145953729302e-06	0.296002	0.239	0.201	0.0394579	1	DNAJB14	CD4_c1_Th17_DUSP6
U2SURP	2.70185895192358e-06	0.290186	0.258	0.219	0.0421139	1	U2SURP	CD4_c1_Th17_DUSP6
EXOC1	2.78381794103476e-06	0.295495	0.224	0.186	0.0433914	1	EXOC1	CD4_c1_Th17_DUSP6
MBTPS1	2.82827767960338e-06	0.251467	0.294	0.254	0.0440844	1	MBTPS1	CD4_c1_Th17_DUSP6
CORO2A	2.97726771526108e-06	0.287121	0.208	0.168	0.0464067	1	CORO2A	CD4_c1_Th17_DUSP6
BTBD1	3.12247392749168e-06	0.306372	0.209	0.172	0.04867	1	BTBD1	CD4_c1_Th17_DUSP6
USP8	4.03565420070104e-06	0.322595	0.231	0.194	0.0629037	1	USP8	CD4_c1_Th17_DUSP6
ARFGEF1	4.11673481083198e-06	0.26644	0.262	0.224	0.0641675	1	ARFGEF1	CD4_c1_Th17_DUSP6
ARMCX3	4.25294503802307e-06	0.343811	0.214	0.177	0.0662907	1	ARMCX3	CD4_c1_Th17_DUSP6
ZNF407	4.43374041457015e-06	0.261069	0.272	0.23	0.0691087	1	ZNF407	CD4_c1_Th17_DUSP6
WASHC41	4.48394073367269e-06	0.427809	0.22	0.184	0.0698912	1	WASHC4	CD4_c1_Th17_DUSP6
ANKH	5.39897038214202e-06	0.278437	0.241	0.204	0.0841538	1	ANKH	CD4_c1_Th17_DUSP6
CDC5L	5.42578822913248e-06	0.325294	0.232	0.197	0.0845718	1	CDC5L	CD4_c1_Th17_DUSP6
SPG21	5.8024884434168e-06	0.290132	0.258	0.221	0.0904434	1	SPG21	CD4_c1_Th17_DUSP6
HDLBP	6.7022303617443e-06	0.272386	0.253	0.218	0.104468	1	HDLBP	CD4_c1_Th17_DUSP6
WAPL	7.27761000945482e-06	0.314299	0.259	0.224	0.113436	1	WAPL	CD4_c1_Th17_DUSP6
MIB1	9.11271424604974e-06	0.368538	0.213	0.178	0.14204	1	MIB1	CD4_c1_Th17_DUSP6
NDUFS1	9.86569021296879e-06	0.34422	0.227	0.192	0.153777	1	NDUFS1	CD4_c1_Th17_DUSP6
PAFAH1B2	1.07768887944491e-05	0.294388	0.262	0.226	0.167979	1	PAFAH1B2	CD4_c1_Th17_DUSP6
PDCD6	1.12608242522466e-05	0.283911	0.256	0.22	0.175522	1	PDCD6	CD4_c1_Th17_DUSP6
AFTPH	1.13070833718505e-05	0.27947	0.23	0.195	0.176244	1	AFTPH	CD4_c1_Th17_DUSP6
OSTM1	1.14287700612159e-05	0.369525	0.203	0.169	0.17814	1	OSTM1	CD4_c1_Th17_DUSP6
ORMDL2	1.19969568404348e-05	0.274359	0.218	0.182	0.186997	1	ORMDL2	CD4_c1_Th17_DUSP6
NAA50	1.37799320627615e-05	0.256099	0.203	0.168	0.214788	1	NAA50	CD4_c1_Th17_DUSP6
BCCIP	1.69100112111239e-05	0.350165	0.236	0.204	0.263576	1	BCCIP	CD4_c1_Th17_DUSP6
IRAK4	1.84000537987069e-05	0.314203	0.252	0.218	0.286802	1	IRAK4	CD4_c1_Th17_DUSP6
FAF1	1.85990267160325e-05	0.27361	0.251	0.214	0.289903	1	FAF1	CD4_c1_Th17_DUSP6
HUS1	2.23568840345906e-05	0.29538	0.236	0.202	0.348477	1	HUS1	CD4_c1_Th17_DUSP6
TLE41	2.49666156798108e-05	0.33438	0.241	0.206	0.389155	1	TLE4	CD4_c1_Th17_DUSP6
PDCD10	2.5000787434081e-05	0.364403	0.203	0.171	0.389687	1	PDCD10	CD4_c1_Th17_DUSP6
ANKRD40	2.51340414007656e-05	0.273963	0.22	0.185	0.391764	1	ANKRD40	CD4_c1_Th17_DUSP6
POLR2G	2.83531968898297e-05	0.272611	0.213	0.179	0.441941	1	POLR2G	CD4_c1_Th17_DUSP6
SRPK1	2.86370849724947e-05	0.267107	0.245	0.212	0.446366	1	SRPK1	CD4_c1_Th17_DUSP6
PIGG	3.11507322471807e-05	0.268726	0.231	0.196	0.485546	1	PIGG	CD4_c1_Th17_DUSP6
DPP8	3.25963297760333e-05	0.286272	0.223	0.191	0.508079	1	DPP8	CD4_c1_Th17_DUSP6
EMG1	3.47497238702106e-05	0.334123	0.209	0.177	0.541644	1	EMG1	CD4_c1_Th17_DUSP6
BIRC21	3.5191449594053e-05	0.263717	0.299	0.262	0.548529	1	BIRC2	CD4_c1_Th17_DUSP6
ARFGEF2	5.44073684487579e-05	0.292596	0.206	0.175	0.848048	1	ARFGEF2	CD4_c1_Th17_DUSP6
THEM41	5.5713544989744e-05	0.341078	0.22	0.19	0.868407	1	THEM4	CD4_c1_Th17_DUSP6
ZCCHC7	5.76460145948241e-05	0.251751	0.23	0.198	0.898528	1	ZCCHC7	CD4_c1_Th17_DUSP6
EIF5B1	7.22100190642383e-05	0.28994	0.258	0.225	1	1	EIF5B	CD4_c1_Th17_DUSP6
EPRS	7.59673011165722e-05	0.357008	0.219	0.191	1	1	EPRS	CD4_c1_Th17_DUSP6
DICER1	8.50470420034886e-05	0.274711	0.229	0.198	1	1	DICER1	CD4_c1_Th17_DUSP6
AGPAT41	0.000108003	0.370431	0.21	0.18	1	1	AGPAT4	CD4_c1_Th17_DUSP6
CEBPZ1	0.000148095	0.264223	0.273	0.242	1	1	CEBPZ	CD4_c1_Th17_DUSP6
EPG5	0.00019202	0.258879	0.216	0.187	1	1	EPG5	CD4_c1_Th17_DUSP6
HTATSF1	0.000195652	0.26234	0.217	0.187	1	1	HTATSF1	CD4_c1_Th17_DUSP6
CSNK2A2	0.000216559	0.262613	0.235	0.207	1	1	CSNK2A2	CD4_c1_Th17_DUSP6
CRY1	0.000237644	0.25365	0.223	0.192	1	1	CRY1	CD4_c1_Th17_DUSP6
RNF19B	0.000351867	0.260175	0.218	0.189	1	1	RNF19B	CD4_c1_Th17_DUSP6
PRDX11	0.000566755	0.267591	0.214	0.188	1	1	PRDX1	CD4_c1_Th17_DUSP6
SLC25A36	0.00057314	0.273793	0.217	0.191	1	1	SLC25A36	CD4_c1_Th17_DUSP6
FAM91A1	0.00164882	0.292172	0.222	0.2	1	1	FAM91A1	CD4_c1_Th17_DUSP6
ATRAID	0.00173106	0.250528	0.249	0.228	1	1	ATRAID	CD4_c1_Th17_DUSP6
CCDC59	0.00193312	0.279178	0.201	0.179	1	1	CCDC59	CD4_c1_Th17_DUSP6
AKNA	1.29070719086755e-97	0.583917	0.921	0.967	2.01182529840525e-93	2	AKNA	CD4_c2_Th0_KLRC4
CD8A	1.07974841175355e-80	0.878323	0.456	0.26	1.68300384940026e-76	2	CD8A	CD4_c2_Th0_KLRC4
ARHGEF1	4.44926218676653e-74	0.510084	0.914	0.971	6.935064970513e-70	2	ARHGEF1	CD4_c2_Th0_KLRC4
DUSP2	4.2839831660304e-57	0.627928	0.809	0.815	6.67744456089159e-53	2	DUSP2	CD4_c2_Th0_KLRC4
KLRC4	8.78224871506929e-53	1.79658	0.205	0.098	1.36888910721785e-48	2	KLRC4	CD4_c2_Th0_KLRC4
KLRK1	1.14741241839153e-51	1.48852	0.284	0.162	1.78847173654687e-47	2	KLRK1	CD4_c2_Th0_KLRC4
IER2	5.90233291249884e-50	0.570502	0.816	0.86	9.19996631071194e-46	2	IER2	CD4_c2_Th0_KLRC4
JUND	8.59666330100999e-50	0.31407	0.987	0.998	1.33996190872843e-45	2	JUND	CD4_c2_Th0_KLRC4
NKG7	1.85565060500331e-47	1.12202	0.387	0.254	2.89240259801866e-43	2	NKG7	CD4_c2_Th0_KLRC4
JUNB	1.29415055105896e-40	0.474943	0.952	0.986	2.01719246393561e-36	2	JUNB	CD4_c2_Th0_KLRC4
DDX3Y	8.2216672518062e-40	1.15523	0.36	0.255	1.28151127453903e-35	2	DDX3Y	CD4_c2_Th0_KLRC4
ARHGAP4	4.85472644796178e-37	0.635786	0.716	0.818	7.56706211443803e-33	2	ARHGAP4	CD4_c2_Th0_KLRC4
ARGLU1	1.79596093192877e-34	0.568652	0.761	0.867	2.79936430459737e-30	2	ARGLU1	CD4_c2_Th0_KLRC4
SNRNP70	6.42850477726511e-33	0.920998	0.563	0.592	1.00201103963231e-28	2	SNRNP70	CD4_c2_Th0_KLRC4
FOS	2.56314765541776e-31	0.385068	0.962	0.98	3.99517825049966e-27	2	FOS	CD4_c2_Th0_KLRC4
ZFP36L21	6.50946578225945e-29	0.333214	0.972	0.986	1.01463043148078e-24	2	ZFP36L2	CD4_c2_Th0_KLRC4
ZFP36	2.35118055780126e-28	0.410872	0.941	0.96	3.66478513544482e-24	2	ZFP36	CD4_c2_Th0_KLRC4
ARHGAP45	3.35357557646174e-28	0.580347	0.711	0.808	5.22721825103092e-24	2	ARHGAP45	CD4_c2_Th0_KLRC4
CIRBP	4.9309863243399e-28	0.428521	0.794	0.904	7.68592838374861e-24	2	CIRBP	CD4_c2_Th0_KLRC4
ADGRE5	8.51936444395805e-26	0.415533	0.826	0.902	1.32791333587974e-21	2	ADGRE5	CD4_c2_Th0_KLRC4
LENG8	1.60493134419192e-25	0.513409	0.739	0.838	2.50160648619194e-21	2	LENG8	CD4_c2_Th0_KLRC4
G0S2	3.62731832589125e-25	1.70458	0.346	0.279	5.65390107456669e-21	2	G0S2	CD4_c2_Th0_KLRC4
TAPBP	5.72002206689638e-25	0.48949	0.752	0.869	8.91579839567139e-21	2	TAPBP	CD4_c2_Th0_KLRC4
CCL5	1.50733373538837e-23	0.753379	0.574	0.545	2.34948109334985e-19	2	CCL5	CD4_c2_Th0_KLRC4
CORO1A	1.28740979794684e-22	0.359654	0.849	0.935	2.00668565205974e-18	2	CORO1A	CD4_c2_Th0_KLRC4
CYBA	1.57524330445259e-22	0.402799	0.769	0.891	2.45533173865025e-18	2	CYBA	CD4_c2_Th0_KLRC4
SRSF7	1.08650930583859e-21	0.533933	0.698	0.81	1.69354205501062e-17	2	SRSF7	CD4_c2_Th0_KLRC4
NLRC5	2.38932296825542e-21	0.624748	0.647	0.734	3.72423771061972e-17	2	NLRC5	CD4_c2_Th0_KLRC4
C16orf54	2.22271886537781e-19	0.772962	0.576	0.617	3.46455189546439e-15	2	C16orf54	CD4_c2_Th0_KLRC4
UTY	2.58755175841541e-19	1.07788	0.283	0.222	4.03321692584211e-15	2	UTY	CD4_c2_Th0_KLRC4
ITPKB	1.18976141306691e-17	0.660485	0.677	0.768	1.85448111454739e-13	2	ITPKB	CD4_c2_Th0_KLRC4
PXN	8.59808102550624e-17	0.941719	0.474	0.502	1.34018288944566e-12	2	PXN	CD4_c2_Th0_KLRC4
CCL4	1.0083574325013e-15	0.956821	0.272	0.213	1.57172673003978e-11	2	CCL4	CD4_c2_Th0_KLRC4
PGGHG	1.35768606636814e-15	0.744832	0.575	0.633	2.11622527164802e-11	2	PGGHG	CD4_c2_Th0_KLRC4
RUNX3	1.66217011123394e-15	0.554393	0.638	0.699	2.59082455238035e-11	2	RUNX3	CD4_c2_Th0_KLRC4
EEF2	5.30306936935272e-15	0.308959	0.839	0.957	8.26589422601009e-11	2	EEF2	CD4_c2_Th0_KLRC4
PHPT1	8.22127683793673e-15	0.263106	0.17	0.28	1.2814504207292e-10	2	PHPT1	CD4_c2_Th0_KLRC4
PHC2	8.80608032697419e-15	0.266402	0.159	0.262	1.37260374056547e-10	2	PHC2	CD4_c2_Th0_KLRC4
PYHIN1	9.46218740620197e-15	0.290014	0.244	0.382	1.4748711510047e-10	2	PYHIN1	CD4_c2_Th0_KLRC4
RSRP1	1.19297527826478e-14	0.384183	0.77	0.882	1.85949056623132e-10	2	RSRP1	CD4_c2_Th0_KLRC4
FOSB	1.83040777646758e-14	0.252105	0.901	0.959	2.85305660118001e-10	2	FOSB	CD4_c2_Th0_KLRC4
ERCC5	1.9906784539508e-14	0.256707	0.163	0.267	3.10287050617312e-10	2	ERCC5	CD4_c2_Th0_KLRC4
GOLGA3	2.2462810143129e-14	0.28146	0.157	0.261	3.50127821700952e-10	2	GOLGA3	CD4_c2_Th0_KLRC4
ACAP1	2.29488417285721e-14	0.389551	0.728	0.853	3.57703596023253e-10	2	ACAP1	CD4_c2_Th0_KLRC4
OXSR1	2.34344376833388e-14	0.250601	0.132	0.227	3.65272580170201e-10	2	OXSR1	CD4_c2_Th0_KLRC4
ZRANB2	2.62113195495074e-14	0.261313	0.21	0.338	4.08555837818171e-10	2	ZRANB2	CD4_c2_Th0_KLRC4
SEC22B	2.83856751098336e-14	0.294896	0.186	0.305	4.42447517936976e-10	2	SEC22B	CD4_c2_Th0_KLRC4
TMEM170A	4.41192303683367e-14	0.260941	0.171	0.278	6.87686443751264e-10	2	TMEM170A	CD4_c2_Th0_KLRC4
LYZ1	5.29561011982279e-14	0.451785	0.141	0.235	8.25426749376778e-10	2	LYZ	CD4_c2_Th0_KLRC4
APBB1	6.85124976473037e-14	0.253469	0.149	0.248	1.06790430082852e-09	2	APBB1	CD4_c2_Th0_KLRC4
TMC8	8.97905443429754e-14	0.412029	0.734	0.863	1.39956521467396e-09	2	TMC8	CD4_c2_Th0_KLRC4
FBXW5	9.33050367883256e-14	0.254747	0.215	0.339	1.45434560841963e-09	2	FBXW5	CD4_c2_Th0_KLRC4
SIK31	1.13675379334694e-13	0.276498	0.194	0.31	1.77185813768988e-09	2	SIK3	CD4_c2_Th0_KLRC4
TBC1D14	1.43240451121307e-13	0.28995	0.173	0.28	2.23268891162781e-09	2	TBC1D14	CD4_c2_Th0_KLRC4
CORO7	1.80604670564219e-13	0.677131	0.532	0.592	2.81508500008448e-09	2	CORO7	CD4_c2_Th0_KLRC4
VTI1A	2.07455961200615e-13	0.373972	0.154	0.254	3.23361606723398e-09	2	VTI1A	CD4_c2_Th0_KLRC4
CCDC12	2.35111611302909e-13	0.265154	0.183	0.294	3.66468468537845e-09	2	CCDC12	CD4_c2_Th0_KLRC4
CDKN2D1	2.5186956612267e-13	0.250374	0.129	0.216	3.92589092715406e-09	2	CDKN2D	CD4_c2_Th0_KLRC4
DMAP1	2.8640093511298e-13	0.356386	0.134	0.226	4.46413137560601e-09	2	DMAP1	CD4_c2_Th0_KLRC4
MRFAP1L1	3.47080054941775e-13	0.252667	0.186	0.297	5.40993681637745e-09	2	MRFAP1L1	CD4_c2_Th0_KLRC4
STMN3	3.58079878280911e-13	0.296211	0.141	0.234	5.58139106276456e-09	2	STMN3	CD4_c2_Th0_KLRC4
SKI	4.62995925228737e-13	0.555145	0.658	0.766	7.21671748654032e-09	2	SKI	CD4_c2_Th0_KLRC4
SH3TC1	4.79918305305461e-13	0.326228	0.151	0.244	7.48048662479622e-09	2	SH3TC1	CD4_c2_Th0_KLRC4
SLTM	5.34585100292417e-13	0.261584	0.325	0.504	8.3325779582579e-09	2	SLTM	CD4_c2_Th0_KLRC4
ARRDC1	5.43315454422257e-13	0.298843	0.212	0.335	8.46865798807973e-09	2	ARRDC1	CD4_c2_Th0_KLRC4
FIS1	7.13493914725833e-13	0.277871	0.234	0.363	1.11212296488316e-08	2	FIS1	CD4_c2_Th0_KLRC4
STX4	9.87809788265027e-13	0.33197	0.196	0.311	1.5396991169687e-08	2	STX4	CD4_c2_Th0_KLRC4
MIDN	1.24439766246895e-12	0.703907	0.526	0.58	1.93964263649035e-08	2	MIDN	CD4_c2_Th0_KLRC4
POLDIP3	1.37389040090919e-12	0.292994	0.262	0.405	2.14148296789716e-08	2	POLDIP3	CD4_c2_Th0_KLRC4
AAMP	1.37654608641195e-12	0.254033	0.243	0.377	2.14562238489031e-08	2	AAMP	CD4_c2_Th0_KLRC4
METTL26	1.62283219174918e-12	0.278704	0.196	0.305	2.52950853727945e-08	2	METTL26	CD4_c2_Th0_KLRC4
OSBPL2	1.64766362774859e-12	0.366849	0.131	0.216	2.56821329657173e-08	2	OSBPL2	CD4_c2_Th0_KLRC4
DCAF15	1.96874582230565e-12	0.261922	0.175	0.279	3.06868411322781e-08	2	DCAF15	CD4_c2_Th0_KLRC4
DVL3	2.17381275237775e-12	0.275664	0.134	0.22	3.38832193713119e-08	2	DVL3	CD4_c2_Th0_KLRC4
SUN2	2.38558782499984e-12	0.439238	0.71	0.846	3.71841574282724e-08	2	SUN2	CD4_c2_Th0_KLRC4
CRTC2	2.56678791703314e-12	0.255027	0.289	0.44	4.00085232627955e-08	2	CRTC2	CD4_c2_Th0_KLRC4
TBCD	2.85685774294485e-12	0.350111	0.218	0.341	4.45298416392813e-08	2	TBCD	CD4_c2_Th0_KLRC4
PAXX	2.96722378926911e-12	0.256775	0.303	0.455	4.62501172033376e-08	2	PAXX	CD4_c2_Th0_KLRC4
DMWD	3.05019452739075e-12	0.292722	0.141	0.228	4.75433820984397e-08	2	DMWD	CD4_c2_Th0_KLRC4
DHPS	3.17887685206316e-12	0.322237	0.162	0.261	4.95491534931084e-08	2	DHPS	CD4_c2_Th0_KLRC4
ARFGAP3	3.37804400326989e-12	0.252036	0.141	0.23	5.26535718789678e-08	2	ARFGAP3	CD4_c2_Th0_KLRC4
IFRD1	4.42378862589143e-12	0.279731	0.301	0.457	6.89535933117697e-08	2	IFRD1	CD4_c2_Th0_KLRC4
MLXIP	4.72243225517766e-12	0.279197	0.173	0.276	7.36085515614542e-08	2	MLXIP	CD4_c2_Th0_KLRC4
MON1B	4.80881414985624e-12	0.273726	0.161	0.255	7.49549861538092e-08	2	MON1B	CD4_c2_Th0_KLRC4
RTCA	5.16929836602937e-12	0.387666	0.165	0.263	8.05738536312997e-08	2	RTCA	CD4_c2_Th0_KLRC4
NAMPT	5.30654655188574e-12	0.425106	0.223	0.346	8.2713141104243e-08	2	NAMPT	CD4_c2_Th0_KLRC4
MYD88	6.05162794389426e-12	0.277958	0.197	0.307	9.43267247614799e-08	2	MYD88	CD4_c2_Th0_KLRC4
HGS	7.29136865540313e-12	0.256941	0.22	0.341	1.13650563231769e-07	2	HGS	CD4_c2_Th0_KLRC4
LSM7	8.48618949715985e-12	0.270477	0.198	0.309	1.3227423569223e-07	2	LSM7	CD4_c2_Th0_KLRC4
RAB7A	9.01179857970574e-12	0.28847	0.237	0.374	1.40466904461873e-07	2	RAB7A	CD4_c2_Th0_KLRC4
NDUFA11	1.11924858840422e-11	0.271214	0.203	0.318	1.74457277474566e-07	2	NDUFA11	CD4_c2_Th0_KLRC4
RTN4	1.34198226181169e-11	0.271987	0.247	0.381	2.09174775148588e-07	2	RTN4	CD4_c2_Th0_KLRC4
FAM117A	1.41449221881977e-11	0.276448	0.21	0.326	2.20476902147437e-07	2	FAM117A	CD4_c2_Th0_KLRC4
CCNYL1	1.54170996254203e-11	0.318301	0.198	0.305	2.40306331861426e-07	2	CCNYL1	CD4_c2_Th0_KLRC4
LMBR1L	1.56770993094877e-11	0.267508	0.204	0.317	2.44358946936985e-07	2	LMBR1L	CD4_c2_Th0_KLRC4
ABR	1.63996706120797e-11	0.291285	0.156	0.248	2.55621665830486e-07	2	ABR	CD4_c2_Th0_KLRC4
AOAH	1.67560193826706e-11	1.09993	0.308	0.275	2.61176074117687e-07	2	AOAH	CD4_c2_Th0_KLRC4
PLA2G4B	1.86465762846043e-11	0.268731	0.139	0.223	2.90644184548127e-07	2	PLA2G4B	CD4_c2_Th0_KLRC4
ARL4C	1.90131057046298e-11	0.418853	0.746	0.848	2.96357278618064e-07	2	ARL4C	CD4_c2_Th0_KLRC4
CARS2	1.92026306265179e-11	0.276946	0.162	0.258	2.99311403575535e-07	2	CARS2	CD4_c2_Th0_KLRC4
EGLN2	2.02375418146456e-11	0.28704	0.198	0.307	3.1544256426488e-07	2	EGLN2	CD4_c2_Th0_KLRC4
C7orf26	2.5024984116856e-11	0.279978	0.205	0.313	3.90064427429435e-07	2	C7orf26	CD4_c2_Th0_KLRC4
PRKCSH	2.5257189939325e-11	0.259619	0.219	0.34	3.93683819584259e-07	2	PRKCSH	CD4_c2_Th0_KLRC4
PIGT	2.57480089109319e-11	0.32616	0.141	0.226	4.01334214894695e-07	2	PIGT	CD4_c2_Th0_KLRC4
LSP1	3.30814027945248e-11	0.279034	0.777	0.889	5.15639825358258e-07	2	LSP1	CD4_c2_Th0_KLRC4
FBXO33	3.71966766680934e-11	0.319826	0.136	0.219	5.79784599225571e-07	2	FBXO33	CD4_c2_Th0_KLRC4
RNF168	3.80497443852816e-11	0.272297	0.178	0.277	5.93081365733384e-07	2	RNF168	CD4_c2_Th0_KLRC4
CCAR2	3.94293870350191e-11	0.257525	0.218	0.335	6.14585855714842e-07	2	CCAR2	CD4_c2_Th0_KLRC4
NOTCH1	4.87539662895338e-11	0.430599	0.216	0.334	7.59928072554963e-07	2	NOTCH1	CD4_c2_Th0_KLRC4
PDXK	4.96592918782934e-11	0.295714	0.215	0.327	7.74039382506958e-07	2	PDXK	CD4_c2_Th0_KLRC4
PTGDR	5.40285722811029e-11	0.976021	0.206	0.161	8.42143356145551e-07	2	PTGDR	CD4_c2_Th0_KLRC4
FCHO1	5.54795544701469e-11	0.25159	0.141	0.224	8.64759815526179e-07	2	FCHO1	CD4_c2_Th0_KLRC4
TRAF4	6.02585931295233e-11	0.324894	0.233	0.353	9.3925069110988e-07	2	TRAF4	CD4_c2_Th0_KLRC4
PWWP2A	6.2459224635353e-11	0.268117	0.134	0.214	9.73551934391246e-07	2	PWWP2A	CD4_c2_Th0_KLRC4
TBCC	6.51548513257771e-11	0.2517	0.228	0.345	1.01556866761489e-06	2	TBCC	CD4_c2_Th0_KLRC4
TMEM179B	6.62838529660159e-11	0.267699	0.18	0.279	1.03316641618129e-06	2	TMEM179B	CD4_c2_Th0_KLRC4
RBM10	6.72949866728053e-11	0.250161	0.148	0.234	1.04892695726902e-06	2	RBM10	CD4_c2_Th0_KLRC4
TTC19	6.97960653058443e-11	0.299322	0.133	0.213	1.0879112699222e-06	2	TTC19	CD4_c2_Th0_KLRC4
TRAPPC12	8.15035669391536e-11	0.305569	0.151	0.237	1.27039609788059e-06	2	TRAPPC12	CD4_c2_Th0_KLRC4
MT-ND6	8.3572822756598e-11	1.18274	0.43	0.433	1.30264958830709e-06	2	MT-ND6	CD4_c2_Th0_KLRC4
RPAIN	9.68672329862215e-11	0.330291	0.168	0.261	1.50986956055623e-06	2	RPAIN	CD4_c2_Th0_KLRC4
MAP4K2	1.00817958624564e-10	0.287567	0.213	0.326	1.57144952108107e-06	2	MAP4K2	CD4_c2_Th0_KLRC4
KXD1	1.0335985539736e-10	0.38557	0.204	0.312	1.61107006607865e-06	2	KXD1	CD4_c2_Th0_KLRC4
CPSF6	1.30799666563445e-10	0.368232	0.242	0.368	2.03877440272442e-06	2	CPSF6	CD4_c2_Th0_KLRC4
GSDMB	1.46062416280698e-10	0.281204	0.163	0.252	2.27667488256724e-06	2	GSDMB	CD4_c2_Th0_KLRC4
CAMK2G	1.46828205239962e-10	0.285671	0.149	0.233	2.28861123507528e-06	2	CAMK2G	CD4_c2_Th0_KLRC4
NDE1	1.48441342627704e-10	0.341385	0.268	0.404	2.31375520753802e-06	2	NDE1	CD4_c2_Th0_KLRC4
KIF22	1.60343930642334e-10	0.269969	0.168	0.259	2.49928084692206e-06	2	KIF22	CD4_c2_Th0_KLRC4
HAGH	1.64276245995801e-10	0.268695	0.182	0.279	2.56057384633655e-06	2	HAGH	CD4_c2_Th0_KLRC4
MAP2K7	1.6509720834875e-10	0.286151	0.149	0.233	2.57337018653197e-06	2	MAP2K7	CD4_c2_Th0_KLRC4
CLTA	1.65169090203737e-10	0.320128	0.172	0.267	2.57449060900565e-06	2	CLTA	CD4_c2_Th0_KLRC4
SAMD4B	1.81781591419082e-10	0.290659	0.141	0.221	2.83342966544923e-06	2	SAMD4B	CD4_c2_Th0_KLRC4
DCTN4	1.95180362497049e-10	0.400966	0.145	0.229	3.0422763102415e-06	2	DCTN4	CD4_c2_Th0_KLRC4
DCTN3	2.10219744895519e-10	0.29338	0.181	0.278	3.27669516368646e-06	2	DCTN3	CD4_c2_Th0_KLRC4
ANKLE2	2.10268326308541e-10	0.302462	0.273	0.41	3.27745240217123e-06	2	ANKLE2	CD4_c2_Th0_KLRC4
TTC14	2.28572104698216e-10	0.358302	0.225	0.342	3.56275339593109e-06	2	TTC14	CD4_c2_Th0_KLRC4
BSDC1	2.36538146432822e-10	0.280997	0.236	0.357	3.68692008844839e-06	2	BSDC1	CD4_c2_Th0_KLRC4
RBM3	2.46880064287217e-10	0.258028	0.333	0.502	3.84811956204485e-06	2	RBM3	CD4_c2_Th0_KLRC4
RIC8A	2.94760096081649e-10	0.282921	0.157	0.244	4.59442561762466e-06	2	RIC8A	CD4_c2_Th0_KLRC4
SAMD1	3.07318012191172e-10	0.357345	0.157	0.244	4.79016585602381e-06	2	SAMD1	CD4_c2_Th0_KLRC4
RASGRP2	3.1033391798444e-10	0.777466	0.535	0.595	4.83717477962346e-06	2	RASGRP2	CD4_c2_Th0_KLRC4
CLTB	3.71952856268238e-10	0.315306	0.217	0.329	5.79762917065303e-06	2	CLTB	CD4_c2_Th0_KLRC4
SECISBP2	3.75768406267577e-10	0.301565	0.197	0.298	5.85710214849272e-06	2	SECISBP2	CD4_c2_Th0_KLRC4
BAK1	4.07439693347456e-10	0.262985	0.205	0.308	6.3507625002068e-06	2	BAK1	CD4_c2_Th0_KLRC4
AP1B1	4.08782046883248e-10	0.361967	0.177	0.271	6.37168576476919e-06	2	AP1B1	CD4_c2_Th0_KLRC4
UBXN1	4.33265083829919e-10	0.264126	0.326	0.489	6.75330286165695e-06	2	UBXN1	CD4_c2_Th0_KLRC4
ARHGEF2	4.63369371052074e-10	0.266598	0.256	0.378	7.22253838658868e-06	2	ARHGEF2	CD4_c2_Th0_KLRC4
STX2	4.80460530110933e-10	0.369708	0.128	0.202	7.48893828283911e-06	2	STX2	CD4_c2_Th0_KLRC4
NUDCD3	5.26131428718366e-10	0.291325	0.189	0.287	8.20081057943317e-06	2	NUDCD3	CD4_c2_Th0_KLRC4
CDKN1B	5.36578985346993e-10	0.308796	0.834	0.944	8.36365664460358e-06	2	CDKN1B	CD4_c2_Th0_KLRC4
STXBP2	5.82693901140824e-10	0.274811	0.349	0.517	9.08244983708202e-06	2	STXBP2	CD4_c2_Th0_KLRC4
ZC3H18	6.0115984581924e-10	0.377588	0.216	0.326	9.3702785167845e-06	2	ZC3H18	CD4_c2_Th0_KLRC4
SEC16A	6.03860589412474e-10	0.292553	0.171	0.262	9.41237500717224e-06	2	SEC16A	CD4_c2_Th0_KLRC4
BCR	6.14765620019219e-10	0.328152	0.191	0.289	9.58235171923957e-06	2	BCR	CD4_c2_Th0_KLRC4
NDUFB8	6.24822401532698e-10	0.32772	0.267	0.402	9.73910677269017e-06	2	NDUFB8	CD4_c2_Th0_KLRC4
HSF1	6.27425350851478e-10	0.263967	0.298	0.447	9.77967894372199e-06	2	HSF1	CD4_c2_Th0_KLRC4
GRIPAP1	6.43447500613386e-10	0.279153	0.236	0.352	1.00294161920609e-05	2	GRIPAP1	CD4_c2_Th0_KLRC4
REPS1	6.68101804103523e-10	0.310928	0.239	0.358	1.04137028205616e-05	2	REPS1	CD4_c2_Th0_KLRC4
PA2G4	6.81204299106177e-10	0.324271	0.265	0.395	1.0617931410168e-05	2	PA2G4	CD4_c2_Th0_KLRC4
SH3GLB2	7.27037119286307e-10	0.334508	0.161	0.248	1.13323275783157e-05	2	SH3GLB2	CD4_c2_Th0_KLRC4
COMT	7.75055532128421e-10	0.36828	0.141	0.219	1.20807905792857e-05	2	COMT	CD4_c2_Th0_KLRC4
RXRB	8.6664773240382e-10	0.368413	0.152	0.235	1.35084382049783e-05	2	RXRB	CD4_c2_Th0_KLRC4
CTDSP2	8.95098484460307e-10	0.267981	0.309	0.458	1.39519000772828e-05	2	CTDSP2	CD4_c2_Th0_KLRC4
UNK	9.01698585682737e-10	0.34596	0.134	0.209	1.40547758550368e-05	2	UNK	CD4_c2_Th0_KLRC4
TMEM134	9.02272300961828e-10	0.346589	0.178	0.268	1.4063718355092e-05	2	TMEM134	CD4_c2_Th0_KLRC4
RING1	9.25191110387637e-10	0.265525	0.139	0.216	1.44209538376121e-05	2	RING1	CD4_c2_Th0_KLRC4
GIMAP5	1.21578197822276e-09	0.26506	0.22	0.328	1.89503936945582e-05	2	GIMAP5	CD4_c2_Th0_KLRC4
CENPB	1.25064270141145e-09	0.322582	0.175	0.266	1.94937677869003e-05	2	CENPB	CD4_c2_Th0_KLRC4
NELFA	1.35478953757089e-09	0.342372	0.147	0.227	2.11171045221175e-05	2	NELFA	CD4_c2_Th0_KLRC4
NACC1	1.52045491126859e-09	0.334418	0.151	0.231	2.36993307019435e-05	2	NACC1	CD4_c2_Th0_KLRC4
ABHD16A	1.60523333062873e-09	0.364393	0.137	0.213	2.502077192451e-05	2	ABHD16A	CD4_c2_Th0_KLRC4
MEPCE	1.64770462189818e-09	0.261448	0.239	0.349	2.5682771941527e-05	2	MEPCE	CD4_c2_Th0_KLRC4
PLEKHO2	1.66223790366346e-09	0.374734	0.141	0.215	2.59093022044024e-05	2	PLEKHO2	CD4_c2_Th0_KLRC4
GNB5	1.66730374214001e-09	0.344633	0.233	0.346	2.59882634287363e-05	2	GNB5	CD4_c2_Th0_KLRC4
CCDC92	1.6718764191498e-09	0.304894	0.166	0.252	2.60595377452879e-05	2	CCDC92	CD4_c2_Th0_KLRC4
DIDO1	1.67945612509496e-09	0.322295	0.229	0.34	2.61776826218551e-05	2	DIDO1	CD4_c2_Th0_KLRC4
CBX7	1.86482714486371e-09	0.266428	0.179	0.27	2.90670607069907e-05	2	CBX7	CD4_c2_Th0_KLRC4
PTBP1	2.03332273495087e-09	0.341046	0.263	0.398	3.16934014696792e-05	2	PTBP1	CD4_c2_Th0_KLRC4
RPTOR	2.05847326352806e-09	0.293646	0.176	0.266	3.20854227586118e-05	2	RPTOR	CD4_c2_Th0_KLRC4
CLK3	2.07774125465347e-09	0.310635	0.295	0.439	3.23857529362837e-05	2	CLK3	CD4_c2_Th0_KLRC4
RHOT2	2.34376036219483e-09	0.334271	0.251	0.372	3.65321927655309e-05	2	RHOT2	CD4_c2_Th0_KLRC4
ARHGAP1	2.5827939537609e-09	0.283445	0.241	0.354	4.02580093572712e-05	2	ARHGAP1	CD4_c2_Th0_KLRC4
ARID1B	2.6590852397967e-09	0.270118	0.298	0.444	4.14471616327112e-05	2	ARID1B	CD4_c2_Th0_KLRC4
SRSF1	2.71260497992368e-09	0.483903	0.136	0.211	4.22813738220704e-05	2	SRSF1	CD4_c2_Th0_KLRC4
ERO1B	2.9385121148918e-09	0.37851	0.136	0.209	4.58025883348185e-05	2	ERO1B	CD4_c2_Th0_KLRC4
IRF2	3.12830068735311e-09	0.318854	0.251	0.372	4.87608228137729e-05	2	IRF2	CD4_c2_Th0_KLRC4
VPS13D	3.64693469815078e-09	0.271513	0.139	0.213	5.68447711400763e-05	2	VPS13D	CD4_c2_Th0_KLRC4
DPP9	3.65960484324427e-09	0.370034	0.195	0.292	5.70422606916484e-05	2	DPP9	CD4_c2_Th0_KLRC4
DDX54	3.98125116767788e-09	0.293104	0.192	0.288	6.20557619505951e-05	2	DDX54	CD4_c2_Th0_KLRC4
ZFYVE27	5.02601773731993e-09	0.337276	0.166	0.251	7.83405384716058e-05	2	ZFYVE27	CD4_c2_Th0_KLRC4
NCOR2	5.03266592684984e-09	0.258357	0.315	0.463	7.84441638018085e-05	2	NCOR2	CD4_c2_Th0_KLRC4
ZNF264	5.5249996248456e-09	0.305725	0.187	0.278	8.61181691524684e-05	2	ZNF264	CD4_c2_Th0_KLRC4
IL27RA	6.18300717985843e-09	0.300927	0.228	0.336	9.63745329124534e-05	2	IL27RA	CD4_c2_Th0_KLRC4
CXXC1	6.20685669536863e-09	0.300061	0.217	0.321	9.67462753107108e-05	2	CXXC1	CD4_c2_Th0_KLRC4
ILKAP	6.29160682999573e-09	0.391007	0.159	0.243	9.80672756591434e-05	2	ILKAP	CD4_c2_Th0_KLRC4
USB1	6.37117592646284e-09	0.285005	0.134	0.204	9.93075191657762e-05	2	USB1	CD4_c2_Th0_KLRC4
ATP5MC3	6.38165396187748e-09	0.323474	0.187	0.281	9.94708403037843e-05	2	ATP5MC3	CD4_c2_Th0_KLRC4
UBE4B	6.81840160958026e-09	0.398244	0.168	0.253	0.000106278	2	UBE4B	CD4_c2_Th0_KLRC4
MCUB1	8.12890974560839e-09	0.474151	0.153	0.234	0.000126705	2	MCUB	CD4_c2_Th0_KLRC4
GALT	8.18442418393721e-09	0.381199	0.231	0.345	0.000127571	2	GALT	CD4_c2_Th0_KLRC4
NR4A2	8.2499458688199e-09	0.430504	0.67	0.744	0.000128592	2	NR4A2	CD4_c2_Th0_KLRC4
TAF15	8.35834416389171e-09	0.377387	0.182	0.274	0.000130282	2	TAF15	CD4_c2_Th0_KLRC4
RBM6	8.71034958903967e-09	0.355427	0.323	0.476	0.000135768	2	RBM6	CD4_c2_Th0_KLRC4
ABCF1	9.22070507159211e-09	0.252939	0.221	0.326	0.000143723	2	ABCF1	CD4_c2_Th0_KLRC4
TMUB2	1.05851212711376e-08	0.29031	0.229	0.333	0.00016499	2	TMUB2	CD4_c2_Th0_KLRC4
ATXN1L	1.0769388855328e-08	0.373194	0.171	0.255	0.000167862	2	ATXN1L	CD4_c2_Th0_KLRC4
CDK16	1.14207466233436e-08	0.342082	0.214	0.317	0.000178015	2	CDK16	CD4_c2_Th0_KLRC4
KDM5D	1.14243545795073e-08	0.939167	0.208	0.174	0.000178071	2	KDM5D	CD4_c2_Th0_KLRC4
ELL	1.16301204020315e-08	0.267186	0.213	0.312	0.000181279	2	ELL	CD4_c2_Th0_KLRC4
ZFYVE28	1.2503025163806e-08	0.256503	0.23	0.332	0.000194885	2	ZFYVE28	CD4_c2_Th0_KLRC4
SIN3B	1.3170737611446e-08	0.390198	0.201	0.3	0.000205292	2	SIN3B	CD4_c2_Th0_KLRC4
SNX19	1.40340171378695e-08	0.321274	0.195	0.288	0.000218748	2	SNX19	CD4_c2_Th0_KLRC4
IRF7	1.47615201070817e-08	0.342155	0.331	0.479	0.000230088	2	IRF7	CD4_c2_Th0_KLRC4
CYTH2	1.59298867475996e-08	0.30336	0.268	0.39	0.000248299	2	CYTH2	CD4_c2_Th0_KLRC4
DNMT1	1.63699114848222e-08	0.288307	0.252	0.368	0.000255158	2	DNMT1	CD4_c2_Th0_KLRC4
DUSP11	1.78778880025043e-08	0.371254	0.22	0.325	0.000278663	2	DUSP11	CD4_c2_Th0_KLRC4
SOCS1	1.85345545093919e-08	0.419792	0.711	0.826	0.000288898	2	SOCS1	CD4_c2_Th0_KLRC4
SCAP	1.8669446016149e-08	0.331027	0.153	0.231	0.000291001	2	SCAP	CD4_c2_Th0_KLRC4
DIP2A	1.88664250322036e-08	0.343373	0.272	0.4	0.000294071	2	DIP2A	CD4_c2_Th0_KLRC4
MBP	1.91082461024828e-08	0.419502	0.234	0.343	0.00029784	2	MBP	CD4_c2_Th0_KLRC4
GCN1	1.91959510621155e-08	0.304968	0.266	0.388	0.000299207	2	GCN1	CD4_c2_Th0_KLRC4
TRAPPC6A	1.96585293770059e-08	0.272457	0.235	0.338	0.000306417	2	TRAPPC6A	CD4_c2_Th0_KLRC4
HPS1	2.00960288902065e-08	0.435886	0.155	0.234	0.000313237	2	HPS1	CD4_c2_Th0_KLRC4
STK11	2.20612414939189e-08	0.323554	0.221	0.326	0.000343869	2	STK11	CD4_c2_Th0_KLRC4
TBC1D9B	2.32428399538383e-08	0.274477	0.313	0.452	0.000362286	2	TBC1D9B	CD4_c2_Th0_KLRC4
INPPL1	3.17706317610234e-08	0.35715	0.166	0.247	0.000495209	2	INPPL1	CD4_c2_Th0_KLRC4
SAMD3	3.21667068686879e-08	0.488208	0.16	0.237	0.000501382	2	SAMD3	CD4_c2_Th0_KLRC4
ARFRP1	3.37647034885819e-08	0.302903	0.188	0.277	0.00052629	2	ARFRP1	CD4_c2_Th0_KLRC4
SCAND1	3.44123738733797e-08	0.287611	0.226	0.328	0.000536386	2	SCAND1	CD4_c2_Th0_KLRC4
CAMTA2	3.58361163692558e-08	0.360211	0.198	0.292	0.000558578	2	CAMTA2	CD4_c2_Th0_KLRC4
INSIG1	3.7493636489185e-08	0.281494	0.204	0.294	0.000584413	2	INSIG1	CD4_c2_Th0_KLRC4
AHNAK	3.86909373564831e-08	0.275383	0.821	0.917	0.000603076	2	AHNAK	CD4_c2_Th0_KLRC4
SART1	3.90710790770087e-08	0.331684	0.189	0.278	0.000609001	2	SART1	CD4_c2_Th0_KLRC4
PLD3	3.91152602272695e-08	0.274563	0.203	0.297	0.00060969	2	PLD3	CD4_c2_Th0_KLRC4
PLAUR	4.19201752348091e-08	1.27259	0.306	0.293	0.00065341	2	PLAUR	CD4_c2_Th0_KLRC4
R3HDM4	4.78028830029132e-08	0.282987	0.379	0.55	0.000745104	2	R3HDM4	CD4_c2_Th0_KLRC4
TMEM181	5.14368568536803e-08	0.42475	0.179	0.263	0.000801746	2	TMEM181	CD4_c2_Th0_KLRC4
STOM1	5.19561897196361e-08	0.267842	0.338	0.473	0.000809841	2	STOM	CD4_c2_Th0_KLRC4
DBNL	5.24289456385659e-08	0.279927	0.358	0.517	0.00081721	2	DBNL	CD4_c2_Th0_KLRC4
FAM193B	5.46659869739243e-08	0.342411	0.304	0.441	0.000852079	2	FAM193B	CD4_c2_Th0_KLRC4
ARID3B	5.5371076279762e-08	0.330901	0.154	0.229	0.000863069	2	ARID3B	CD4_c2_Th0_KLRC4
HIST1H1E	5.69208173628485e-08	0.397819	0.219	0.319	0.000887225	2	HIST1H1E	CD4_c2_Th0_KLRC4
RBM15	5.80007699094745e-08	0.33243	0.205	0.298	0.000904058	2	RBM15	CD4_c2_Th0_KLRC4
CC2D1B	7.01721632206894e-08	0.367452	0.142	0.212	0.00109377	2	CC2D1B	CD4_c2_Th0_KLRC4
CLCN7	7.28838950710092e-08	0.40232	0.191	0.28	0.00113604	2	CLCN7	CD4_c2_Th0_KLRC4
KIAA05131	7.39107878502984e-08	0.344614	0.239	0.341	0.00115205	2	KIAA0513	CD4_c2_Th0_KLRC4
C7orf50	7.4196536605464e-08	0.324663	0.174	0.254	0.0011565	2	C7orf50	CD4_c2_Th0_KLRC4
ZNF831	8.06737535115225e-08	0.251563	0.249	0.357	0.00125746	2	ZNF831	CD4_c2_Th0_KLRC4
TMEM63A	8.42246163594428e-08	0.25612	0.365	0.517	0.00131281	2	TMEM63A	CD4_c2_Th0_KLRC4
FNDC3B	9.15436819242217e-08	0.456315	0.148	0.219	0.00142689	2	FNDC3B	CD4_c2_Th0_KLRC4
PITPNM1	1.02277614694382e-07	0.364305	0.261	0.379	0.0015942	2	PITPNM1	CD4_c2_Th0_KLRC4
HYOU1	1.06019194663914e-07	0.340114	0.23	0.33	0.00165252	2	HYOU1	CD4_c2_Th0_KLRC4
ZNF428	1.06994200834307e-07	0.339959	0.15	0.221	0.00166772	2	ZNF428	CD4_c2_Th0_KLRC4
CARMIL2	1.25687965107836e-07	0.324033	0.308	0.445	0.0019591	2	CARMIL2	CD4_c2_Th0_KLRC4
PELP1	1.41558750352795e-07	0.30563	0.147	0.217	0.00220648	2	PELP1	CD4_c2_Th0_KLRC4
BAG6	1.41822087119263e-07	0.318032	0.305	0.445	0.00221058	2	BAG6	CD4_c2_Th0_KLRC4
ZNF362	1.46313691127346e-07	0.289031	0.151	0.22	0.00228059	2	ZNF362	CD4_c2_Th0_KLRC4
LRPAP1	1.89574711065903e-07	0.349162	0.31	0.449	0.0029549	2	LRPAP1	CD4_c2_Th0_KLRC4
ZC3H12D	1.93121877674566e-07	0.418707	0.293	0.414	0.00301019	2	ZC3H12D	CD4_c2_Th0_KLRC4
MTA1	2.4203595678883e-07	0.436679	0.204	0.297	0.00377261	2	MTA1	CD4_c2_Th0_KLRC4
DCAF8	2.44854700863087e-07	0.279236	0.361	0.518	0.00381655	2	DCAF8	CD4_c2_Th0_KLRC4
RGCC1	2.53087695441731e-07	0.48917	0.644	0.736	0.00394488	2	RGCC	CD4_c2_Th0_KLRC4
SAFB2	2.59106541316321e-07	0.320588	0.363	0.528	0.00403869	2	SAFB2	CD4_c2_Th0_KLRC4
TBC1D17	2.66070489885304e-07	0.433664	0.14	0.206	0.00414724	2	TBC1D17	CD4_c2_Th0_KLRC4
NBEAL2	2.74216180461359e-07	0.253719	0.372	0.526	0.00427421	2	NBEAL2	CD4_c2_Th0_KLRC4
P4HTM	3.21745104133801e-07	0.350008	0.151	0.221	0.00501504	2	P4HTM	CD4_c2_Th0_KLRC4
KCTD13	3.39923938081755e-07	0.339035	0.156	0.226	0.00529839	2	KCTD13	CD4_c2_Th0_KLRC4
TINF2	3.46965648544046e-07	0.326344	0.236	0.337	0.00540815	2	TINF2	CD4_c2_Th0_KLRC4
PARP1	3.96978917388016e-07	0.390244	0.19	0.274	0.00618771	2	PARP1	CD4_c2_Th0_KLRC4
HDGF	4.25417112424139e-07	0.384388	0.195	0.283	0.00663098	2	HDGF	CD4_c2_Th0_KLRC4
MLLT6	4.44324114390826e-07	0.343416	0.706	0.849	0.00692568	2	MLLT6	CD4_c2_Th0_KLRC4
PSD4	4.91821353043455e-07	0.274016	0.357	0.509	0.00766602	2	PSD4	CD4_c2_Th0_KLRC4
MYO9B	4.99440910983482e-07	0.334174	0.297	0.429	0.00778479	2	MYO9B	CD4_c2_Th0_KLRC4
ITPRIP	5.13193721697808e-07	0.401214	0.178	0.252	0.00799915	2	ITPRIP	CD4_c2_Th0_KLRC4
MAST3	5.20493877858737e-07	0.283557	0.21	0.302	0.00811294	2	MAST3	CD4_c2_Th0_KLRC4
DCXR	5.22276962514187e-07	0.432937	0.219	0.314	0.00814073	2	DCXR	CD4_c2_Th0_KLRC4
TMEM185B	5.71075803105665e-07	0.328225	0.163	0.235	0.00890136	2	TMEM185B	CD4_c2_Th0_KLRC4
TP53INP2	5.88503138812424e-07	0.387145	0.16	0.232	0.009173	2	TP53INP2	CD4_c2_Th0_KLRC4
TAF11	6.00957765472486e-07	0.518746	0.157	0.23	0.00936713	2	TAF11	CD4_c2_Th0_KLRC4
BIN1	6.33233319244935e-07	0.32095	0.345	0.491	0.00987021	2	BIN1	CD4_c2_Th0_KLRC4
PLEKHM2	6.52278029037276e-07	0.392958	0.236	0.339	0.0101671	2	PLEKHM2	CD4_c2_Th0_KLRC4
NOP2	6.5408252954155e-07	0.291015	0.167	0.238	0.0101952	2	NOP2	CD4_c2_Th0_KLRC4
CALCOCO1	6.60177205544662e-07	0.377754	0.192	0.276	0.0102902	2	CALCOCO1	CD4_c2_Th0_KLRC4
IRF2BPL	6.9750691437819e-07	0.324883	0.275	0.388	0.010872	2	IRF2BPL	CD4_c2_Th0_KLRC4
ACAA1	7.31273190837446e-07	0.469863	0.189	0.271	0.0113984	2	ACAA1	CD4_c2_Th0_KLRC4
ATF6B	7.76978676810722e-07	0.285699	0.278	0.396	0.0121108	2	ATF6B	CD4_c2_Th0_KLRC4
NELFCD	8.02536825338743e-07	0.446984	0.177	0.255	0.0125091	2	NELFCD	CD4_c2_Th0_KLRC4
ARHGAP27	8.25412349499941e-07	0.468984	0.159	0.23	0.0128657	2	ARHGAP27	CD4_c2_Th0_KLRC4
PTPN6	8.75697723646781e-07	0.317852	0.226	0.319	0.0136495	2	PTPN6	CD4_c2_Th0_KLRC4
PRPF3	9.00778532098475e-07	0.371822	0.265	0.376	0.0140404	2	PRPF3	CD4_c2_Th0_KLRC4
ZNF655	9.23049388793515e-07	0.316808	0.306	0.435	0.0143876	2	ZNF655	CD4_c2_Th0_KLRC4
KHNYN	9.26047676712066e-07	0.366118	0.248	0.354	0.0144343	2	KHNYN	CD4_c2_Th0_KLRC4
CHERP	1.0102851625638e-06	0.381359	0.195	0.28	0.0157473	2	CHERP	CD4_c2_Th0_KLRC4
SLA2	1.02399225309173e-06	0.428117	0.221	0.314	0.015961	2	SLA2	CD4_c2_Th0_KLRC4
LMF2	1.18674069563944e-06	0.457413	0.216	0.314	0.0184977	2	LMF2	CD4_c2_Th0_KLRC4
C2orf68	1.26639382798099e-06	0.370581	0.154	0.22	0.0197393	2	C2orf68	CD4_c2_Th0_KLRC4
THEMIS2	1.28421907270381e-06	0.517743	0.155	0.222	0.0200171	2	THEMIS2	CD4_c2_Th0_KLRC4
LMNA1	1.31185924146932e-06	0.334144	0.438	0.555	0.0204479	2	LMNA	CD4_c2_Th0_KLRC4
EHMT1	1.33762306079926e-06	0.335248	0.316	0.445	0.0208495	2	EHMT1	CD4_c2_Th0_KLRC4
GNPTG	1.34327871389341e-06	0.483852	0.154	0.223	0.0209377	2	GNPTG	CD4_c2_Th0_KLRC4
GRASP	1.40420475582765e-06	0.275086	0.237	0.322	0.0218873	2	GRASP	CD4_c2_Th0_KLRC4
ATP5F1D	1.41451018983233e-06	0.291343	0.356	0.505	0.022048	2	ATP5F1D	CD4_c2_Th0_KLRC4
SH2B1	1.42646708034781e-06	0.309325	0.217	0.309	0.0222343	2	SH2B1	CD4_c2_Th0_KLRC4
ELMSAN1	1.48185329919277e-06	0.289075	0.308	0.43	0.0230976	2	ELMSAN1	CD4_c2_Th0_KLRC4
MAVS	1.51527319717896e-06	0.424956	0.185	0.265	0.0236186	2	MAVS	CD4_c2_Th0_KLRC4
UBXN6	1.52649952720446e-06	0.337296	0.222	0.316	0.0237935	2	UBXN6	CD4_c2_Th0_KLRC4
PHKG2	1.5351416718484e-06	0.365327	0.14	0.201	0.0239283	2	PHKG2	CD4_c2_Th0_KLRC4
RNPEPL1	1.63339262629442e-06	0.268435	0.414	0.59	0.0254597	2	RNPEPL1	CD4_c2_Th0_KLRC4
ETV3	1.68487230942763e-06	0.314335	0.259	0.362	0.0262621	2	ETV3	CD4_c2_Th0_KLRC4
[truncated: 8,792 more rows]

## Sheet: Suppl.Table4
Supplementary Table 4 - DEG list for CD8+ cells.
	p_val	avg_log2FC	pct.1	pct.2	p_val_adj	cluster	gene	annotation
GZMK	0	1.51716	0.806	0.453	0	0	GZMK	CD8_c0_Trm_GZMK
RGS1	0	0.992893	0.9	0.574	0	0	RGS1	CD8_c0_Trm_GZMK
DUSP4	0	1.05666	0.591	0.274	0	0	DUSP4	CD8_c0_Trm_GZMK
CRTAM	0	1.4787	0.551	0.236	0	0	CRTAM	CD8_c0_Trm_GZMK
DTHD1	0	1.48905	0.47	0.186	0	0	DTHD1	CD8_c0_Trm_GZMK
CEMIP2	0	1.12125	0.741	0.497	0	0	CEMIP2	CD8_c0_Trm_GZMK
KLRK1	0	0.760394	0.844	0.601	0	0	KLRK1	CD8_c0_Trm_GZMK
PIK3R1	0	1.00284	0.863	0.64	0	0	PIK3R1	CD8_c0_Trm_GZMK
TGFBR2	0	0.874046	0.804	0.617	0	0	TGFBR2	CD8_c0_Trm_GZMK
LEPROTL1	0	0.843368	0.829	0.659	0	0	LEPROTL1	CD8_c0_Trm_GZMK
CNOT6L	0	0.804521	0.953	0.827	0	0	CNOT6L	CD8_c0_Trm_GZMK
STK4	0	0.65759	0.922	0.8	0	0	STK4	CD8_c0_Trm_GZMK
WNK1	0	0.787327	0.906	0.793	0	0	WNK1	CD8_c0_Trm_GZMK
BTG1	0	0.44268	0.999	0.979	0	0	BTG1	CD8_c0_Trm_GZMK
FAM102A	4.56810254340294e-306	0.994068	0.729	0.512	7.12030143440217e-302	0	FAM102A	CD8_c0_Trm_GZMK
CCL5	1.9681405552763e-281	0.477385	0.986	0.915	3.06774068350917e-277	0	CCL5	CD8_c0_Trm_GZMK
ARID5B	2.79821320489203e-277	0.893693	0.719	0.469	4.3615749224652e-273	0	ARID5B	CD8_c0_Trm_GZMK
CD44	7.43880862552241e-267	0.463876	0.976	0.913	1.15948710046018e-262	0	CD44	CD8_c0_Trm_GZMK
KLRC4	3.89566020241309e-262	0.742058	0.665	0.388	6.07216555750128e-258	0	KLRC4	CD8_c0_Trm_GZMK
CYTIP	9.4634368966058e-253	0.45103	0.985	0.929	1.47506590907395e-248	0	CYTIP	CD8_c0_Trm_GZMK
ITK	9.90655992164148e-252	0.743152	0.82	0.669	1.54413549498626e-247	0	ITK	CD8_c0_Trm_GZMK
SMCHD1	2.13016632914922e-247	0.835297	0.738	0.575	3.32029025724489e-243	0	SMCHD1	CD8_c0_Trm_GZMK
YBX3	5.23241210794498e-245	1.57132	0.304	0.118	8.15576075265385e-241	0	YBX3	CD8_c0_Trm_GZMK
SMAP2	3.94993239498597e-244	0.585671	0.911	0.795	6.15675962406463e-240	0	SMAP2	CD8_c0_Trm_GZMK
APBA2	2.14630215095732e-240	1.18478	0.431	0.218	3.34544116269718e-236	0	APBA2	CD8_c0_Trm_GZMK
SH2D1A	7.18910565445434e-236	0.931328	0.673	0.494	1.1205658983598e-231	0	SH2D1A	CD8_c0_Trm_GZMK
CXCR4	3.79020741608968e-233	0.365487	0.999	0.99	5.90779629945898e-229	0	CXCR4	CD8_c0_Trm_GZMK
TIGIT	1.74401125519363e-227	0.549025	0.632	0.37	2.71839034347032e-223	0	TIGIT	CD8_c0_Trm_GZMK
ETS1	1.88693147397413e-227	0.492943	0.956	0.864	2.94116008848347e-223	0	ETS1	CD8_c0_Trm_GZMK
SARAF	3.85798553663881e-226	0.603401	0.853	0.71	6.01344205595891e-222	0	SARAF	CD8_c0_Trm_GZMK
CRYBG1	1.87321777958581e-223	0.768659	0.723	0.533	2.9197845530404e-219	0	CRYBG1	CD8_c0_Trm_GZMK
FYB1	1.16255316400232e-221	0.594759	0.843	0.689	1.81207161673042e-217	0	FYB1	CD8_c0_Trm_GZMK
FOXP1	5.057507246749e-217	0.812634	0.68	0.508	7.88313654550767e-213	0	FOXP1	CD8_c0_Trm_GZMK
STK17A	3.84164308539975e-216	0.735153	0.736	0.567	5.98796907721259e-212	0	STK17A	CD8_c0_Trm_GZMK
ELF1	3.26195144041339e-214	0.61727	0.845	0.686	5.08440371017235e-210	0	ELF1	CD8_c0_Trm_GZMK
CD27	2.83481052263389e-207	0.965282	0.489	0.285	4.41861916162944e-203	0	CD27	CD8_c0_Trm_GZMK
CCL4	2.39389976487029e-204	0.607547	0.862	0.664	3.73137156350331e-200	0	CCL4	CD8_c0_Trm_GZMK
COTL1	4.51111358210072e-203	0.759586	0.64	0.442	7.0314727404204e-199	0	COTL1	CD8_c0_Trm_GZMK
RESF1	2.64909829200476e-201	0.751913	0.714	0.545	4.12914950774782e-197	0	RESF1	CD8_c0_Trm_GZMK
PARP8	1.45989151739207e-200	0.547714	0.894	0.768	2.27553290815902e-196	0	PARP8	CD8_c0_Trm_GZMK
NIBAN1	7.30892735030235e-199	0.865447	0.63	0.456	1.13924250609163e-194	0	NIBAN1	CD8_c0_Trm_GZMK
LYST	6.97782980583268e-198	1.10348	0.495	0.308	1.08763433183514e-193	0	LYST	CD8_c0_Trm_GZMK
IPCEF1	5.87380271451648e-193	0.842215	0.643	0.47	9.15549629111684e-189	0	IPCEF1	CD8_c0_Trm_GZMK
XCL2	1.67163243694507e-189	1.49021	0.276	0.116	2.60557347946628e-185	0	XCL2	CD8_c0_Trm_GZMK
CBLB	5.48272218442873e-185	0.532873	0.872	0.75	8.54591906886906e-181	0	CBLB	CD8_c0_Trm_GZMK
CD84	7.84947541227326e-184	0.980633	0.49	0.308	1.22349773251103e-179	0	CD84	CD8_c0_Trm_GZMK
RNF19A	4.66864113092541e-177	0.73573	0.685	0.526	7.27701093077343e-173	0	RNF19A	CD8_c0_Trm_GZMK
PIP4K2A	1.73610839672483e-175	0.608491	0.753	0.606	2.706072157975e-171	0	PIP4K2A	CD8_c0_Trm_GZMK
HERPUD1	2.03294603499619e-175	0.725438	0.715	0.556	3.16875298474856e-171	0	HERPUD1	CD8_c0_Trm_GZMK
OGT	6.53976768304892e-175	0.617532	0.801	0.671	1.01935358875683e-170	0	OGT	CD8_c0_Trm_GZMK
SLAMF6	3.08984725018507e-171	0.844625	0.574	0.41	4.81614490886347e-167	0	SLAMF6	CD8_c0_Trm_GZMK
ARHGDIB	9.21032383087325e-171	0.369341	0.971	0.919	1.43561317551821e-166	0	ARHGDIB	CD8_c0_Trm_GZMK
FYN	6.13352567792567e-169	0.450309	0.931	0.85	9.56032647418275e-165	0	FYN	CD8_c0_Trm_GZMK
CCSER2	7.71379033431079e-166	0.693739	0.711	0.578	1.20234849940902e-161	0	CCSER2	CD8_c0_Trm_GZMK
IL10RA	3.38362827171823e-159	0.633321	0.77	0.64	5.27406138712721e-155	0	IL10RA	CD8_c0_Trm_GZMK
ZC3HAV1	1.75611759769786e-155	0.499841	0.854	0.735	2.73726049953166e-151	0	ZC3HAV1	CD8_c0_Trm_GZMK
SLC38A1	1.59681350067596e-153	0.52194	0.799	0.68	2.48895320350362e-149	0	SLC38A1	CD8_c0_Trm_GZMK
P2RY10	4.55878964817572e-152	0.810071	0.555	0.393	7.1057854246115e-148	0	P2RY10	CD8_c0_Trm_GZMK
CMTM7	7.33720909378957e-148	0.930075	0.422	0.263	1.14365078144898e-143	0	CMTM7	CD8_c0_Trm_GZMK
NCK2	2.85115362373843e-147	0.623105	0.676	0.529	4.4440931533211e-143	0	NCK2	CD8_c0_Trm_GZMK
AOAH	6.06478573447169e-144	0.446505	0.808	0.634	9.45318152432102e-140	0	AOAH	CD8_c0_Trm_GZMK
TSC22D3	3.54788299640779e-142	0.337511	0.996	0.972	5.53008522650083e-138	0	TSC22D3	CD8_c0_Trm_GZMK
ATP8A1	9.68539350717145e-142	0.584239	0.652	0.501	1.50966228596281e-137	0	ATP8A1	CD8_c0_Trm_GZMK
MCOLN2	2.67072401483274e-140	0.924722	0.369	0.214	4.16285752191979e-136	0	MCOLN2	CD8_c0_Trm_GZMK
CLK1	8.77927637410231e-137	0.468624	0.838	0.714	1.36842580843133e-132	0	CLK1	CD8_c0_Trm_GZMK
TERF2IP	1.27750935673413e-135	0.437109	0.883	0.796	1.99125383434149e-131	0	TERF2IP	CD8_c0_Trm_GZMK
TXNIP	1.44543877316351e-135	0.433934	0.968	0.866	2.25300541572996e-131	0	TXNIP	CD8_c0_Trm_GZMK
IFI16	2.09369955001806e-133	0.579896	0.702	0.567	3.26344948861316e-129	0	IFI16	CD8_c0_Trm_GZMK
CDC42SE2	1.84334119334983e-131	0.476221	0.827	0.721	2.87321591807438e-127	0	CDC42SE2	CD8_c0_Trm_GZMK
EIF1	2.02780301806727e-131	0.551556	0.722	0.582	3.16073656426146e-127	0	EIF1	CD8_c0_Trm_GZMK
ZBTB38	5.84355312981521e-128	0.953727	0.423	0.286	9.10834626344297e-124	0	ZBTB38	CD8_c0_Trm_GZMK
TNFSF8	1.37938503337178e-124	1.0867	0.333	0.198	2.1500474515166e-120	0	TNFSF8	CD8_c0_Trm_GZMK
THEMIS	3.18654745148855e-124	0.571939	0.716	0.586	4.9668715126352e-120	0	THEMIS	CD8_c0_Trm_GZMK
ATXN1	6.45925420108912e-124	0.524555	0.722	0.594	1.00680395232376e-119	0	ATXN1	CD8_c0_Trm_GZMK
CLDND1	1.26404591091177e-122	1.04461	0.572	0.457	1.97026836133817e-118	0	CLDND1	CD8_c0_Trm_GZMK
GGA2	8.57468557929966e-122	0.611023	0.644	0.516	1.33653624124544e-117	0	GGA2	CD8_c0_Trm_GZMK
ARAP2	1.73165753555163e-121	0.669541	0.566	0.432	2.69913460066433e-117	0	ARAP2	CD8_c0_Trm_GZMK
STK17B	1.96925812071826e-121	0.37441	0.897	0.788	3.06948263276355e-117	0	STK17B	CD8_c0_Trm_GZMK
TUBA4A	9.30438560105353e-120	0.491044	0.725	0.584	1.45027458363621e-115	0	TUBA4A	CD8_c0_Trm_GZMK
CD74	1.32026807124748e-117	0.387791	0.952	0.924	2.05790184265345e-113	0	CD74	CD8_c0_Trm_GZMK
MALT1	2.17654283935342e-117	0.846429	0.438	0.302	3.39257732370018e-113	0	MALT1	CD8_c0_Trm_GZMK
FKBP5	7.49732844036663e-116	0.473497	0.783	0.656	1.16860858399995e-111	0	FKBP5	CD8_c0_Trm_GZMK
AKAP13	6.34908937824971e-115	0.417415	0.843	0.741	9.89632561387782e-111	0	AKAP13	CD8_c0_Trm_GZMK
SLA	4.38828625620682e-112	0.449761	0.879	0.779	6.84002178754957e-108	0	SLA	CD8_c0_Trm_GZMK
KIF13B	8.97238004085534e-112	0.718194	0.542	0.418	1.39852487696812e-107	0	KIF13B	CD8_c0_Trm_GZMK
HNRNPLL	2.71856784590437e-111	0.831201	0.517	0.395	4.23743170141114e-107	0	HNRNPLL	CD8_c0_Trm_GZMK
UHRF2	5.61842706027345e-111	0.767818	0.454	0.322	8.75744225884822e-107	0	UHRF2	CD8_c0_Trm_GZMK
SLF1	7.87874872407646e-111	1.22541	0.255	0.138	1.2280605636218e-106	0	SLF1	CD8_c0_Trm_GZMK
ZNF217	1.24524215541081e-110	0.711538	0.536	0.41	1.94095894763883e-106	0	ZNF217	CD8_c0_Trm_GZMK
SAMSN1	5.17911346981252e-109	0.412484	0.619	0.453	8.07268416539677e-105	0	SAMSN1	CD8_c0_Trm_GZMK
RGCC	1.5028157443421e-108	0.365699	0.762	0.621	2.34243890070604e-104	0	RGCC	CD8_c0_Trm_GZMK
KLF9	2.25658176555528e-108	0.567538	0.688	0.569	3.51733399797101e-104	0	KLF9	CD8_c0_Trm_GZMK
SLC4A7	1.98592036405723e-107	0.85151	0.422	0.291	3.095454071456e-103	0	SLC4A7	CD8_c0_Trm_GZMK
EVI2B	4.91619146897496e-107	0.798636	0.456	0.329	7.66286764269127e-103	0	EVI2B	CD8_c0_Trm_GZMK
IKZF3	2.43965387289121e-106	0.402847	0.893	0.803	3.80268849167553e-102	0	IKZF3	CD8_c0_Trm_GZMK
TP53BP2	1.22834224557232e-103	1.06306	0.359	0.238	1.91461705817357e-99	0	TP53BP2	CD8_c0_Trm_GZMK
ITM2C	5.30742627352334e-103	0.801439	0.466	0.323	8.27268533254084e-99	0	ITM2C	CD8_c0_Trm_GZMK
MARCKSL1	1.50595527840614e-102	0.767851	0.417	0.283	2.34733249245165e-98	0	MARCKSL1	CD8_c0_Trm_GZMK
KAT6A	4.89961168121523e-102	0.656642	0.559	0.446	7.63702472751018e-98	0	KAT6A	CD8_c0_Trm_GZMK
PCNX1	1.00036399458849e-100	0.596124	0.618	0.508	1.55926735836507e-96	0	PCNX1	CD8_c0_Trm_GZMK
ARHGAP35	8.13971610607731e-100	0.85828	0.39	0.27	1.26873754945427e-95	0	ARHGAP35	CD8_c0_Trm_GZMK
NELL2	1.71099182932928e-99	0.829526	0.346	0.214	2.66692296437556e-95	0	NELL2	CD8_c0_Trm_GZMK
RUNX3	6.71423602294609e-99	0.285453	0.926	0.843	1.04654796889661e-94	0	RUNX3	CD8_c0_Trm_GZMK
SAMD3	1.74726618868993e-98	0.513524	0.535	0.389	2.72346380831099e-94	0	SAMD3	CD8_c0_Trm_GZMK
EPB41	5.12420323835982e-98	0.649471	0.509	0.386	7.98709558763145e-94	0	EPB41	CD8_c0_Trm_GZMK
DDX3X	1.26478882119058e-97	0.470743	0.698	0.571	1.97142633558976e-93	0	DDX3X	CD8_c0_Trm_GZMK
CHD2	2.89380911069845e-97	0.423149	0.853	0.764	4.51058026084568e-93	0	CHD2	CD8_c0_Trm_GZMK
CEP120	6.30323475260004e-97	0.636559	0.541	0.417	9.82485200887768e-93	0	CEP120	CD8_c0_Trm_GZMK
ADAT1	8.09258910555352e-94	0.83739	0.369	0.249	1.26139186388263e-89	0	ADAT1	CD8_c0_Trm_GZMK
FAM214A	1.306298418443e-93	0.686235	0.517	0.403	2.0361273448271e-89	0	FAM214A	CD8_c0_Trm_GZMK
TNFRSF9	3.74330330279926e-93	0.690232	0.319	0.193	5.8346868580732e-89	0	TNFRSF9	CD8_c0_Trm_GZMK
ABHD17B	4.66636366688738e-93	0.924593	0.341	0.225	7.27346104757735e-89	0	ABHD17B	CD8_c0_Trm_GZMK
GFOD1	5.35219135492328e-93	0.726393	0.402	0.271	8.34246066491892e-89	0	GFOD1	CD8_c0_Trm_GZMK
TC2N	5.73623013247357e-93	0.53226	0.62	0.489	8.94106190748656e-89	0	TC2N	CD8_c0_Trm_GZMK
CASK	9.07824759579417e-93	0.673743	0.463	0.343	1.41502645275644e-88	0	CASK	CD8_c0_Trm_GZMK
CST7	3.00728841660648e-91	0.34053	0.903	0.808	4.68746045496452e-87	0	CST7	CD8_c0_Trm_GZMK
FOXO1	6.75950377489762e-91	0.553165	0.568	0.442	1.05360385339329e-86	0	FOXO1	CD8_c0_Trm_GZMK
SMARCA2	4.79615123950816e-90	0.508238	0.689	0.581	7.47576093702137e-86	0	SMARCA2	CD8_c0_Trm_GZMK
CXCR3	7.80873813708241e-89	0.747949	0.353	0.23	1.21714801342703e-84	0	CXCR3	CD8_c0_Trm_GZMK
IRF4	1.54239319288242e-88	1.18408	0.263	0.154	2.40412826974583e-84	0	IRF4	CD8_c0_Trm_GZMK
PPP2R5C	1.60942939301991e-88	0.340308	0.828	0.751	2.50861759490013e-84	0	PPP2R5C	CD8_c0_Trm_GZMK
ENC1	2.01975066106804e-88	0.85629	0.276	0.159	3.14818535540676e-84	0	ENC1	CD8_c0_Trm_GZMK
BICDL1	2.16983827288332e-87	0.515096	0.5	0.375	3.38212691594323e-83	0	BICDL1	CD8_c0_Trm_GZMK
PTPRC	3.11019602432966e-87	0.30639	0.907	0.84	4.84786254312264e-83	0	PTPRC	CD8_c0_Trm_GZMK
GIMAP4	4.79933921079472e-87	0.579566	0.563	0.447	7.48073002786572e-83	0	GIMAP4	CD8_c0_Trm_GZMK
CCL4L2	9.71771553054885e-87	0.998381	0.359	0.232	1.51470031974665e-82	0	CCL4L2	CD8_c0_Trm_GZMK
CD2	8.29811691574623e-85	0.384616	0.798	0.692	1.29342748365736e-80	0	CD2	CD8_c0_Trm_GZMK
GPR132	2.81467602664495e-84	0.651581	0.539	0.424	4.38723552273149e-80	0	GPR132	CD8_c0_Trm_GZMK
MSL2	8.34296362875455e-84	0.602649	0.545	0.439	1.30041774081397e-79	0	MSL2	CD8_c0_Trm_GZMK
SEMA4D	2.07830850585698e-83	0.435244	0.697	0.601	3.23945946807927e-79	0	SEMA4D	CD8_c0_Trm_GZMK
NAA50	2.12434871268327e-83	0.865104	0.321	0.213	3.31122233845941e-79	0	NAA50	CD8_c0_Trm_GZMK
LSR	9.50359844696059e-83	0.908985	0.285	0.175	1.48132588992775e-78	0	LSR	CD8_c0_Trm_GZMK
ATXN7	1.18898349704423e-79	0.569798	0.533	0.433	1.85326857684284e-75	0	ATXN7	CD8_c0_Trm_GZMK
CCR5	1.96655679486597e-79	0.676626	0.556	0.457	3.06527207615758e-75	0	CCR5	CD8_c0_Trm_GZMK
PPP1R16B	2.58170967333008e-79	0.452253	0.689	0.599	4.02411086781959e-75	0	PPP1R16B	CD8_c0_Trm_GZMK
MAT2A	1.7318077782925e-78	0.394767	0.765	0.675	2.69936878402453e-74	0	MAT2A	CD8_c0_Trm_GZMK
ITM2A	6.69027147436106e-78	0.538105	0.559	0.438	1.04281261470866e-73	0	ITM2A	CD8_c0_Trm_GZMK
HERPUD2	9.99450046820574e-78	0.498939	0.66	0.573	1.55784278797923e-73	0	HERPUD2	CD8_c0_Trm_GZMK
FBXO32	1.24353906810808e-77	0.904014	0.291	0.185	1.93830434546007e-73	0	FBXO32	CD8_c0_Trm_GZMK
GPR174	1.23706086731277e-75	0.77036	0.339	0.233	1.92820677388042e-71	0	GPR174	CD8_c0_Trm_GZMK
ATF4	3.58790423511445e-75	0.504945	0.568	0.467	5.59246633127289e-71	0	ATF4	CD8_c0_Trm_GZMK
TAGAP	9.82471753331816e-75	0.364595	0.901	0.838	1.5313787219183e-70	0	TAGAP	CD8_c0_Trm_GZMK
RAP1A	7.97835251203498e-74	0.517956	0.572	0.466	1.24358580605089e-69	0	RAP1A	CD8_c0_Trm_GZMK
PICALM	2.90834935246997e-73	0.477759	0.602	0.511	4.53324413569494e-69	0	PICALM	CD8_c0_Trm_GZMK
TSPYL2	5.79320231243209e-73	0.417484	0.713	0.608	9.0298644443879e-69	0	TSPYL2	CD8_c0_Trm_GZMK
MAPK1	7.00665068142884e-73	0.451429	0.645	0.549	1.09212664171431e-68	0	MAPK1	CD8_c0_Trm_GZMK
DDX6	3.77386168831934e-72	0.388623	0.727	0.641	5.88231821358335e-68	0	DDX6	CD8_c0_Trm_GZMK
GNAO1	3.78508942853819e-72	0.680635	0.353	0.242	5.89981889226247e-68	0	GNAO1	CD8_c0_Trm_GZMK
ARID4B	1.20941571875782e-71	0.485346	0.571	0.481	1.88511628082781e-67	0	ARID4B	CD8_c0_Trm_GZMK
EOMES	2.68058413168809e-70	0.571149	0.445	0.325	4.17822648606222e-66	0	EOMES	CD8_c0_Trm_GZMK
USP25	1.48916147984571e-69	0.558433	0.489	0.391	2.3211559986355e-65	0	USP25	CD8_c0_Trm_GZMK
ATP1B3	8.06941702856459e-69	0.613103	0.409	0.304	1.25778003224236e-64	0	ATP1B3	CD8_c0_Trm_GZMK
AKIRIN1	8.31428023873586e-68	0.583918	0.485	0.388	1.29594686081176e-63	0	AKIRIN1	CD8_c0_Trm_GZMK
KIAA0513	1.01084945420178e-67	0.849293	0.335	0.239	1.57561104426431e-63	0	KIAA0513	CD8_c0_Trm_GZMK
CLEC2D	1.24512825290273e-67	0.340977	0.797	0.718	1.94078140779949e-63	0	CLEC2D	CD8_c0_Trm_GZMK
ARHGEF3	1.86195678495195e-66	0.493248	0.566	0.47	2.9022320407046e-62	0	ARHGEF3	CD8_c0_Trm_GZMK
ASXL2	1.95923387877938e-66	0.433297	0.502	0.391	3.05385784685342e-62	0	ASXL2	CD8_c0_Trm_GZMK
GPCPD1	7.91710319417296e-66	0.510223	0.53	0.433	1.23403887487574e-61	0	GPCPD1	CD8_c0_Trm_GZMK
EIF5	4.29446893348236e-65	0.401355	0.699	0.614	6.69378872661896e-61	0	EIF5	CD8_c0_Trm_GZMK
PDE7A	9.52870436112206e-65	0.412799	0.631	0.533	1.4852391487681e-60	0	PDE7A	CD8_c0_Trm_GZMK
FCMR	2.3639471785393e-64	0.392021	0.659	0.565	3.68468446718921e-60	0	FCMR	CD8_c0_Trm_GZMK
TTC39B	4.07621894143861e-64	0.864438	0.285	0.196	6.35360246402036e-60	0	TTC39B	CD8_c0_Trm_GZMK
EIF4A2	4.28512804950238e-64	0.518862	0.537	0.451	6.67922909075935e-60	0	EIF4A2	CD8_c0_Trm_GZMK
RERE	4.37692415268844e-64	0.500091	0.462	0.354	6.82231167679547e-60	0	RERE	CD8_c0_Trm_GZMK
CITED2	5.0872362438177e-64	0.290798	0.774	0.677	7.92947513323865e-60	0	CITED2	CD8_c0_Trm_GZMK
NAP1L4	9.89010986024638e-64	0.417549	0.575	0.476	1.5415714239166e-59	0	NAP1L4	CD8_c0_Trm_GZMK
PPDPF	1.1647619968772e-63	0.342254	0.728	0.644	1.8155145245325e-59	0	PPDPF	CD8_c0_Trm_GZMK
KMT2A	2.09422421666937e-63	0.474979	0.531	0.441	3.26426728652255e-59	0	KMT2A	CD8_c0_Trm_GZMK
IQGAP2	4.10004683319195e-63	0.601144	0.419	0.321	6.39074299889629e-59	0	IQGAP2	CD8_c0_Trm_GZMK
CALM2	9.15042526418057e-63	0.528192	0.492	0.4	1.42627678592783e-58	0	CALM2	CD8_c0_Trm_GZMK
TUBB4B	2.85944705525634e-62	0.441312	0.578	0.484	4.45702012502805e-58	0	TUBB4B	CD8_c0_Trm_GZMK
RASA3	9.14029911781934e-62	0.377002	0.559	0.442	1.4246984234945e-57	0	RASA3	CD8_c0_Trm_GZMK
HNRNPL	1.60752279923065e-61	0.461458	0.555	0.468	2.50564578716081e-57	0	HNRNPL	CD8_c0_Trm_GZMK
USP34	1.84062645405751e-61	0.428324	0.605	0.524	2.86898445393945e-57	0	USP34	CD8_c0_Trm_GZMK
YWHAB	2.45307284068646e-61	0.669058	0.412	0.327	3.82360463677799e-57	0	YWHAB	CD8_c0_Trm_GZMK
NFATC2	4.62845099555676e-61	0.414652	0.616	0.528	7.21436656677432e-57	0	NFATC2	CD8_c0_Trm_GZMK
DUSP6	7.95599091986233e-61	0.742075	0.338	0.243	1.24010030467894e-56	0	DUSP6	CD8_c0_Trm_GZMK
GPR183	4.83381974438303e-60	0.489821	0.422	0.314	7.53447483556982e-56	0	GPR183	CD8_c0_Trm_GZMK
LY9	5.17163419793417e-60	0.572624	0.434	0.337	8.06102622431999e-56	0	LY9	CD8_c0_Trm_GZMK
RSBN1	1.47684813878805e-59	0.644476	0.386	0.295	2.30196319392894e-55	0	RSBN1	CD8_c0_Trm_GZMK
HECA	1.50569798611346e-59	0.272462	0.905	0.855	2.34693145095505e-55	0	HECA	CD8_c0_Trm_GZMK
TRBC1	2.11447386573722e-59	0.347844	0.677	0.576	3.2958304145246e-55	0	TRBC1	CD8_c0_Trm_GZMK
MARCH6	2.18829754255513e-59	0.409035	0.616	0.534	3.41089937958069e-55	0	MARCH6	CD8_c0_Trm_GZMK
PATJ	2.26854245367707e-59	0.642075	0.381	0.286	3.53597712254644e-55	0	PATJ	CD8_c0_Trm_GZMK
ARHGAP26	7.16382342043753e-59	0.412991	0.54	0.441	1.1166251565436e-54	0	ARHGAP26	CD8_c0_Trm_GZMK
HBP1	1.60996006436667e-58	0.452195	0.525	0.435	2.50944475232833e-54	0	HBP1	CD8_c0_Trm_GZMK
PIK3IP1	2.00768240074529e-58	0.316401	0.822	0.746	3.12937455804168e-54	0	PIK3IP1	CD8_c0_Trm_GZMK
HMGB2	7.70290604973222e-58	0.483631	0.489	0.391	1.20065196597176e-53	0	HMGB2	CD8_c0_Trm_GZMK
GIMAP7	8.92505621744441e-58	0.483491	0.532	0.438	1.39114851261306e-53	0	GIMAP7	CD8_c0_Trm_GZMK
SFMBT2	1.38391937407682e-57	0.402149	0.578	0.483	2.15711512837354e-53	0	SFMBT2	CD8_c0_Trm_GZMK
OGA	1.7297187575537e-57	0.321575	0.773	0.689	2.69611262739896e-53	0	OGA	CD8_c0_Trm_GZMK
C16orf72	1.80032782661923e-57	0.383217	0.669	0.594	2.80617098335139e-53	0	C16orf72	CD8_c0_Trm_GZMK
TNKS2	2.1078676508238e-57	0.612312	0.4	0.312	3.28553330733906e-53	0	TNKS2	CD8_c0_Trm_GZMK
ZNRF2	2.01200431374327e-56	0.482042	0.473	0.382	3.13611112383163e-52	0	ZNRF2	CD8_c0_Trm_GZMK
ATF7IP	2.25921860951805e-56	0.481158	0.548	0.467	3.52144404665578e-52	0	ATF7IP	CD8_c0_Trm_GZMK
PRKACB	7.19838316900108e-56	0.503238	0.483	0.39	1.1220119845522e-51	0	PRKACB	CD8_c0_Trm_GZMK
ARHGAP15	1.78984459947598e-55	0.376364	0.689	0.611	2.78983077720321e-51	0	ARHGAP15	CD8_c0_Trm_GZMK
EMB	2.36389291098703e-55	0.446813	0.562	0.485	3.68459988035549e-51	0	EMB	CD8_c0_Trm_GZMK
PSME4	4.72966329552205e-55	0.543594	0.449	0.365	7.37212617873022e-51	0	PSME4	CD8_c0_Trm_GZMK
MAN2A1	4.98263214228178e-55	0.690601	0.349	0.264	7.76642872017462e-51	0	MAN2A1	CD8_c0_Trm_GZMK
RBM25	8.28016372275838e-55	0.431596	0.582	0.509	1.29062911946635e-50	0	RBM25	CD8_c0_Trm_GZMK
SP100	1.13811052658891e-54	0.367943	0.665	0.58	1.77397287779414e-50	0	SP100	CD8_c0_Trm_GZMK
TRERF1	1.22049606265204e-54	0.477054	0.48	0.387	1.90238721285574e-50	0	TRERF1	CD8_c0_Trm_GZMK
ZEB2	1.32691369311788e-54	0.291547	0.783	0.665	2.06826037346285e-50	0	ZEB2	CD8_c0_Trm_GZMK
N4BP1	2.17922574078187e-54	0.593426	0.433	0.35	3.39675916215669e-50	0	N4BP1	CD8_c0_Trm_GZMK
F2R	2.35351326445134e-54	0.553737	0.364	0.271	3.6684211253003e-50	0	F2R	CD8_c0_Trm_GZMK
RABGAP1L	3.7373676259814e-54	0.314204	0.731	0.646	5.82543491861721e-50	0	RABGAP1L	CD8_c0_Trm_GZMK
FCRL6	4.62214755985563e-54	0.274762	0.452	0.323	7.20454140154697e-50	0	FCRL6	CD8_c0_Trm_GZMK
TBC1D2B	6.08873185832682e-54	0.414376	0.619	0.534	9.49050634757401e-50	0	TBC1D2B	CD8_c0_Trm_GZMK
FOXN2	1.05893436720999e-53	0.761318	0.327	0.244	1.65056099817021e-49	0	FOXN2	CD8_c0_Trm_GZMK
TRAT1	1.10036252397669e-53	0.666688	0.399	0.312	1.71513506612247e-49	0	TRAT1	CD8_c0_Trm_GZMK
CREBRF	6.19245961525306e-53	0.558858	0.395	0.309	9.65218680229495e-49	0	CREBRF	CD8_c0_Trm_GZMK
CARNMT1	4.28062086366338e-52	0.769513	0.294	0.212	6.67220374019211e-48	0	CARNMT1	CD8_c0_Trm_GZMK
SLFN5	6.61107992291647e-52	0.480008	0.548	0.469	1.03046902758499e-47	0	SLFN5	CD8_c0_Trm_GZMK
OSBPL8	1.09885492285736e-51	0.58928	0.413	0.331	1.71278516825776e-47	0	OSBPL8	CD8_c0_Trm_GZMK
CFLAR	1.15815168952421e-51	0.250233	0.906	0.833	1.80521103846138e-47	0	CFLAR	CD8_c0_Trm_GZMK
FNBP4	7.49075887203486e-51	0.391648	0.605	0.529	1.16758458538407e-46	0	FNBP4	CD8_c0_Trm_GZMK
TMF1	5.86928576838141e-50	0.453503	0.515	0.436	9.1484557271761e-46	0	TMF1	CD8_c0_Trm_GZMK
LRRC8C	1.43081092750686e-49	0.805352	0.273	0.194	2.23020499270494e-45	0	LRRC8C	CD8_c0_Trm_GZMK
NIN	1.91876249730283e-49	0.460439	0.51	0.433	2.99077510454592e-45	0	NIN	CD8_c0_Trm_GZMK
PCMTD1	3.00472477104613e-49	0.425469	0.564	0.485	4.68346450062961e-45	0	PCMTD1	CD8_c0_Trm_GZMK
STT3B	5.55829433130547e-49	0.487875	0.493	0.417	8.66371337420584e-45	0	STT3B	CD8_c0_Trm_GZMK
CDR2	6.16225806243404e-49	0.545588	0.406	0.324	9.60511164191594e-45	0	CDR2	CD8_c0_Trm_GZMK
PHF3	1.61909064247986e-48	0.64332	0.335	0.258	2.52367658443335e-44	0	PHF3	CD8_c0_Trm_GZMK
KANSL1	2.04489354279243e-48	0.32592	0.611	0.541	3.18737556515056e-44	0	KANSL1	CD8_c0_Trm_GZMK
BTN3A1	5.08317362752725e-48	0.320715	0.626	0.541	7.92314273322672e-44	0	BTN3A1	CD8_c0_Trm_GZMK
SF3B1	5.10022770879643e-48	0.454318	0.48	0.407	7.94972492970099e-44	0	SF3B1	CD8_c0_Trm_GZMK
ZNF101	6.04573552273052e-48	0.724472	0.281	0.203	9.42348795928006e-44	0	ZNF101	CD8_c0_Trm_GZMK
ERAP2	1.22334876851344e-47	0.627497	0.36	0.285	1.9068337254819e-43	0	ERAP2	CD8_c0_Trm_GZMK
EPS15	1.99558224831619e-47	0.399221	0.527	0.451	3.11051405045044e-43	0	EPS15	CD8_c0_Trm_GZMK
PRKCB	2.38161527053337e-47	0.320117	0.578	0.491	3.71222372218036e-43	0	PRKCB	CD8_c0_Trm_GZMK
ZNF831	2.39000242024426e-47	0.481854	0.431	0.346	3.72529677243473e-43	0	ZNF831	CD8_c0_Trm_GZMK
DENND4A	5.60756750982093e-47	0.504178	0.444	0.363	8.74051547755789e-43	0	DENND4A	CD8_c0_Trm_GZMK
SRSF3	6.92248177626715e-47	0.410917	0.549	0.48	1.07900723446676e-42	0	SRSF3	CD8_c0_Trm_GZMK
ZNF644	2.03804725519938e-46	0.53026	0.467	0.393	3.17670425667927e-42	0	ZNF644	CD8_c0_Trm_GZMK
TBC1D1	2.28098388899966e-46	0.51822	0.446	0.371	3.55536958778377e-42	0	TBC1D1	CD8_c0_Trm_GZMK
RASA1	2.80081112612308e-46	0.629204	0.35	0.272	4.36562430228805e-42	0	RASA1	CD8_c0_Trm_GZMK
NKTR	3.04666768580081e-46	0.388376	0.582	0.516	4.74884092185773e-42	0	NKTR	CD8_c0_Trm_GZMK
RBM38	4.74717801941922e-46	0.281453	0.669	0.591	7.39942637886874e-42	0	RBM38	CD8_c0_Trm_GZMK
ZNF331	4.77994677137678e-46	0.315624	0.648	0.557	7.45050303254499e-42	0	ZNF331	CD8_c0_Trm_GZMK
TAB2	1.51517538524972e-45	0.493028	0.398	0.316	2.36170387298875e-41	0	TAB2	CD8_c0_Trm_GZMK
SEPTIN6	1.72247835713255e-45	0.413537	0.564	0.495	2.68482701526251e-41	0	SEPTIN6	CD8_c0_Trm_GZMK
B3GNT2	1.9354325687594e-45	0.651187	0.32	0.243	3.01675874492528e-41	0	B3GNT2	CD8_c0_Trm_GZMK
TFRC	9.45676389910902e-45	0.418628	0.445	0.362	1.47402578895412e-40	0	TFRC	CD8_c0_Trm_GZMK
TGIF1	1.17704345713181e-44	0.490857	0.491	0.409	1.83465763663136e-40	0	TGIF1	CD8_c0_Trm_GZMK
NCK1	6.30632754562138e-44	0.619482	0.323	0.247	9.82967274536005e-40	0	NCK1	CD8_c0_Trm_GZMK
MEX3C	1.41833620706017e-43	0.588061	0.381	0.305	2.21076064594469e-39	0	MEX3C	CD8_c0_Trm_GZMK
DCTN6	1.83405758801281e-43	0.691015	0.323	0.249	2.85874556243557e-39	0	DCTN6	CD8_c0_Trm_GZMK
DDX17	2.20119923882043e-43	0.358478	0.625	0.549	3.43100925354941e-39	0	DDX17	CD8_c0_Trm_GZMK
NUP98	3.96709774241718e-43	0.460835	0.462	0.391	6.18351525110567e-39	0	NUP98	CD8_c0_Trm_GZMK
ELL2	1.03576330128733e-42	0.358925	0.58	0.496	1.61444425771656e-38	0	ELL2	CD8_c0_Trm_GZMK
UTRN	2.17117102585387e-42	0.381501	0.519	0.445	3.38420427799843e-38	0	UTRN	CD8_c0_Trm_GZMK
LBR	3.7086139877397e-42	0.444603	0.457	0.385	5.78061662268987e-38	0	LBR	CD8_c0_Trm_GZMK
SLBP	4.89817004375367e-42	0.512175	0.439	0.367	7.63477764719885e-38	0	SLBP	CD8_c0_Trm_GZMK
TSC22D2	1.07043382814336e-41	0.288695	0.647	0.569	1.66848520792706e-37	0	TSC22D2	CD8_c0_Trm_GZMK
CCNL2	1.13640257892152e-41	0.277292	0.711	0.65	1.77131069976497e-37	0	CCNL2	CD8_c0_Trm_GZMK
GLIPR1	1.2017990047715e-41	0.399377	0.555	0.482	1.87324410873733e-37	0	GLIPR1	CD8_c0_Trm_GZMK
ARID5A	1.72891422366714e-41	0.335635	0.569	0.497	2.69485860042997e-37	0	ARID5A	CD8_c0_Trm_GZMK
GIMAP2	2.5024309999322e-41	0.513917	0.402	0.327	3.90053919959433e-37	0	GIMAP2	CD8_c0_Trm_GZMK
PTGER4	4.14842481693945e-41	0.254746	0.858	0.809	6.46614976216352e-37	0	PTGER4	CD8_c0_Trm_GZMK
CNN2	5.08062763219178e-41	0.275464	0.724	0.652	7.91917429029732e-37	0	CNN2	CD8_c0_Trm_GZMK
SPATA13	6.4394853783142e-41	0.357524	0.549	0.479	1.00372258591783e-36	0	SPATA13	CD8_c0_Trm_GZMK
ALG13	3.04105224113577e-40	0.401113	0.515	0.445	4.74008812825833e-36	0	ALG13	CD8_c0_Trm_GZMK
SNRNP200	5.70515987383446e-40	0.29048	0.717	0.66	8.89263269534577e-36	0	SNRNP200	CD8_c0_Trm_GZMK
NSMCE3	7.79819433285225e-40	0.306823	0.622	0.551	1.21550455066168e-35	0	NSMCE3	CD8_c0_Trm_GZMK
TRAPPC10	1.12433211910517e-39	0.359307	0.565	0.5	1.75249647404923e-35	0	TRAPPC10	CD8_c0_Trm_GZMK
HEXIM1	1.50351286992588e-39	0.364358	0.592	0.524	2.34352551035347e-35	0	HEXIM1	CD8_c0_Trm_GZMK
AMD1	2.21308755324515e-39	0.548667	0.342	0.271	3.44953956924322e-35	0	AMD1	CD8_c0_Trm_GZMK
USP9X	5.73622741213685e-39	0.437235	0.451	0.385	8.94105766729771e-35	0	USP9X	CD8_c0_Trm_GZMK
ATM	1.18581009554724e-38	0.340584	0.632	0.567	1.84832219592949e-34	0	ATM	CD8_c0_Trm_GZMK
GLUL	1.6470643434424e-38	0.467801	0.494	0.423	2.56727919212366e-34	0	GLUL	CD8_c0_Trm_GZMK
UBL3	2.0214519113682e-38	0.685222	0.3	0.232	3.15083709424961e-34	0	UBL3	CD8_c0_Trm_GZMK
USP24	2.46262244223552e-38	0.488672	0.393	0.327	3.83848960071251e-34	0	USP24	CD8_c0_Trm_GZMK
RCAN3	2.71224209818984e-38	0.425542	0.436	0.356	4.2275717584485e-34	0	RCAN3	CD8_c0_Trm_GZMK
RHOH	4.34555267358902e-38	0.340737	0.687	0.626	6.77341295232321e-34	0	RHOH	CD8_c0_Trm_GZMK
BCL6	4.73002582288168e-38	0.474233	0.368	0.29	7.37269125012567e-34	0	BCL6	CD8_c0_Trm_GZMK
SLC38A2	4.78336597831831e-38	0.381784	0.571	0.504	7.45583255040475e-34	0	SLC38A2	CD8_c0_Trm_GZMK
ASXL1	5.68186632293482e-38	0.340841	0.597	0.539	8.85632503755851e-34	0	ASXL1	CD8_c0_Trm_GZMK
ASAP1	7.91518829553208e-38	0.670876	0.262	0.194	1.23374039962459e-33	0	ASAP1	CD8_c0_Trm_GZMK
GTF2B	7.95651984040592e-38	0.508223	0.411	0.341	1.24018274752407e-33	0	GTF2B	CD8_c0_Trm_GZMK
AKAP9	1.44176878865613e-37	0.484222	0.395	0.327	2.24728501087831e-33	0	AKAP9	CD8_c0_Trm_GZMK
ZMYM2	1.88644637349339e-37	0.470167	0.398	0.329	2.94040396236415e-33	0	ZMYM2	CD8_c0_Trm_GZMK
SP3	1.91363531800987e-37	0.400387	0.487	0.416	2.98278337018199e-33	0	SP3	CD8_c0_Trm_GZMK
PPIG	3.21480138775722e-37	0.470331	0.393	0.324	5.01091092309718e-33	0	PPIG	CD8_c0_Trm_GZMK
CGGBP1	3.93804576151525e-37	0.427016	0.475	0.411	6.13823192847382e-33	0	CGGBP1	CD8_c0_Trm_GZMK
OTULINL	4.81828387030905e-37	0.641893	0.26	0.194	7.51025906865071e-33	0	OTULINL	CD8_c0_Trm_GZMK
TMEM245	4.86699843682057e-37	0.488117	0.414	0.348	7.58619046347223e-33	0	TMEM245	CD8_c0_Trm_GZMK
ADA2	5.52959442401475e-37	0.402461	0.491	0.424	8.61897882871179e-33	0	ADA2	CD8_c0_Trm_GZMK
S100A10	5.9696770123469e-37	0.325723	0.651	0.587	9.30493555914512e-33	0	S100A10	CD8_c0_Trm_GZMK
TMX4	7.76443126828716e-37	0.282041	0.61	0.543	1.21024190178792e-32	0	TMX4	CD8_c0_Trm_GZMK
ARHGAP25	8.41794542022226e-37	0.316739	0.532	0.462	1.31210515265004e-32	0	ARHGAP25	CD8_c0_Trm_GZMK
RNF125	1.21490039717339e-36	0.373602	0.539	0.468	1.89366524907417e-32	0	RNF125	CD8_c0_Trm_GZMK
IQGAP1	1.41654497898678e-36	0.374399	0.491	0.43	2.2079686587467e-32	0	IQGAP1	CD8_c0_Trm_GZMK
HNRNPU	2.39509794220867e-36	0.352601	0.542	0.478	3.73323916252065e-32	0	HNRNPU	CD8_c0_Trm_GZMK
DOCK10	3.17955693152903e-36	0.370309	0.494	0.426	4.95597538917429e-32	0	DOCK10	CD8_c0_Trm_GZMK
TTC13	5.00911621125451e-36	0.562275	0.322	0.256	7.80770943848241e-32	0	TTC13	CD8_c0_Trm_GZMK
KCNA3	7.02961127654602e-36	0.304494	0.526	0.444	1.09570550967523e-31	0	KCNA3	CD8_c0_Trm_GZMK
ST8SIA4	1.03577479509892e-35	0.468313	0.447	0.382	1.61446217312068e-31	0	ST8SIA4	CD8_c0_Trm_GZMK
MARCH7	1.19161539295031e-35	0.35829	0.532	0.469	1.85737091299165e-31	0	MARCH7	CD8_c0_Trm_GZMK
DOCK2	1.86069782562076e-35	0.286075	0.647	0.585	2.90026970079508e-31	0	DOCK2	CD8_c0_Trm_GZMK
GALNT11	2.44635958019612e-35	0.627302	0.274	0.208	3.81314067765169e-31	0	GALNT11	CD8_c0_Trm_GZMK
CASP8	2.87500289017861e-35	0.303238	0.645	0.58	4.48126700492139e-31	0	CASP8	CD8_c0_Trm_GZMK
PHF10	5.15084148058605e-35	0.446266	0.393	0.325	8.02861661578947e-31	0	PHF10	CD8_c0_Trm_GZMK
SERINC1	5.78385617638168e-35	0.384377	0.501	0.439	9.01529662212613e-31	0	SERINC1	CD8_c0_Trm_GZMK
CCDC88C	7.17292175754584e-35	0.252204	0.69	0.62	1.11804331434867e-30	0	CCDC88C	CD8_c0_Trm_GZMK
NCOA3	8.34584292568625e-35	0.528079	0.351	0.288	1.30086653682672e-30	0	NCOA3	CD8_c0_Trm_GZMK
RBM33	1.00293327502934e-34	0.262463	0.72	0.669	1.56327209578824e-30	0	RBM33	CD8_c0_Trm_GZMK
LDHB	1.87107697444905e-34	0.388497	0.509	0.443	2.91644768007374e-30	0	LDHB	CD8_c0_Trm_GZMK
TAF1D	2.10991489018236e-34	0.423811	0.43	0.369	3.28872433932724e-30	0	TAF1D	CD8_c0_Trm_GZMK
FGFR1OP2	4.9606462478059e-34	0.398565	0.467	0.407	7.73215930645506e-30	0	FGFR1OP2	CD8_c0_Trm_GZMK
SFPQ	1.17509523809337e-33	0.445836	0.409	0.35	1.83162094761614e-29	0	SFPQ	CD8_c0_Trm_GZMK
CNNM4	2.28427788912842e-33	0.650202	0.259	0.197	3.56050394578447e-29	0	CNNM4	CD8_c0_Trm_GZMK
PSPC1	2.70321068827176e-33	0.340714	0.533	0.477	4.21349449980919e-29	0	PSPC1	CD8_c0_Trm_GZMK
PARP4	3.72576431326317e-33	0.42753	0.45	0.39	5.80734883508331e-29	0	PARP4	CD8_c0_Trm_GZMK
PDE4B	4.89225146965332e-33	0.348061	0.59	0.525	7.62555236574863e-29	0	PDE4B	CD8_c0_Trm_GZMK
NCOR1	5.0617327952182e-33	0.325633	0.565	0.508	7.88972290790661e-29	0	NCOR1	CD8_c0_Trm_GZMK
CCNI	5.37597633259326e-33	0.259817	0.73	0.673	8.37953430961311e-29	0	CCNI	CD8_c0_Trm_GZMK
MYCBP2	7.42734866409016e-33	0.516484	0.336	0.275	1.15770083627173e-28	0	MYCBP2	CD8_c0_Trm_GZMK
HERC2	8.09516618713225e-33	0.59446	0.258	0.195	1.2617935535883e-28	0	HERC2	CD8_c0_Trm_GZMK
ASH1L	1.47232827224941e-32	0.338603	0.53	0.471	2.29491807795515e-28	0	ASH1L	CD8_c0_Trm_GZMK
TRMO	4.68105140438425e-32	0.758146	0.266	0.206	7.29635482401372e-28	0	TRMO	CD8_c0_Trm_GZMK
ANKRD44	7.84612518606348e-32	0.285035	0.672	0.629	1.22297553275171e-27	0	ANKRD44	CD8_c0_Trm_GZMK
CNTRL	8.51832839309946e-32	0.372568	0.496	0.431	1.32775184663241e-27	0	CNTRL	CD8_c0_Trm_GZMK
SLC35E1	9.77254166457464e-32	0.474202	0.346	0.284	1.52324606925725e-27	0	SLC35E1	CD8_c0_Trm_GZMK
SFI1	1.51457510248709e-31	0.357864	0.407	0.339	2.36076821224663e-27	0	SFI1	CD8_c0_Trm_GZMK
SEC24B	1.6780476303463e-31	0.517465	0.315	0.255	2.61557284142078e-27	0	SEC24B	CD8_c0_Trm_GZMK
JMJD1C	2.17026984629521e-31	0.381085	0.476	0.419	3.38279960942035e-27	0	JMJD1C	CD8_c0_Trm_GZMK
KDM5C	2.28759422058932e-31	0.320876	0.6	0.548	3.56567311163257e-27	0	KDM5C	CD8_c0_Trm_GZMK
DOCK8	2.62854295016622e-31	0.266355	0.629	0.566	4.09710989642408e-27	0	DOCK8	CD8_c0_Trm_GZMK
TSPAN14	3.880439196122e-31	0.34249	0.491	0.423	6.04844057499536e-27	0	TSPAN14	CD8_c0_Trm_GZMK
PLP2	4.18973523998589e-31	0.438557	0.376	0.313	6.53054031856601e-27	0	PLP2	CD8_c0_Trm_GZMK
WDR82	5.72591470517922e-31	0.254433	0.745	0.688	8.92498325096285e-27	0	WDR82	CD8_c0_Trm_GZMK
PPP3CC	5.81644448484028e-31	0.452274	0.35	0.289	9.06609201852054e-27	0	PPP3CC	CD8_c0_Trm_GZMK
RASA2	7.05494857742363e-31	0.310761	0.528	0.466	1.09965483476302e-26	0	RASA2	CD8_c0_Trm_GZMK
DPP8	7.41554289754437e-31	0.627092	0.272	0.214	1.15586067144024e-26	0	DPP8	CD8_c0_Trm_GZMK
EP300	7.85574890264762e-31	0.353713	0.473	0.416	1.22447558145568e-26	0	EP300	CD8_c0_Trm_GZMK
GNA13	8.44271156444276e-31	0.252461	0.726	0.672	1.31596545154969e-26	0	GNA13	CD8_c0_Trm_GZMK
TNFAIP8	1.25559276611324e-30	0.377438	0.46	0.397	1.95709244454071e-26	0	TNFAIP8	CD8_c0_Trm_GZMK
YPEL1	2.02666346582772e-30	0.47716	0.301	0.235	3.15896034418567e-26	0	YPEL1	CD8_c0_Trm_GZMK
PITHD1	2.37147683816363e-30	0.496161	0.342	0.283	3.69642094764564e-26	0	PITHD1	CD8_c0_Trm_GZMK
PHC3	4.97253399307299e-30	0.401581	0.435	0.38	7.75068873500288e-26	0	PHC3	CD8_c0_Trm_GZMK
TBCD	6.4273084507751e-30	0.405204	0.414	0.356	1.00182456822232e-25	0	TBCD	CD8_c0_Trm_GZMK
PPP1R12A	6.71117071605136e-30	0.37709	0.459	0.403	1.04607017951092e-25	0	PPP1R12A	CD8_c0_Trm_GZMK
MYLIP	8.2411600732956e-30	0.324168	0.521	0.46	1.28454962062459e-25	0	MYLIP	CD8_c0_Trm_GZMK
SDCBP	1.40027875390012e-29	0.383002	0.465	0.405	2.18261449370411e-25	0	SDCBP	CD8_c0_Trm_GZMK
SKIL	1.45165920565179e-29	0.354225	0.453	0.389	2.26270120384944e-25	0	SKIL	CD8_c0_Trm_GZMK
CASP3	1.46844658831174e-29	0.5022	0.33	0.269	2.2888676972015e-25	0	CASP3	CD8_c0_Trm_GZMK
RSRC2	1.50697550198603e-29	0.272813	0.592	0.539	2.34892271494562e-25	0	RSRC2	CD8_c0_Trm_GZMK
NOP58	2.43488926818146e-29	0.337898	0.441	0.377	3.79526190231444e-25	0	NOP58	CD8_c0_Trm_GZMK
PRDM2	2.66881679182246e-29	0.251181	0.6	0.541	4.15988473341367e-25	0	PRDM2	CD8_c0_Trm_GZMK
KLHL24	2.73071743848204e-29	0.468115	0.323	0.265	4.25636927136195e-25	0	KLHL24	CD8_c0_Trm_GZMK
SNTB2	3.60041712350663e-29	0.446285	0.434	0.378	5.61197017040978e-25	0	SNTB2	CD8_c0_Trm_GZMK
BIRC6	4.32493276801086e-29	0.303259	0.565	0.509	6.74127270549852e-25	0	BIRC6	CD8_c0_Trm_GZMK
SMG1	5.29985410984082e-29	0.423797	0.391	0.337	8.26088260100888e-25	0	SMG1	CD8_c0_Trm_GZMK
PYHIN1	6.25442499670172e-29	0.297245	0.603	0.552	9.74877224235897e-25	0	PYHIN1	CD8_c0_Trm_GZMK
HNRNPD	9.41431184817911e-29	0.314481	0.509	0.458	1.46740878777568e-24	0	HNRNPD	CD8_c0_Trm_GZMK
PCNX2	1.0082557153317e-28	0.447213	0.376	0.318	1.57156818348753e-24	0	PCNX2	CD8_c0_Trm_GZMK
C12orf57	1.28152614089349e-28	0.304052	0.673	0.629	1.99751479581068e-24	0	C12orf57	CD8_c0_Trm_GZMK
RBM12	1.5907636036179e-28	0.350586	0.434	0.38	2.47952322895922e-24	0	RBM12	CD8_c0_Trm_GZMK
TIPARP	1.65866441348357e-28	0.269411	0.612	0.546	2.58536022129685e-24	0	TIPARP	CD8_c0_Trm_GZMK
PJA2	1.69394539325183e-28	0.408455	0.451	0.4	2.64035268446162e-24	0	PJA2	CD8_c0_Trm_GZMK
ELK4	1.75112580945428e-28	0.338425	0.533	0.481	2.72947979919638e-24	0	ELK4	CD8_c0_Trm_GZMK
FBXO34	2.52911294542345e-28	0.528349	0.28	0.222	3.94212834803154e-24	0	FBXO34	CD8_c0_Trm_GZMK
SLAMF7	2.70026269423955e-28	0.390445	0.326	0.257	4.20889946151118e-24	0	SLAMF7	CD8_c0_Trm_GZMK
MFSD14A	7.83041805236899e-28	0.470633	0.353	0.299	1.22052726182275e-23	0	MFSD14A	CD8_c0_Trm_GZMK
RFTN1	8.3338683602448e-28	0.353309	0.377	0.315	1.29900006131136e-23	0	RFTN1	CD8_c0_Trm_GZMK
SAP30	9.84249917683362e-28	0.555884	0.253	0.195	1.53415034669306e-23	0	SAP30	CD8_c0_Trm_GZMK
ANKHD1	1.29591706752414e-27	0.29522	0.582	0.531	2.01994593314987e-23	0	ANKHD1	CD8_c0_Trm_GZMK
ZNF638	1.64298085760596e-27	0.449455	0.389	0.337	2.5609142627504e-23	0	ZNF638	CD8_c0_Trm_GZMK
MDM4	1.74756818888548e-27	0.297078	0.576	0.526	2.7239345360158e-23	0	MDM4	CD8_c0_Trm_GZMK
H2AFZ	1.91985161819504e-27	0.557228	0.283	0.229	2.9924727172806e-23	0	H2AFZ	CD8_c0_Trm_GZMK
GATAD2B	2.05075704552408e-27	0.303435	0.507	0.452	3.19651500685838e-23	0	GATAD2B	CD8_c0_Trm_GZMK
KDM6A	2.18076580715733e-27	0.597341	0.287	0.235	3.39915966361613e-23	0	KDM6A	CD8_c0_Trm_GZMK
CNNM3	3.40647882378495e-27	0.280924	0.425	0.359	5.30967854263361e-23	0	CNNM3	CD8_c0_Trm_GZMK
CLIP4	3.5516087675824e-27	0.457938	0.381	0.329	5.53589258603068e-23	0	CLIP4	CD8_c0_Trm_GZMK
RNF7	4.48693474612586e-27	0.498171	0.355	0.301	6.99378518878637e-23	0	RNF7	CD8_c0_Trm_GZMK
C6orf62	9.41057204409881e-27	0.442566	0.35	0.299	1.46682586451368e-22	0	C6orf62	CD8_c0_Trm_GZMK
PCM1	1.05332834666438e-26	0.382208	0.452	0.404	1.64182289394577e-22	0	PCM1	CD8_c0_Trm_GZMK
TNRC6C	1.11213089282782e-26	0.343758	0.423	0.364	1.73347842265072e-22	0	TNRC6C	CD8_c0_Trm_GZMK
TBL1XR1	1.52399984475251e-26	0.397116	0.4	0.344	2.37545855801574e-22	0	TBL1XR1	CD8_c0_Trm_GZMK
NXF1	1.72539864463787e-26	0.285137	0.511	0.456	2.68937886739705e-22	0	NXF1	CD8_c0_Trm_GZMK
ZBED4	1.88709819184085e-26	0.335476	0.434	0.375	2.94141995162233e-22	0	ZBED4	CD8_c0_Trm_GZMK
ICOS	1.92734484768096e-26	0.454747	0.391	0.329	3.00415241408031e-22	0	ICOS	CD8_c0_Trm_GZMK
RC3H2	2.45447605066223e-26	0.478484	0.351	0.301	3.82579182016721e-22	0	RC3H2	CD8_c0_Trm_GZMK
ISG20L2	7.81278289154044e-26	0.413484	0.289	0.232	1.21777846930441e-21	0	ISG20L2	CD8_c0_Trm_GZMK
USP48	1.08863103065113e-25	0.466995	0.35	0.297	1.69684918747592e-21	0	USP48	CD8_c0_Trm_GZMK
ELMO1	1.12740827603424e-25	0.539943	0.283	0.23	1.75729127985456e-21	0	ELMO1	CD8_c0_Trm_GZMK
KIAA1191	1.14648134325207e-25	0.439342	0.33	0.275	1.787020469727e-21	0	KIAA1191	CD8_c0_Trm_GZMK
RILPL2	1.20122169476118e-25	0.405817	0.379	0.323	1.87234425562425e-21	0	RILPL2	CD8_c0_Trm_GZMK
ABCC1	1.45157634815098e-25	0.289834	0.49	0.432	2.26257205386293e-21	0	ABCC1	CD8_c0_Trm_GZMK
QRICH1	1.49711143695442e-25	0.359533	0.411	0.356	2.33354759678085e-21	0	QRICH1	CD8_c0_Trm_GZMK
RFFL	1.881486830545e-25	0.38889	0.41	0.358	2.9326735227705e-21	0	RFFL	CD8_c0_Trm_GZMK
LPIN1	2.26929570109897e-25	0.333951	0.494	0.442	3.53715120930297e-21	0	LPIN1	CD8_c0_Trm_GZMK
ERICH1	3.15122631698819e-25	0.366163	0.413	0.361	4.9118164602895e-21	0	ERICH1	CD8_c0_Trm_GZMK
RBM5	4.67516551278181e-25	0.357023	0.416	0.365	7.287180484773e-21	0	RBM5	CD8_c0_Trm_GZMK
USP3	4.84399390192221e-25	0.424497	0.364	0.313	7.55033329492615e-21	0	USP3	CD8_c0_Trm_GZMK
MAP1LC3B	5.09461032861054e-25	0.583654	0.278	0.226	7.94096911920525e-21	0	MAP1LC3B	CD8_c0_Trm_GZMK
LRCH3	6.09337935487442e-25	0.380815	0.38	0.328	9.49775040044276e-21	0	LRCH3	CD8_c0_Trm_GZMK
PNMA1	6.5614751644011e-25	0.333288	0.381	0.321	1.0227371338752e-20	0	PNMA1	CD8_c0_Trm_GZMK
SNRPN	6.66335193539941e-25	0.438346	0.365	0.314	1.03861666617071e-20	0	SNRPN	CD8_c0_Trm_GZMK
UBE2D3	8.0468613863903e-25	0.345221	0.443	0.393	1.25426428429666e-20	0	UBE2D3	CD8_c0_Trm_GZMK
RMND5A	8.80148640769078e-25	0.378251	0.401	0.348	1.37188768636676e-20	0	RMND5A	CD8_c0_Trm_GZMK
PDCD1	1.03539847700791e-24	0.331157	0.354	0.288	1.61387560611223e-20	0	PDCD1	CD8_c0_Trm_GZMK
TRANK1	1.09317570049533e-24	0.477093	0.321	0.269	1.70393296436207e-20	0	TRANK1	CD8_c0_Trm_GZMK
VPS13B	1.22115029641453e-24	0.336055	0.47	0.425	1.90340696702132e-20	0	VPS13B	CD8_c0_Trm_GZMK
TUT4	1.26592255003568e-24	0.424689	0.376	0.327	1.97319347874061e-20	0	TUT4	CD8_c0_Trm_GZMK
UBR2	1.36520108224734e-24	0.26841	0.568	0.52	2.12793892689893e-20	0	UBR2	CD8_c0_Trm_GZMK
MARK2	1.46222150254438e-24	0.284521	0.514	0.467	2.27916465601593e-20	0	MARK2	CD8_c0_Trm_GZMK
MAPK1IP1L	2.48687587574926e-24	0.384286	0.424	0.376	3.87629342753038e-20	0	MAPK1IP1L	CD8_c0_Trm_GZMK
ATRX	2.77273012890989e-24	0.340348	0.419	0.37	4.32185445193184e-20	0	ATRX	CD8_c0_Trm_GZMK
HERC1	3.90400558919029e-24	0.373289	0.399	0.35	6.0851735118709e-20	0	HERC1	CD8_c0_Trm_GZMK
CRIM1	4.75294656809469e-24	0.454457	0.294	0.238	7.40841781568919e-20	0	CRIM1	CD8_c0_Trm_GZMK
GLCCI1	5.2277312739928e-24	0.415518	0.402	0.354	8.14846473677258e-20	0	GLCCI1	CD8_c0_Trm_GZMK
EPC1	5.2605817417273e-24	0.281908	0.554	0.501	8.19966876083034e-20	0	EPC1	CD8_c0_Trm_GZMK
AGO2	7.94836394617163e-24	0.279265	0.543	0.496	1.23891148828977e-19	0	AGO2	CD8_c0_Trm_GZMK
MORC3	1.02065641446384e-23	0.419687	0.33	0.279	1.59089715322479e-19	0	MORC3	CD8_c0_Trm_GZMK
ITSN2	1.33979750515887e-23	0.36557	0.402	0.356	2.08834237129114e-19	0	ITSN2	CD8_c0_Trm_GZMK
PPP4R3A	1.41196980571499e-23	0.40297	0.378	0.331	2.20083733616795e-19	0	PPP4R3A	CD8_c0_Trm_GZMK
ARRDC3	2.54583540661429e-23	0.311541	0.526	0.468	3.96819364828969e-19	0	ARRDC3	CD8_c0_Trm_GZMK
PRRC2B	3.02257146434861e-23	0.276017	0.481	0.435	4.71128214148018e-19	0	PRRC2B	CD8_c0_Trm_GZMK
STK39	3.63931756233639e-23	0.25891	0.52	0.47	5.67260428441373e-19	0	STK39	CD8_c0_Trm_GZMK
ZNF266	6.32330115524853e-23	0.54544	0.262	0.215	9.85612951068588e-19	0	ZNF266	CD8_c0_Trm_GZMK
BRD1	7.13458794648335e-23	0.254492	0.619	0.572	1.11206822321836e-18	0	BRD1	CD8_c0_Trm_GZMK
AKIRIN2	8.1151250033137e-23	0.281812	0.679	0.64	1.26490453426651e-18	0	AKIRIN2	CD8_c0_Trm_GZMK
PRRC2C	1.44324692947911e-22	0.311709	0.5	0.456	2.24958898897909e-18	0	PRRC2C	CD8_c0_Trm_GZMK
NCOA2	1.56303059914262e-22	0.457757	0.342	0.296	2.4362957948836e-18	0	NCOA2	CD8_c0_Trm_GZMK
THUMPD1	1.81023554720533e-22	0.471126	0.332	0.285	2.82161414742894e-18	0	THUMPD1	CD8_c0_Trm_GZMK
NFATC3	2.49245662641421e-22	0.272977	0.523	0.482	3.88499214359183e-18	0	NFATC3	CD8_c0_Trm_GZMK
MAT2B	3.64393247200462e-22	0.360852	0.43	0.385	5.67979754411359e-18	0	MAT2B	CD8_c0_Trm_GZMK
CDC14A	4.02373180883475e-22	0.3443	0.435	0.385	6.27179077043072e-18	0	CDC14A	CD8_c0_Trm_GZMK
IDH2	4.68455148492635e-22	0.25104	0.545	0.492	7.30181039955471e-18	0	IDH2	CD8_c0_Trm_GZMK
LIX1L	5.86079149726418e-22	0.264208	0.539	0.492	9.13521570678568e-18	0	LIX1L	CD8_c0_Trm_GZMK
SRRM1	6.79087761712174e-22	0.284035	0.485	0.444	1.05849409418077e-17	0	SRRM1	CD8_c0_Trm_GZMK
WSB2	7.5306723131844e-22	0.503265	0.294	0.247	1.17380589345605e-17	0	WSB2	CD8_c0_Trm_GZMK
SYNRG	8.05465792122459e-22	0.270603	0.552	0.512	1.25547953018128e-17	0	SYNRG	CD8_c0_Trm_GZMK
ATP9B	8.06538959666395e-22	0.3688	0.402	0.358	1.25715227643201e-17	0	ATP9B	CD8_c0_Trm_GZMK
ATP1A1	8.79407480985355e-22	0.292935	0.453	0.409	1.37073244061187e-17	0	ATP1A1	CD8_c0_Trm_GZMK
PIK3CG	9.06834138027181e-22	0.449855	0.319	0.27	1.41348237094297e-17	0	PIK3CG	CD8_c0_Trm_GZMK
RNF38	9.42165004405915e-22	0.443844	0.306	0.261	1.4685525923675e-17	0	RNF38	CD8_c0_Trm_GZMK
KIDINS220	9.6168792717601e-22	0.450311	0.31	0.263	1.49898297208925e-17	0	KIDINS220	CD8_c0_Trm_GZMK
RASSF3	9.92387739052693e-22	0.424236	0.346	0.297	1.54683476886143e-17	0	RASSF3	CD8_c0_Trm_GZMK
VPS26A	1.1210207795928e-21	0.488214	0.304	0.258	1.74733508915129e-17	0	VPS26A	CD8_c0_Trm_GZMK
NUFIP2	1.49772289884261e-21	0.257787	0.544	0.499	2.33450068242598e-17	0	NUFIP2	CD8_c0_Trm_GZMK
UBP1	2.0872133815235e-21	0.367308	0.37	0.323	3.25333949778068e-17	0	UBP1	CD8_c0_Trm_GZMK
GCC2	3.62810372854228e-21	0.458204	0.283	0.235	5.65512528167885e-17	0	GCC2	CD8_c0_Trm_GZMK
GYPC	3.8357853277204e-21	0.294029	0.481	0.433	5.97883859031779e-17	0	GYPC	CD8_c0_Trm_GZMK
AFF4	4.12951634083872e-21	0.413883	0.321	0.276	6.43667712046531e-17	0	AFF4	CD8_c0_Trm_GZMK
NIPBL	4.89122451813906e-21	0.331954	0.402	0.358	7.62395165642336e-17	0	NIPBL	CD8_c0_Trm_GZMK
LDLRAP1	5.11530396146346e-21	0.39891	0.258	0.206	7.9732242847331e-17	0	LDLRAP1	CD8_c0_Trm_GZMK
PRKCQ	5.26527606632085e-21	0.312192	0.461	0.417	8.2069858045743e-17	0	PRKCQ	CD8_c0_Trm_GZMK
FBXL3	6.77084594327116e-21	0.452699	0.319	0.274	1.05537175717768e-16	0	FBXL3	CD8_c0_Trm_GZMK
WDR74	8.93246903234686e-21	0.377246	0.325	0.275	1.3923039480719e-16	0	WDR74	CD8_c0_Trm_GZMK
CMC2	9.85414313920688e-21	0.401884	0.339	0.29	1.53596529110818e-16	0	CMC2	CD8_c0_Trm_GZMK
XRN1	1.04340197268512e-20	0.287475	0.469	0.424	1.62635065482429e-16	0	XRN1	CD8_c0_Trm_GZMK
STIM2	1.50168828161384e-20	0.343562	0.419	0.376	2.34068152455149e-16	0	STIM2	CD8_c0_Trm_GZMK
POLR2B	1.7592465165947e-20	0.445222	0.313	0.27	2.74213754541615e-16	0	POLR2B	CD8_c0_Trm_GZMK
UBE2B	1.76539121409185e-20	0.258348	0.438	0.393	2.75171528540497e-16	0	UBE2B	CD8_c0_Trm_GZMK
HERC4	2.01306969943365e-20	0.559495	0.267	0.223	3.13777174050723e-16	0	HERC4	CD8_c0_Trm_GZMK
SAP18	3.59424250600842e-20	0.266061	0.537	0.496	5.60234579411533e-16	0	SAP18	CD8_c0_Trm_GZMK
EDEM1	4.30181086115466e-20	0.250912	0.487	0.438	6.70523258928177e-16	0	EDEM1	CD8_c0_Trm_GZMK
WASF2	4.65846463259425e-20	0.291135	0.458	0.419	7.26114882282466e-16	0	WASF2	CD8_c0_Trm_GZMK
DGKA	4.66761931211942e-20	0.256394	0.503	0.456	7.27541822180054e-16	0	DGKA	CD8_c0_Trm_GZMK
IRF2BPL	4.87853650286159e-20	0.262333	0.429	0.375	7.60417484701037e-16	0	IRF2BPL	CD8_c0_Trm_GZMK
ZFR	5.42289789991882e-20	0.458003	0.307	0.264	8.45267095660347e-16	0	ZFR	CD8_c0_Trm_GZMK
EPM2AIP1	8.0135249627163e-20	0.391953	0.299	0.25	1.24906813593859e-15	0	EPM2AIP1	CD8_c0_Trm_GZMK
PRPS1	8.06116726372056e-20	0.477984	0.306	0.264	1.25649414139612e-15	0	PRPS1	CD8_c0_Trm_GZMK
DPYD	1.24222332682793e-19	0.314549	0.444	0.4	1.93625349952669e-15	0	DPYD	CD8_c0_Trm_GZMK
ANAPC16	1.26985093879938e-19	0.273056	0.532	0.484	1.9793166583066e-15	0	ANAPC16	CD8_c0_Trm_GZMK
DDX18	2.63322355890006e-19	0.515897	0.252	0.209	4.10440556125752e-15	0	DDX18	CD8_c0_Trm_GZMK
ADSS	2.86827571456458e-19	0.348002	0.383	0.337	4.47078135629181e-15	0	ADSS	CD8_c0_Trm_GZMK
RAB14	3.4173541555919e-19	0.357536	0.389	0.347	5.3266299223211e-15	0	RAB14	CD8_c0_Trm_GZMK
SCAF11	3.47114492923148e-19	0.33391	0.408	0.368	5.4104736011931e-15	0	SCAF11	CD8_c0_Trm_GZMK
KDM5A	4.39982339712193e-19	0.352803	0.402	0.364	6.85800472909396e-15	0	KDM5A	CD8_c0_Trm_GZMK
SEPTIN7	5.26465362017487e-19	0.46718	0.298	0.258	8.20601559776658e-15	0	SEPTIN7	CD8_c0_Trm_GZMK
CRLF3	6.36537156642839e-19	0.259942	0.433	0.389	9.92170466059192e-15	0	CRLF3	CD8_c0_Trm_GZMK
RNF139	6.53570250374533e-19	0.371069	0.309	0.263	1.01871994925879e-14	0	RNF139	CD8_c0_Trm_GZMK
KLF12	6.82570029744191e-19	0.294441	0.455	0.415	1.06392190536227e-14	0	KLF12	CD8_c0_Trm_GZMK
TAF7	7.2702330703951e-19	0.300114	0.486	0.444	1.13321122868248e-14	0	TAF7	CD8_c0_Trm_GZMK
DYRK1A	1.08802957659694e-18	0.379949	0.347	0.307	1.69591170104166e-14	0	DYRK1A	CD8_c0_Trm_GZMK
SIAH2	1.13875939115434e-18	0.362502	0.409	0.37	1.77498426299228e-14	0	SIAH2	CD8_c0_Trm_GZMK
SETD5	1.33540828425438e-18	0.339403	0.397	0.358	2.08150089266729e-14	0	SETD5	CD8_c0_Trm_GZMK
[truncated: 14,749 more rows]

## Sheet: Suppl.Table5
Supplementary Table 5 - DEG list for myeloid cells.
[truncated: 36,540 more rows]

[truncated: 6 more sheets: Suppl.Table6, Suppl.Table7, Suppl.Table8, Suppl.Table9, Suppl.Table10, Suppl.Table11]
